# Supplementary material for: Characterisation and reproducibility of the HumanMethylationEPIC v2.0 BeadChip for DNA methylation profiling
Source: BMC Genomics. 2024 Mar 6;25:251. doi: 10.1186/s12864-024-10027-5 (PMC10916044; doi:10.1186/s12864-024-10027-5)
Supplement: Supplementary file 1 — Additional file 1: Table S1. Summary of probes on EPICv2, divided by probe type and Infinium design type. Table S2. Details of nv probes and their matched variant within the COSMIC census database. Table S3. Summary of control probes on EPICv2. Table S4. Discrepant probes between Illumina manifest and script to recompute sequence from Illumina manifest 'Forward sequence' and 'IlmnID'. Table S5. Summary of number of probes per a) exact-replicate, b) location-replicate and c) sequence-only-replicate probe set. Table S6. Examples of a) exact-replicate, b) location-replicate and c) sequence-only-replicate probe sets. Table S7. Lists of IlmnIDs for probes that have different types of replicate. Table S8. Lists of IlmnIDs for probes that have different types of replicate, grouped by probe set. Table S9. Matches between EPICv2 probes and probes on older versions of the microarray based on 1) probe name, 2) target location (hg38) and 3) probe sequence of sesame manifests. Table S10. Number of replicate probes within older arrays (excluding control probes). Table S11. Number and percentage of sites targeted on each chromosome for each probe category. Table S12. Distribution of probes relative to different genomic features. Table S13. Details of samples profiled on EPICv2. Table S14. Number of probes with detection p-value >0.05 per sample. Table S15. Probes with no BLAT hits. Table S16. BLAT hit locations for probes that do not map to their target location in the Illumina manifest. Table S17. Results of competitive evaluation of location replicates. [file 12864_2024_10027_MOESM1_ESM.xlsx]

## Sheet: Table S1
Table S1. Summary of probes on EPICv2, divided by probe type and Infinium design type
Probe type	Locus Target Identifier	Infinium Design Type		Total
		Type I	Type II
CpG	cg	127513	805739	933252
CpH	ch		2914	2914
SNP (dbSNP rsID)	rs	24	41	65
Nucleotide variant (non-dbSNP rsID)	nv	758	66	824
Control				635
Total				937690

## Sheet: Table S2
Table S2: Details of nv probes and their matched variant within the COSMIC census database
Illumina Manifest data							Cosmic census data
IlmnID	Name	Probe_Type	CHR	MAPINFO	Genome_Build	Rep_Num	Tier	Hallmark	Chr.Band	Somatic	Germline	Tumour.Types.Somatic.	Tumour.Types.Germline.	Cancer.Syndrome	Tissue.Type	Molecular.Genetics	Role.in.Cancer	Mutation.Types	Translocation.Partner	Other.Germline.Mut	Other.Syndrome	Synonyms
nv-GRCh38-chr17-7676056-7676056-C-G_BO11	nv-GRCh38-chr17-7676056-7676056-C-G	nv	chr17	7676056	GRCh38	1	1	Yes	13.1	yes	yes	breast, colorectal, lung, sarcoma, adrenocortical, glioma, Spitzoid tumour, multiple other tumour types	breast, sarcoma, adrenocortical carcinoma, glioma, multiple other tumour types	Li-Fraumeni syndrome	L, E, M, O	Rec	oncogene, TSG, fusion	Mis, N, F, T	NTRK1			7157,ENSG00000141510.16,LFS1,P04637,TP53,p53
nv-GRCh38-chr17-7676056-7676056-C-A_TO11	nv-GRCh38-chr17-7676056-7676056-C-A	nv	chr17	7676056	GRCh38	1	1	Yes	13.1	yes	yes	breast, colorectal, lung, sarcoma, adrenocortical, glioma, Spitzoid tumour, multiple other tumour types	breast, sarcoma, adrenocortical carcinoma, glioma, multiple other tumour types	Li-Fraumeni syndrome	L, E, M, O	Rec	oncogene, TSG, fusion	Mis, N, F, T	NTRK1			7157,ENSG00000141510.16,LFS1,P04637,TP53,p53
nv-GRCh38-chr22-41170456-41170456-A-C_TO11	nv-GRCh38-chr22-41170456-41170456-A-C	nv	chr22	41170456	GRCh38	1	1	Yes	13.2	yes		colorectal, breast, pancreatic, AML, ALL, DLBCL			L, E	Rec	TSG, fusion	T, N, F, Mis, O	KMT2A, KAT6A			2033,ENSG00000100393.12,EP300,KAT3B,Q09472,p300
nv-GRCh38-chr22-41169519-41169519-T-G_TO11	nv-GRCh38-chr22-41169519-41169519-T-G	nv	chr22	41169519	GRCh38	1	1	Yes	13.2	yes		colorectal, breast, pancreatic, AML, ALL, DLBCL			L, E	Rec	TSG, fusion	T, N, F, Mis, O	KMT2A, KAT6A			2033,ENSG00000100393.12,EP300,KAT3B,Q09472,p300
nv-GRCh38-chr22-41169523-41169523-T-C_TO11	nv-GRCh38-chr22-41169523-41169523-T-C	nv	chr22	41169523	GRCh38	1	1	Yes	13.2	yes		colorectal, breast, pancreatic, AML, ALL, DLBCL			L, E	Rec	TSG, fusion	T, N, F, Mis, O	KMT2A, KAT6A			2033,ENSG00000100393.12,EP300,KAT3B,Q09472,p300
nv-GRCh38-chr12-25227348-25227348-G-T_TO11	nv-GRCh38-chr12-25227348-25227348-G-T	nv	chr12	25227348	GRCh38	1	1	Yes	12.1	yes		pancreatic, colorectal, lung, thyroid, AML, other tumour types			L, E, M, O	Dom	oncogene	Mis				3845,ENSG00000133703.11,KRAS,KRAS1,KRAS2,P01116
nv-GRCh38-chr17-7674886-7674886-A-C_BO11	nv-GRCh38-chr17-7674886-7674886-A-C	nv	chr17	7674886	GRCh38	1	1	Yes	13.1	yes	yes	breast, colorectal, lung, sarcoma, adrenocortical, glioma, Spitzoid tumour, multiple other tumour types	breast, sarcoma, adrenocortical carcinoma, glioma, multiple other tumour types	Li-Fraumeni syndrome	L, E, M, O	Rec	oncogene, TSG, fusion	Mis, N, F, T	NTRK1			7157,ENSG00000141510.16,LFS1,P04637,TP53,p53
nv-GRCh38-chr17-7675074-7675074-C-T_TO11	nv-GRCh38-chr17-7675074-7675074-C-T	nv	chr17	7675074	GRCh38	1	1	Yes	13.1	yes	yes	breast, colorectal, lung, sarcoma, adrenocortical, glioma, Spitzoid tumour, multiple other tumour types	breast, sarcoma, adrenocortical carcinoma, glioma, multiple other tumour types	Li-Fraumeni syndrome	L, E, M, O	Rec	oncogene, TSG, fusion	Mis, N, F, T	NTRK1			7157,ENSG00000141510.16,LFS1,P04637,TP53,p53
nv-GRCh38-chr17-7675075-7675075-A-C_BO11	nv-GRCh38-chr17-7675075-7675075-A-C	nv	chr17	7675075	GRCh38	1	1	Yes	13.1	yes	yes	breast, colorectal, lung, sarcoma, adrenocortical, glioma, Spitzoid tumour, multiple other tumour types	breast, sarcoma, adrenocortical carcinoma, glioma, multiple other tumour types	Li-Fraumeni syndrome	L, E, M, O	Rec	oncogene, TSG, fusion	Mis, N, F, T	NTRK1			7157,ENSG00000141510.16,LFS1,P04637,TP53,p53
nv-GRCh38-chr17-7673805-7673805-A-C_BO11	nv-GRCh38-chr17-7673805-7673805-A-C	nv	chr17	7673805	GRCh38	1	1	Yes	13.1	yes	yes	breast, colorectal, lung, sarcoma, adrenocortical, glioma, Spitzoid tumour, multiple other tumour types	breast, sarcoma, adrenocortical carcinoma, glioma, multiple other tumour types	Li-Fraumeni syndrome	L, E, M, O	Rec	oncogene, TSG, fusion	Mis, N, F, T	NTRK1			7157,ENSG00000141510.16,LFS1,P04637,TP53,p53
nv-GRCh38-chr17-7673805-7673805-A-T_TO11	nv-GRCh38-chr17-7673805-7673805-A-T	nv	chr17	7673805	GRCh38	1	1	Yes	13.1	yes	yes	breast, colorectal, lung, sarcoma, adrenocortical, glioma, Spitzoid tumour, multiple other tumour types	breast, sarcoma, adrenocortical carcinoma, glioma, multiple other tumour types	Li-Fraumeni syndrome	L, E, M, O	Rec	oncogene, TSG, fusion	Mis, N, F, T	NTRK1			7157,ENSG00000141510.16,LFS1,P04637,TP53,p53
nv-GRCh38-chr17-7674885-7674885-C-G_BO11	nv-GRCh38-chr17-7674885-7674885-C-G	nv	chr17	7674885	GRCh38	1	1	Yes	13.1	yes	yes	breast, colorectal, lung, sarcoma, adrenocortical, glioma, Spitzoid tumour, multiple other tumour types	breast, sarcoma, adrenocortical carcinoma, glioma, multiple other tumour types	Li-Fraumeni syndrome	L, E, M, O	Rec	oncogene, TSG, fusion	Mis, N, F, T	NTRK1			7157,ENSG00000141510.16,LFS1,P04637,TP53,p53
nv-GRCh38-chr17-7674885-7674885-C-A_TO11	nv-GRCh38-chr17-7674885-7674885-C-A	nv	chr17	7674885	GRCh38	1	1	Yes	13.1	yes	yes	breast, colorectal, lung, sarcoma, adrenocortical, glioma, Spitzoid tumour, multiple other tumour types	breast, sarcoma, adrenocortical carcinoma, glioma, multiple other tumour types	Li-Fraumeni syndrome	L, E, M, O	Rec	oncogene, TSG, fusion	Mis, N, F, T	NTRK1			7157,ENSG00000141510.16,LFS1,P04637,TP53,p53
nv-GRCh38-chr17-7674885-7674885-C-T_BC11	nv-GRCh38-chr17-7674885-7674885-C-T	nv	chr17	7674885	GRCh38	1	1	Yes	13.1	yes	yes	breast, colorectal, lung, sarcoma, adrenocortical, glioma, Spitzoid tumour, multiple other tumour types	breast, sarcoma, adrenocortical carcinoma, glioma, multiple other tumour types	Li-Fraumeni syndrome	L, E, M, O	Rec	oncogene, TSG, fusion	Mis, N, F, T	NTRK1			7157,ENSG00000141510.16,LFS1,P04637,TP53,p53
nv-GRCh38-chr17-7675137-7675137-C-G_TO11	nv-GRCh38-chr17-7675137-7675137-C-G	nv	chr17	7675137	GRCh38	1	1	Yes	13.1	yes	yes	breast, colorectal, lung, sarcoma, adrenocortical, glioma, Spitzoid tumour, multiple other tumour types	breast, sarcoma, adrenocortical carcinoma, glioma, multiple other tumour types	Li-Fraumeni syndrome	L, E, M, O	Rec	oncogene, TSG, fusion	Mis, N, F, T	NTRK1			7157,ENSG00000141510.16,LFS1,P04637,TP53,p53
nv-GRCh38-chr17-7675178-7675178-A-T_BO11	nv-GRCh38-chr17-7675178-7675178-A-T	nv	chr17	7675178	GRCh38	1	1	Yes	13.1	yes	yes	breast, colorectal, lung, sarcoma, adrenocortical, glioma, Spitzoid tumour, multiple other tumour types	breast, sarcoma, adrenocortical carcinoma, glioma, multiple other tumour types	Li-Fraumeni syndrome	L, E, M, O	Rec	oncogene, TSG, fusion	Mis, N, F, T	NTRK1			7157,ENSG00000141510.16,LFS1,P04637,TP53,p53
nv-GRCh38-chr17-7675178-7675178-A-C_BO11	nv-GRCh38-chr17-7675178-7675178-A-C	nv	chr17	7675178	GRCh38	1	1	Yes	13.1	yes	yes	breast, colorectal, lung, sarcoma, adrenocortical, glioma, Spitzoid tumour, multiple other tumour types	breast, sarcoma, adrenocortical carcinoma, glioma, multiple other tumour types	Li-Fraumeni syndrome	L, E, M, O	Rec	oncogene, TSG, fusion	Mis, N, F, T	NTRK1			7157,ENSG00000141510.16,LFS1,P04637,TP53,p53
nv-GRCh38-chr17-7675139-7675139-C-G_BO11	nv-GRCh38-chr17-7675139-7675139-C-G	nv	chr17	7675139	GRCh38	1	1	Yes	13.1	yes	yes	breast, colorectal, lung, sarcoma, adrenocortical, glioma, Spitzoid tumour, multiple other tumour types	breast, sarcoma, adrenocortical carcinoma, glioma, multiple other tumour types	Li-Fraumeni syndrome	L, E, M, O	Rec	oncogene, TSG, fusion	Mis, N, F, T	NTRK1			7157,ENSG00000141510.16,LFS1,P04637,TP53,p53
nv-GRCh38-chr17-7675139-7675139-C-A_TO11	nv-GRCh38-chr17-7675139-7675139-C-A	nv	chr17	7675139	GRCh38	1	1	Yes	13.1	yes	yes	breast, colorectal, lung, sarcoma, adrenocortical, glioma, Spitzoid tumour, multiple other tumour types	breast, sarcoma, adrenocortical carcinoma, glioma, multiple other tumour types	Li-Fraumeni syndrome	L, E, M, O	Rec	oncogene, TSG, fusion	Mis, N, F, T	NTRK1			7157,ENSG00000141510.16,LFS1,P04637,TP53,p53
nv-GRCh38-chr17-7674893-7674893-C-G_TO11	nv-GRCh38-chr17-7674893-7674893-C-G	nv	chr17	7674893	GRCh38	1	1	Yes	13.1	yes	yes	breast, colorectal, lung, sarcoma, adrenocortical, glioma, Spitzoid tumour, multiple other tumour types	breast, sarcoma, adrenocortical carcinoma, glioma, multiple other tumour types	Li-Fraumeni syndrome	L, E, M, O	Rec	oncogene, TSG, fusion	Mis, N, F, T	NTRK1			7157,ENSG00000141510.16,LFS1,P04637,TP53,p53
nv-GRCh38-chr17-7674893-7674893-C-A_TO11	nv-GRCh38-chr17-7674893-7674893-C-A	nv	chr17	7674893	GRCh38	1	1	Yes	13.1	yes	yes	breast, colorectal, lung, sarcoma, adrenocortical, glioma, Spitzoid tumour, multiple other tumour types	breast, sarcoma, adrenocortical carcinoma, glioma, multiple other tumour types	Li-Fraumeni syndrome	L, E, M, O	Rec	oncogene, TSG, fusion	Mis, N, F, T	NTRK1			7157,ENSG00000141510.16,LFS1,P04637,TP53,p53
nv-GRCh38-chr15-66436825-66436825-C-A_TO11	nv-GRCh38-chr15-66436825-66436825-C-A	nv	chr15	66436825	GRCh38	1	1	Yes	22.31	yes		NSCLC, melanoma, colorectal			E	Dom	oncogene	Mis		yes	Cardiofaciocutaneous syndrome	5604,ENSG00000169032.9,MAP2K1,MAPKK1,MEK1,PRKMK1,Q02750
nv-GRCh38-chr15-66436825-66436825-C-G_BO11	nv-GRCh38-chr15-66436825-66436825-C-G	nv	chr15	66436825	GRCh38	1	1	Yes	22.31	yes		NSCLC, melanoma, colorectal			E	Dom	oncogene	Mis		yes	Cardiofaciocutaneous syndrome	5604,ENSG00000169032.9,MAP2K1,MAPKK1,MEK1,PRKMK1,Q02750
nv-GRCh38-chr12-112450391-112450391-T-C_TO11	nv-GRCh38-chr12-112450391-112450391-T-C	nv	chr12	112450391	GRCh38	1	1	Yes	24.13	yes		JMML, AML, MDS			L	Dom	oncogene	Mis		yes	Noonan Syndrome	5781,BPTP3,ENSG00000179295.17,NS1,PTP2C,PTPN11,Q06124,SH-PTP2,SHP-2,SHP2
nv-GRCh38-chr17-7676050-7676050-A-G_TO11	nv-GRCh38-chr17-7676050-7676050-A-G	nv	chr17	7676050	GRCh38	1	1	Yes	13.1	yes	yes	breast, colorectal, lung, sarcoma, adrenocortical, glioma, Spitzoid tumour, multiple other tumour types	breast, sarcoma, adrenocortical carcinoma, glioma, multiple other tumour types	Li-Fraumeni syndrome	L, E, M, O	Rec	oncogene, TSG, fusion	Mis, N, F, T	NTRK1			7157,ENSG00000141510.16,LFS1,P04637,TP53,p53
nv-GRCh38-chr17-7673802-7673802-C-T_TO11	nv-GRCh38-chr17-7673802-7673802-C-T	nv	chr17	7673802	GRCh38	1	1	Yes	13.1	yes	yes	breast, colorectal, lung, sarcoma, adrenocortical, glioma, Spitzoid tumour, multiple other tumour types	breast, sarcoma, adrenocortical carcinoma, glioma, multiple other tumour types	Li-Fraumeni syndrome	L, E, M, O	Rec	oncogene, TSG, fusion	Mis, N, F, T	NTRK1			7157,ENSG00000141510.16,LFS1,P04637,TP53,p53
nv-GRCh38-chr17-7674216-7674216-C-T_TO11	nv-GRCh38-chr17-7674216-7674216-C-T	nv	chr17	7674216	GRCh38	1	1	Yes	13.1	yes	yes	breast, colorectal, lung, sarcoma, adrenocortical, glioma, Spitzoid tumour, multiple other tumour types	breast, sarcoma, adrenocortical carcinoma, glioma, multiple other tumour types	Li-Fraumeni syndrome	L, E, M, O	Rec	oncogene, TSG, fusion	Mis, N, F, T	NTRK1			7157,ENSG00000141510.16,LFS1,P04637,TP53,p53
nv-GRCh38-chr3-41224606-41224606-G-A_TO11	nv-GRCh38-chr3-41224606-41224606-G-A	nv	chr3	41224606	GRCh38	1	1	Yes	22.1	yes		colorectal, ovarian, hepatoblastoma, pleomorphic salivary gland adenoma, other tumour types			E, M, O	Dom	oncogene, fusion	Mis, O, T	PLAG1			1499,CTNNB,CTNNB1,ENSG00000168036.17,armadillo,beta-catenin
nv-GRCh38-chr4-152326016-152326016-T-C_TO11	nv-GRCh38-chr4-152326016-152326016-T-C	nv	chr4	152326016	GRCh38	1	1	Yes	31.3	yes		colorectal, endometrial, T-ALL			E, L	Rec	TSG	Mis, N, D, F				55294,AGO,CDC4,ENSG00000109670.14,FBW7,FBX30,FBXW6,FBXW7,FLJ11071,Q969H0,SEL-10,SEL10
nv-GRCh38-chr3-10149886-10149886-T-G_BO11	nv-GRCh38-chr3-10149886-10149886-T-G	nv	chr3	10149886	GRCh38	1	1	Yes	25.3	yes	yes	renal, haemangioma, pheochromocytoma	renal, haemangioma, pheochromocytoma	Von Hippel-Lindau syndrome	E, M, O	Rec	TSG	D, Mis, N, F, S				7428,ENSG00000134086.7,P40337,VHL,VHL1
nv-GRCh38-chr17-7675078-7675078-G-C_TO11	nv-GRCh38-chr17-7675078-7675078-G-C	nv	chr17	7675078	GRCh38	1	1	Yes	13.1	yes	yes	breast, colorectal, lung, sarcoma, adrenocortical, glioma, Spitzoid tumour, multiple other tumour types	breast, sarcoma, adrenocortical carcinoma, glioma, multiple other tumour types	Li-Fraumeni syndrome	L, E, M, O	Rec	oncogene, TSG, fusion	Mis, N, F, T	NTRK1			7157,ENSG00000141510.16,LFS1,P04637,TP53,p53
nv-GRCh38-chr17-7675078-7675078-G-T_TO11	nv-GRCh38-chr17-7675078-7675078-G-T	nv	chr17	7675078	GRCh38	1	1	Yes	13.1	yes	yes	breast, colorectal, lung, sarcoma, adrenocortical, glioma, Spitzoid tumour, multiple other tumour types	breast, sarcoma, adrenocortical carcinoma, glioma, multiple other tumour types	Li-Fraumeni syndrome	L, E, M, O	Rec	oncogene, TSG, fusion	Mis, N, F, T	NTRK1			7157,ENSG00000141510.16,LFS1,P04637,TP53,p53
nv-GRCh38-chr12-112450406-112450406-G-A_TO11	nv-GRCh38-chr12-112450406-112450406-G-A	nv	chr12	112450406	GRCh38	1	1	Yes	24.13	yes		JMML, AML, MDS			L	Dom	oncogene	Mis		yes	Noonan Syndrome	5781,BPTP3,ENSG00000179295.17,NS1,PTP2C,PTPN11,Q06124,SH-PTP2,SHP-2,SHP2
nv-GRCh38-chr12-112450395-112450395-C-G_TO11	nv-GRCh38-chr12-112450395-112450395-C-G	nv	chr12	112450395	GRCh38	1	1	Yes	24.13	yes		JMML, AML, MDS			L	Dom	oncogene	Mis		yes	Noonan Syndrome	5781,BPTP3,ENSG00000179295.17,NS1,PTP2C,PTPN11,Q06124,SH-PTP2,SHP-2,SHP2
nv-GRCh38-chr12-112450395-112450395-C-A_TO11	nv-GRCh38-chr12-112450395-112450395-C-A	nv	chr12	112450395	GRCh38	1	1	Yes	24.13	yes		JMML, AML, MDS			L	Dom	oncogene	Mis		yes	Noonan Syndrome	5781,BPTP3,ENSG00000179295.17,NS1,PTP2C,PTPN11,Q06124,SH-PTP2,SHP-2,SHP2
nv-GRCh38-chr7-55191831-55191831-T-G_BO11	nv-GRCh38-chr7-55191831-55191831-T-G	nv	chr7	55191831	GRCh38	1	1	Yes	11.2	yes	yes	glioma, NSCLC	NSCLC	familial lung cancer	E, O	Dom	oncogene	A, O, Mis				1956,EGFR,ENSG00000146648.17,ERBB,ERBB1,P00533
nv-GRCh38-chr7-55191831-55191831-T-A_TO11	nv-GRCh38-chr7-55191831-55191831-T-A	nv	chr7	55191831	GRCh38	1	1	Yes	11.2	yes	yes	glioma, NSCLC	NSCLC	familial lung cancer	E, O	Dom	oncogene	A, O, Mis				1956,EGFR,ENSG00000146648.17,ERBB,ERBB1,P00533
nv-GRCh38-chr7-55174015-55174015-G-A_TO11	nv-GRCh38-chr7-55174015-55174015-G-A	nv	chr7	55174015	GRCh38	1	1	Yes	11.2	yes	yes	glioma, NSCLC	NSCLC	familial lung cancer	E, O	Dom	oncogene	A, O, Mis				1956,EGFR,ENSG00000146648.17,ERBB,ERBB1,P00533
nv-GRCh38-chr7-55174015-55174015-G-C_BO11	nv-GRCh38-chr7-55174015-55174015-G-C	nv	chr7	55174015	GRCh38	1	1	Yes	11.2	yes	yes	glioma, NSCLC	NSCLC	familial lung cancer	E, O	Dom	oncogene	A, O, Mis				1956,EGFR,ENSG00000146648.17,ERBB,ERBB1,P00533
nv-GRCh38-chr3-41224612-41224612-G-A_TO11	nv-GRCh38-chr3-41224612-41224612-G-A	nv	chr3	41224612	GRCh38	1	1	Yes	22.1	yes		colorectal, ovarian, hepatoblastoma, pleomorphic salivary gland adenoma, other tumour types			E, M, O	Dom	oncogene, fusion	Mis, O, T	PLAG1			1499,CTNNB,CTNNB1,ENSG00000168036.17,armadillo,beta-catenin
nv-GRCh38-chr3-41224607-41224607-A-G_TO11	nv-GRCh38-chr3-41224607-41224607-A-G	nv	chr3	41224607	GRCh38	1	1	Yes	22.1	yes		colorectal, ovarian, hepatoblastoma, pleomorphic salivary gland adenoma, other tumour types			E, M, O	Dom	oncogene, fusion	Mis, O, T	PLAG1			1499,CTNNB,CTNNB1,ENSG00000168036.17,armadillo,beta-catenin
nv-GRCh38-chr17-7673803-7673803-G-T_TO11	nv-GRCh38-chr17-7673803-7673803-G-T	nv	chr17	7673803	GRCh38	1	1	Yes	13.1	yes	yes	breast, colorectal, lung, sarcoma, adrenocortical, glioma, Spitzoid tumour, multiple other tumour types	breast, sarcoma, adrenocortical carcinoma, glioma, multiple other tumour types	Li-Fraumeni syndrome	L, E, M, O	Rec	oncogene, TSG, fusion	Mis, N, F, T	NTRK1			7157,ENSG00000141510.16,LFS1,P04637,TP53,p53
nv-GRCh38-chr17-7673803-7673803-G-C_BO11	nv-GRCh38-chr17-7673803-7673803-G-C	nv	chr17	7673803	GRCh38	1	1	Yes	13.1	yes	yes	breast, colorectal, lung, sarcoma, adrenocortical, glioma, Spitzoid tumour, multiple other tumour types	breast, sarcoma, adrenocortical carcinoma, glioma, multiple other tumour types	Li-Fraumeni syndrome	L, E, M, O	Rec	oncogene, TSG, fusion	Mis, N, F, T	NTRK1			7157,ENSG00000141510.16,LFS1,P04637,TP53,p53
nv-GRCh38-chr12-25227342-25227342-T-C_TO11	nv-GRCh38-chr12-25227342-25227342-T-C	nv	chr12	25227342	GRCh38	1	1	Yes	12.1	yes		pancreatic, colorectal, lung, thyroid, AML, other tumour types			L, E, M, O	Dom	oncogene	Mis				3845,ENSG00000133703.11,KRAS,KRAS1,KRAS2,P01116
nv-GRCh38-chr12-25227343-25227343-G-T_TO11	nv-GRCh38-chr12-25227343-25227343-G-T	nv	chr12	25227343	GRCh38	1	1	Yes	12.1	yes		pancreatic, colorectal, lung, thyroid, AML, other tumour types			L, E, M, O	Dom	oncogene	Mis				3845,ENSG00000133703.11,KRAS,KRAS1,KRAS2,P01116
nv-GRCh38-chr17-7673806-7673806-C-T_TO11	nv-GRCh38-chr17-7673806-7673806-C-T	nv	chr17	7673806	GRCh38	1	1	Yes	13.1	yes	yes	breast, colorectal, lung, sarcoma, adrenocortical, glioma, Spitzoid tumour, multiple other tumour types	breast, sarcoma, adrenocortical carcinoma, glioma, multiple other tumour types	Li-Fraumeni syndrome	L, E, M, O	Rec	oncogene, TSG, fusion	Mis, N, F, T	NTRK1			7157,ENSG00000141510.16,LFS1,P04637,TP53,p53
nv-GRCh38-chr7-55191822-55191822-T-G_BO11	nv-GRCh38-chr7-55191822-55191822-T-G	nv	chr7	55191822	GRCh38	1	1	Yes	11.2	yes	yes	glioma, NSCLC	NSCLC	familial lung cancer	E, O	Dom	oncogene	A, O, Mis				1956,EGFR,ENSG00000146648.17,ERBB,ERBB1,P00533
nv-GRCh38-chr3-49375540-49375540-C-G_TO11	nv-GRCh38-chr3-49375540-49375540-C-G	nv	chr3	49375540	GRCh38	1	1	Yes	21.31	yes		diffuse gastric, T cell lymphomas, paediatric Burkitt lymphoma			E, L	Dom	oncogene, TSG	Mis, F, O				387,ARH12,ARHA,ENSG00000067560.10,P61586,RHOA,RHOH12,Rho12,RhoA
nv-GRCh38-chr3-49375540-49375540-C-A_TO11	nv-GRCh38-chr3-49375540-49375540-C-A	nv	chr3	49375540	GRCh38	1	1	Yes	21.31	yes		diffuse gastric, T cell lymphomas, paediatric Burkitt lymphoma			E, L	Dom	oncogene, TSG	Mis, F, O				387,ARH12,ARHA,ENSG00000067560.10,P61586,RHOA,RHOH12,Rho12,RhoA
nv-GRCh38-chr17-7676040-7676040-C-G_TO11	nv-GRCh38-chr17-7676040-7676040-C-G	nv	chr17	7676040	GRCh38	1	1	Yes	13.1	yes	yes	breast, colorectal, lung, sarcoma, adrenocortical, glioma, Spitzoid tumour, multiple other tumour types	breast, sarcoma, adrenocortical carcinoma, glioma, multiple other tumour types	Li-Fraumeni syndrome	L, E, M, O	Rec	oncogene, TSG, fusion	Mis, N, F, T	NTRK1			7157,ENSG00000141510.16,LFS1,P04637,TP53,p53
nv-GRCh38-chr17-7675220-7675220-T-G_BO11	nv-GRCh38-chr17-7675220-7675220-T-G	nv	chr17	7675220	GRCh38	1	1	Yes	13.1	yes	yes	breast, colorectal, lung, sarcoma, adrenocortical, glioma, Spitzoid tumour, multiple other tumour types	breast, sarcoma, adrenocortical carcinoma, glioma, multiple other tumour types	Li-Fraumeni syndrome	L, E, M, O	Rec	oncogene, TSG, fusion	Mis, N, F, T	NTRK1			7157,ENSG00000141510.16,LFS1,P04637,TP53,p53
nv-GRCh38-chr17-7675220-7675220-T-A_BO11	nv-GRCh38-chr17-7675220-7675220-T-A	nv	chr17	7675220	GRCh38	1	1	Yes	13.1	yes	yes	breast, colorectal, lung, sarcoma, adrenocortical, glioma, Spitzoid tumour, multiple other tumour types	breast, sarcoma, adrenocortical carcinoma, glioma, multiple other tumour types	Li-Fraumeni syndrome	L, E, M, O	Rec	oncogene, TSG, fusion	Mis, N, F, T	NTRK1			7157,ENSG00000141510.16,LFS1,P04637,TP53,p53
nv-GRCh38-chr17-7674884-7674884-A-G_TO11	nv-GRCh38-chr17-7674884-7674884-A-G	nv	chr17	7674884	GRCh38	1	1	Yes	13.1	yes	yes	breast, colorectal, lung, sarcoma, adrenocortical, glioma, Spitzoid tumour, multiple other tumour types	breast, sarcoma, adrenocortical carcinoma, glioma, multiple other tumour types	Li-Fraumeni syndrome	L, E, M, O	Rec	oncogene, TSG, fusion	Mis, N, F, T	NTRK1			7157,ENSG00000141510.16,LFS1,P04637,TP53,p53
nv-GRCh38-chr17-7676037-7676037-A-G_TO11	nv-GRCh38-chr17-7676037-7676037-A-G	nv	chr17	7676037	GRCh38	1	1	Yes	13.1	yes	yes	breast, colorectal, lung, sarcoma, adrenocortical, glioma, Spitzoid tumour, multiple other tumour types	breast, sarcoma, adrenocortical carcinoma, glioma, multiple other tumour types	Li-Fraumeni syndrome	L, E, M, O	Rec	oncogene, TSG, fusion	Mis, N, F, T	NTRK1			7157,ENSG00000141510.16,LFS1,P04637,TP53,p53
nv-GRCh38-chr22-41169525-41169525-G-C_TO11	nv-GRCh38-chr22-41169525-41169525-G-C	nv	chr22	41169525	GRCh38	1	1	Yes	13.2	yes		colorectal, breast, pancreatic, AML, ALL, DLBCL			L, E	Rec	TSG, fusion	T, N, F, Mis, O	KMT2A, KAT6A			2033,ENSG00000100393.12,EP300,KAT3B,Q09472,p300
nv-GRCh38-chr22-41169525-41169525-G-T_TO11	nv-GRCh38-chr22-41169525-41169525-G-T	nv	chr22	41169525	GRCh38	1	1	Yes	13.2	yes		colorectal, breast, pancreatic, AML, ALL, DLBCL			L, E	Rec	TSG, fusion	T, N, F, Mis, O	KMT2A, KAT6A			2033,ENSG00000100393.12,EP300,KAT3B,Q09472,p300
nv-GRCh38-chr3-41224616-41224616-T-A_TO11	nv-GRCh38-chr3-41224616-41224616-T-A	nv	chr3	41224616	GRCh38	1	1	Yes	22.1	yes		colorectal, ovarian, hepatoblastoma, pleomorphic salivary gland adenoma, other tumour types			E, M, O	Dom	oncogene, fusion	Mis, O, T	PLAG1			1499,CTNNB,CTNNB1,ENSG00000168036.17,armadillo,beta-catenin
nv-GRCh38-chr2-197401987-197401987-T-C_TO11	nv-GRCh38-chr2-197401987-197401987-T-C	nv	chr2	197401987	GRCh38	1	1	Yes	33.1	yes		myelodysplastic syndrome			L	Dom	oncogene	Mis				23451,ENSG00000115524.15,Hsh155,O75533,PRPF10,Prp10,SAP155,SF3B1,SF3b155
nv-GRCh38-chr4-54727486-54727486-C-T_TO11	nv-GRCh38-chr4-54727486-54727486-C-T	nv	chr4	54727486	GRCh38	1	1	Yes	12	yes	yes	GIST, AML, TGCT, mastocytosis, mucosal melanoma	GIST, epithelioma	familial gastrointestinal stromal tumour	L, M, O, E	Dom	oncogene	Mis, O		yes	Piebald trait	3815,C-Kit,CD117,ENSG00000157404.15,KIT,P10721,PBT,SCFR
nv-GRCh38-chr5-87378417-87378417-G-C_TO11	nv-GRCh38-chr5-87378417-87378417-G-C	nv	chr5	87378417	GRCh38	1	NA	NA	NA	NA	NA	NA	NA	NA	NA	NA	NA	NA	NA	NA	NA	NA
nv-GRCh38-chr17-7674878-7674878-A-G_TO11	nv-GRCh38-chr17-7674878-7674878-A-G	nv	chr17	7674878	GRCh38	1	1	Yes	13.1	yes	yes	breast, colorectal, lung, sarcoma, adrenocortical, glioma, Spitzoid tumour, multiple other tumour types	breast, sarcoma, adrenocortical carcinoma, glioma, multiple other tumour types	Li-Fraumeni syndrome	L, E, M, O	Rec	oncogene, TSG, fusion	Mis, N, F, T	NTRK1			7157,ENSG00000141510.16,LFS1,P04637,TP53,p53
nv-GRCh38-chr17-7675140-7675140-G-A_TO11	nv-GRCh38-chr17-7675140-7675140-G-A	nv	chr17	7675140	GRCh38	1	1	Yes	13.1	yes	yes	breast, colorectal, lung, sarcoma, adrenocortical, glioma, Spitzoid tumour, multiple other tumour types	breast, sarcoma, adrenocortical carcinoma, glioma, multiple other tumour types	Li-Fraumeni syndrome	L, E, M, O	Rec	oncogene, TSG, fusion	Mis, N, F, T	NTRK1			7157,ENSG00000141510.16,LFS1,P04637,TP53,p53
nv-GRCh38-chr17-7675223-7675223-A-G_TO11	nv-GRCh38-chr17-7675223-7675223-A-G	nv	chr17	7675223	GRCh38	1	1	Yes	13.1	yes	yes	breast, colorectal, lung, sarcoma, adrenocortical, glioma, Spitzoid tumour, multiple other tumour types	breast, sarcoma, adrenocortical carcinoma, glioma, multiple other tumour types	Li-Fraumeni syndrome	L, E, M, O	Rec	oncogene, TSG, fusion	Mis, N, F, T	NTRK1			7157,ENSG00000141510.16,LFS1,P04637,TP53,p53
nv-GRCh38-chr2-197402646-197402646-T-G_BC11	nv-GRCh38-chr2-197402646-197402646-T-G	nv	chr2	197402646	GRCh38	1	1	Yes	33.1	yes		myelodysplastic syndrome			L	Dom	oncogene	Mis				23451,ENSG00000115524.15,Hsh155,O75533,PRPF10,Prp10,SAP155,SF3B1,SF3b155
nv-GRCh38-chr22-28696983-28696983-A-T_TC11	nv-GRCh38-chr22-28696983-28696983-A-T	nv	chr22	28696983	GRCh38	1	1	Yes	12.1		yes		breast	familial breast cancer	E	Rec	TSG	F				11200,CDS1,CHEK2,CHK2,ENSG00000183765.20,HuCds1,O96017,PP1425,RAD53,bA444G7
nv-GRCh38-chr22-28696983-28696983-A-C_TC11	nv-GRCh38-chr22-28696983-28696983-A-C	nv	chr22	28696983	GRCh38	1	1	Yes	12.1		yes		breast	familial breast cancer	E	Rec	TSG	F				11200,CDS1,CHEK2,CHK2,ENSG00000183765.20,HuCds1,O96017,PP1425,RAD53,bA444G7
nv-GRCh38-chr11-533553-533553-T-C_BC11	nv-GRCh38-chr11-533553-533553-T-C	nv	chr11	533553	GRCh38	1	1	Yes	15.5	yes	yes	infrequent sarcomas, rare other tumour types	rhabdomyosarcoma, ganglioneuroblastoma, bladder	Costello syndrome	E, L, M	Dom	oncogene	Mis				3265,ENSG00000174775.16,HRAS,HRAS1,P01112
nv-GRCh38-chr14-104780108-104780108-A-T_TC11	nv-GRCh38-chr14-104780108-104780108-A-T	nv	chr14	104780108	GRCh38	1	1	Yes	32.33	yes		breast, colorectal, ovarian, NSCLC			E	Dom	oncogene	Mis				207,AKT,AKT1,ENSG00000142208.15,P31749,PKB,PRKBA,RAC
nv-GRCh38-chr14-104780108-104780108-A-C_TC11	nv-GRCh38-chr14-104780108-104780108-A-C	nv	chr14	104780108	GRCh38	1	1	Yes	32.33	yes		breast, colorectal, ovarian, NSCLC			E	Dom	oncogene	Mis				207,AKT,AKT1,ENSG00000142208.15,P31749,PKB,PRKBA,RAC
nv-GRCh38-chr14-95094145-95094145-G-T_BC11	nv-GRCh38-chr14-95094145-95094145-G-T	nv	chr14	95094145	GRCh38	1	1	Yes	32.13	yes	yes	sex cord-stromal tumour, TGCT, embryonal rhabdomyosarcoma, pleuropulmonary blastoma, pituitary blastoma, Wilms tumour, thyroid cancer, other tumour types	pleuropulmonary blastoma	familial pleuropulmonary blastoma or DICER1 syndrome	E, M, O	Rec	TSG	Mis, F, N				23405,DICER1,Dicer,ENSG00000100697.14,HERNA,K12H4.8-LIKE,KIAA0928,MNG1,Q9UPY3
nv-GRCh38-chr14-95094145-95094145-G-A_BC11	nv-GRCh38-chr14-95094145-95094145-G-A	nv	chr14	95094145	GRCh38	1	1	Yes	32.13	yes	yes	sex cord-stromal tumour, TGCT, embryonal rhabdomyosarcoma, pleuropulmonary blastoma, pituitary blastoma, Wilms tumour, thyroid cancer, other tumour types	pleuropulmonary blastoma	familial pleuropulmonary blastoma or DICER1 syndrome	E, M, O	Rec	TSG	Mis, F, N				23405,DICER1,Dicer,ENSG00000100697.14,HERNA,K12H4.8-LIKE,KIAA0928,MNG1,Q9UPY3
nv-GRCh38-chr14-95094139-95094139-C-G_TC11	nv-GRCh38-chr14-95094139-95094139-C-G	nv	chr14	95094139	GRCh38	1	1	Yes	32.13	yes	yes	sex cord-stromal tumour, TGCT, embryonal rhabdomyosarcoma, pleuropulmonary blastoma, pituitary blastoma, Wilms tumour, thyroid cancer, other tumour types	pleuropulmonary blastoma	familial pleuropulmonary blastoma or DICER1 syndrome	E, M, O	Rec	TSG	Mis, F, N				23405,DICER1,Dicer,ENSG00000100697.14,HERNA,K12H4.8-LIKE,KIAA0928,MNG1,Q9UPY3
nv-GRCh38-chr14-95094139-95094139-C-T_BC11	nv-GRCh38-chr14-95094139-95094139-C-T	nv	chr14	95094139	GRCh38	1	1	Yes	32.13	yes	yes	sex cord-stromal tumour, TGCT, embryonal rhabdomyosarcoma, pleuropulmonary blastoma, pituitary blastoma, Wilms tumour, thyroid cancer, other tumour types	pleuropulmonary blastoma	familial pleuropulmonary blastoma or DICER1 syndrome	E, M, O	Rec	TSG	Mis, F, N				23405,DICER1,Dicer,ENSG00000100697.14,HERNA,K12H4.8-LIKE,KIAA0928,MNG1,Q9UPY3
nv-GRCh38-chr14-95091302-95091302-C-T_BC11	nv-GRCh38-chr14-95091302-95091302-C-T	nv	chr14	95091302	GRCh38	1	1	Yes	32.13	yes	yes	sex cord-stromal tumour, TGCT, embryonal rhabdomyosarcoma, pleuropulmonary blastoma, pituitary blastoma, Wilms tumour, thyroid cancer, other tumour types	pleuropulmonary blastoma	familial pleuropulmonary blastoma or DICER1 syndrome	E, M, O	Rec	TSG	Mis, F, N				23405,DICER1,Dicer,ENSG00000100697.14,HERNA,K12H4.8-LIKE,KIAA0928,MNG1,Q9UPY3
nv-GRCh38-chr5-68295274-68295274-C-A_BC11	nv-GRCh38-chr5-68295274-68295274-C-A	nv	chr5	68295274	GRCh38	1	1	Yes	13.1	yes		glioblastoma, ovarian, colorectal			E, O	Rec	TSG	Mis, F, O				5295,ENSG00000145675.14,GRB1,P27986,PIK3R1,p85,p85-ALPHA
nv-GRCh38-chr5-68295274-68295274-C-G_TC11	nv-GRCh38-chr5-68295274-68295274-C-G	nv	chr5	68295274	GRCh38	1	1	Yes	13.1	yes		glioblastoma, ovarian, colorectal			E, O	Rec	TSG	Mis, F, O				5295,ENSG00000145675.14,GRB1,P27986,PIK3R1,p85,p85-ALPHA
nv-GRCh38-chr5-68295300-68295300-G-A_BC11	nv-GRCh38-chr5-68295300-68295300-G-A	nv	chr5	68295300	GRCh38	1	1	Yes	13.1	yes		glioblastoma, ovarian, colorectal			E, O	Rec	TSG	Mis, F, O				5295,ENSG00000145675.14,GRB1,P27986,PIK3R1,p85,p85-ALPHA
nv-GRCh38-chr5-68295300-68295300-G-C_BC11	nv-GRCh38-chr5-68295300-68295300-G-C	nv	chr5	68295300	GRCh38	1	1	Yes	13.1	yes		glioblastoma, ovarian, colorectal			E, O	Rec	TSG	Mis, F, O				5295,ENSG00000145675.14,GRB1,P27986,PIK3R1,p85,p85-ALPHA
nv-GRCh38-chr5-68295300-68295300-G-T_BC11	nv-GRCh38-chr5-68295300-68295300-G-T	nv	chr5	68295300	GRCh38	1	1	Yes	13.1	yes		glioblastoma, ovarian, colorectal			E, O	Rec	TSG	Mis, F, O				5295,ENSG00000145675.14,GRB1,P27986,PIK3R1,p85,p85-ALPHA
nv-GRCh38-chr5-68295249-68295249-G-C_TC11	nv-GRCh38-chr5-68295249-68295249-G-C	nv	chr5	68295249	GRCh38	1	1	Yes	13.1	yes		glioblastoma, ovarian, colorectal			E, O	Rec	TSG	Mis, F, O				5295,ENSG00000145675.14,GRB1,P27986,PIK3R1,p85,p85-ALPHA
nv-GRCh38-chr5-68295249-68295249-G-A_BC11	nv-GRCh38-chr5-68295249-68295249-G-A	nv	chr5	68295249	GRCh38	1	1	Yes	13.1	yes		glioblastoma, ovarian, colorectal			E, O	Rec	TSG	Mis, F, O				5295,ENSG00000145675.14,GRB1,P27986,PIK3R1,p85,p85-ALPHA
nv-GRCh38-chr5-68295281-68295281-C-A_BC11	nv-GRCh38-chr5-68295281-68295281-C-A	nv	chr5	68295281	GRCh38	1	1	Yes	13.1	yes		glioblastoma, ovarian, colorectal			E, O	Rec	TSG	Mis, F, O				5295,ENSG00000145675.14,GRB1,P27986,PIK3R1,p85,p85-ALPHA
nv-GRCh38-chr5-68293321-68293321-A-T_TC11	nv-GRCh38-chr5-68293321-68293321-A-T	nv	chr5	68293321	GRCh38	1	1	Yes	13.1	yes		glioblastoma, ovarian, colorectal			E, O	Rec	TSG	Mis, F, O				5295,ENSG00000145675.14,GRB1,P27986,PIK3R1,p85,p85-ALPHA
nv-GRCh38-chr5-68293319-68293319-A-G_BC11	nv-GRCh38-chr5-68293319-68293319-A-G	nv	chr5	68293319	GRCh38	1	1	Yes	13.1	yes		glioblastoma, ovarian, colorectal			E, O	Rec	TSG	Mis, F, O				5295,ENSG00000145675.14,GRB1,P27986,PIK3R1,p85,p85-ALPHA
nv-GRCh38-chr5-68293319-68293319-A-T_TC11	nv-GRCh38-chr5-68293319-68293319-A-T	nv	chr5	68293319	GRCh38	1	1	Yes	13.1	yes		glioblastoma, ovarian, colorectal			E, O	Rec	TSG	Mis, F, O				5295,ENSG00000145675.14,GRB1,P27986,PIK3R1,p85,p85-ALPHA
nv-GRCh38-chr10-121520166-121520166-C-T_BC11	nv-GRCh38-chr10-121520166-121520166-C-T	nv	chr10	121520166	GRCh38	1	1	Yes	26.13	yes		gastric, NSCLC, endometrial			E	Dom	oncogene, fusion	Mis		yes	Crouzon, Pfeiffer, and Apert syndromes	2263,BEK,CD332,CEK3,CFD1,ECT1,ENSG00000066468.22,FGFR2,JWS,K-SAM,KGFR,P21802,TK14,TK25
nv-GRCh38-chr10-121498535-121498535-G-C_TC11	nv-GRCh38-chr10-121498535-121498535-G-C	nv	chr10	121498535	GRCh38	1	1	Yes	26.13	yes		gastric, NSCLC, endometrial			E	Dom	oncogene, fusion	Mis		yes	Crouzon, Pfeiffer, and Apert syndromes	2263,BEK,CD332,CEK3,CFD1,ECT1,ENSG00000066468.22,FGFR2,JWS,K-SAM,KGFR,P21802,TK14,TK25
nv-GRCh38-chr10-121498535-121498535-G-T_BC11	nv-GRCh38-chr10-121498535-121498535-G-T	nv	chr10	121498535	GRCh38	1	1	Yes	26.13	yes		gastric, NSCLC, endometrial			E	Dom	oncogene, fusion	Mis		yes	Crouzon, Pfeiffer, and Apert syndromes	2263,BEK,CD332,CEK3,CFD1,ECT1,ENSG00000066468.22,FGFR2,JWS,K-SAM,KGFR,P21802,TK14,TK25
nv-GRCh38-chr11-533552-533552-C-A_BC11	nv-GRCh38-chr11-533552-533552-C-A	nv	chr11	533552	GRCh38	1	1	Yes	15.5	yes	yes	infrequent sarcomas, rare other tumour types	rhabdomyosarcoma, ganglioneuroblastoma, bladder	Costello syndrome	E, L, M	Dom	oncogene	Mis				3265,ENSG00000174775.16,HRAS,HRAS1,P01112
nv-GRCh38-chr3-49368495-49368495-C-G_TC11	nv-GRCh38-chr3-49368495-49368495-C-G	nv	chr3	49368495	GRCh38	1	1	Yes	21.31	yes		diffuse gastric, T cell lymphomas, paediatric Burkitt lymphoma			E, L	Dom	oncogene, TSG	Mis, F, O				387,ARH12,ARHA,ENSG00000067560.10,P61586,RHOA,RHOH12,Rho12,RhoA
nv-GRCh38-chr3-49375525-49375525-A-C_TC11	nv-GRCh38-chr3-49375525-49375525-A-C	nv	chr3	49375525	GRCh38	1	1	Yes	21.31	yes		diffuse gastric, T cell lymphomas, paediatric Burkitt lymphoma			E, L	Dom	oncogene, TSG	Mis, F, O				387,ARH12,ARHA,ENSG00000067560.10,P61586,RHOA,RHOH12,Rho12,RhoA
nv-GRCh38-chr3-49375525-49375525-A-T_TC11	nv-GRCh38-chr3-49375525-49375525-A-T	nv	chr3	49375525	GRCh38	1	1	Yes	21.31	yes		diffuse gastric, T cell lymphomas, paediatric Burkitt lymphoma			E, L	Dom	oncogene, TSG	Mis, F, O				387,ARH12,ARHA,ENSG00000067560.10,P61586,RHOA,RHOH12,Rho12,RhoA
nv-GRCh38-chr3-49368520-49368520-C-A_BC11	nv-GRCh38-chr3-49368520-49368520-C-A	nv	chr3	49368520	GRCh38	1	1	Yes	21.31	yes		diffuse gastric, T cell lymphomas, paediatric Burkitt lymphoma			E, L	Dom	oncogene, TSG	Mis, F, O				387,ARH12,ARHA,ENSG00000067560.10,P61586,RHOA,RHOH12,Rho12,RhoA
nv-GRCh38-chr3-49368530-49368530-C-A_BC11	nv-GRCh38-chr3-49368530-49368530-C-A	nv	chr3	49368530	GRCh38	1	1	Yes	21.31	yes		diffuse gastric, T cell lymphomas, paediatric Burkitt lymphoma			E, L	Dom	oncogene, TSG	Mis, F, O				387,ARH12,ARHA,ENSG00000067560.10,P61586,RHOA,RHOH12,Rho12,RhoA
nv-GRCh38-chr3-49368523-49368523-G-A_BC11	nv-GRCh38-chr3-49368523-49368523-G-A	nv	chr3	49368523	GRCh38	1	1	Yes	21.31	yes		diffuse gastric, T cell lymphomas, paediatric Burkitt lymphoma			E, L	Dom	oncogene, TSG	Mis, F, O				387,ARH12,ARHA,ENSG00000067560.10,P61586,RHOA,RHOH12,Rho12,RhoA
nv-GRCh38-chr3-49368523-49368523-G-T_TC11	nv-GRCh38-chr3-49368523-49368523-G-T	nv	chr3	49368523	GRCh38	1	1	Yes	21.31	yes		diffuse gastric, T cell lymphomas, paediatric Burkitt lymphoma			E, L	Dom	oncogene, TSG	Mis, F, O				387,ARH12,ARHA,ENSG00000067560.10,P61586,RHOA,RHOH12,Rho12,RhoA
nv-GRCh38-chr3-49360310-49360310-C-G_BC11	nv-GRCh38-chr3-49360310-49360310-C-G	nv	chr3	49360310	GRCh38	1	1	Yes	21.31	yes		diffuse gastric, T cell lymphomas, paediatric Burkitt lymphoma			E, L	Dom	oncogene, TSG	Mis, F, O				387,ARH12,ARHA,ENSG00000067560.10,P61586,RHOA,RHOH12,Rho12,RhoA
nv-GRCh38-chr3-47103389-47103389-C-T_BC11	nv-GRCh38-chr3-47103389-47103389-C-T	nv	chr3	47103389	GRCh38	1	1		21.31	yes		clear cell renal carcinoma			E	Rec	TSG	N, F, S, Mis				29072,ENSG00000181555.20,FLJ23184,HIF-1,HYPB,KIAA1732,KMT3A,Q9BYW2,SETD2
nv-GRCh38-chr3-47103389-47103389-C-A_TC11	nv-GRCh38-chr3-47103389-47103389-C-A	nv	chr3	47103389	GRCh38	1	1		21.31	yes		clear cell renal carcinoma			E	Rec	TSG	N, F, S, Mis				29072,ENSG00000181555.20,FLJ23184,HIF-1,HYPB,KIAA1732,KMT3A,Q9BYW2,SETD2
nv-GRCh38-chr18-47841883-47841883-C-G_BC11	nv-GRCh38-chr18-47841883-47841883-C-G	nv	chr18	47841883	GRCh38	1	1	Yes	21.1	yes		colorectal carcinoma, hepatocellular carcinoma			E	Rec	TSG	Mis, N				4087,ENSG00000175387.15,JV18-1,MADH2,MADR2,Q15796,SMAD2
nv-GRCh38-chr18-47841883-47841883-C-T_BC11	nv-GRCh38-chr18-47841883-47841883-C-T	nv	chr18	47841883	GRCh38	1	1	Yes	21.1	yes		colorectal carcinoma, hepatocellular carcinoma			E	Rec	TSG	Mis, N				4087,ENSG00000175387.15,JV18-1,MADH2,MADR2,Q15796,SMAD2
nv-GRCh38-chr18-47841881-47841881-G-C_TC11	nv-GRCh38-chr18-47841881-47841881-G-C	nv	chr18	47841881	GRCh38	1	1	Yes	21.1	yes		colorectal carcinoma, hepatocellular carcinoma			E	Rec	TSG	Mis, N				4087,ENSG00000175387.15,JV18-1,MADH2,MADR2,Q15796,SMAD2
nv-GRCh38-chr18-47841881-47841881-G-T_BC11	nv-GRCh38-chr18-47841881-47841881-G-T	nv	chr18	47841881	GRCh38	1	1	Yes	21.1	yes		colorectal carcinoma, hepatocellular carcinoma			E	Rec	TSG	Mis, N				4087,ENSG00000175387.15,JV18-1,MADH2,MADR2,Q15796,SMAD2
nv-GRCh38-chr2-177234078-177234078-G-C_BC11	nv-GRCh38-chr2-177234078-177234078-G-C	nv	chr2	177234078	GRCh38	1	1	Yes	31.2	yes		NSCLC, HNSCC			E	Dom	oncogene, TSG	Mis				4780,ENSG00000116044.15,NFE2L2,NRF2,Q16236
nv-GRCh38-chr2-177234078-177234078-G-T_BC11	nv-GRCh38-chr2-177234078-177234078-G-T	nv	chr2	177234078	GRCh38	1	1	Yes	31.2	yes		NSCLC, HNSCC			E	Dom	oncogene, TSG	Mis				4780,ENSG00000116044.15,NFE2L2,NRF2,Q16236
nv-GRCh38-chr2-177234079-177234079-T-G_BC11	nv-GRCh38-chr2-177234079-177234079-T-G	nv	chr2	177234079	GRCh38	1	1	Yes	31.2	yes		NSCLC, HNSCC			E	Dom	oncogene, TSG	Mis				4780,ENSG00000116044.15,NFE2L2,NRF2,Q16236
nv-GRCh38-chr17-7673823-7673823-C-G_BC11	nv-GRCh38-chr17-7673823-7673823-C-G	nv	chr17	7673823	GRCh38	1	1	Yes	13.1	yes	yes	breast, colorectal, lung, sarcoma, adrenocortical, glioma, Spitzoid tumour, multiple other tumour types	breast, sarcoma, adrenocortical carcinoma, glioma, multiple other tumour types	Li-Fraumeni syndrome	L, E, M, O	Rec	oncogene, TSG, fusion	Mis, N, F, T	NTRK1			7157,ENSG00000141510.16,LFS1,P04637,TP53,p53
nv-GRCh38-chr17-7673823-7673823-C-A_BC11	nv-GRCh38-chr17-7673823-7673823-C-A	nv	chr17	7673823	GRCh38	1	1	Yes	13.1	yes	yes	breast, colorectal, lung, sarcoma, adrenocortical, glioma, Spitzoid tumour, multiple other tumour types	breast, sarcoma, adrenocortical carcinoma, glioma, multiple other tumour types	Li-Fraumeni syndrome	L, E, M, O	Rec	oncogene, TSG, fusion	Mis, N, F, T	NTRK1			7157,ENSG00000141510.16,LFS1,P04637,TP53,p53
nv-GRCh38-chr17-7674275-7674275-T-C_BC11	nv-GRCh38-chr17-7674275-7674275-T-C	nv	chr17	7674275	GRCh38	1	1	Yes	13.1	yes	yes	breast, colorectal, lung, sarcoma, adrenocortical, glioma, Spitzoid tumour, multiple other tumour types	breast, sarcoma, adrenocortical carcinoma, glioma, multiple other tumour types	Li-Fraumeni syndrome	L, E, M, O	Rec	oncogene, TSG, fusion	Mis, N, F, T	NTRK1			7157,ENSG00000141510.16,LFS1,P04637,TP53,p53
nv-GRCh38-chr17-7674275-7674275-T-A_TC11	nv-GRCh38-chr17-7674275-7674275-T-A	nv	chr17	7674275	GRCh38	1	1	Yes	13.1	yes	yes	breast, colorectal, lung, sarcoma, adrenocortical, glioma, Spitzoid tumour, multiple other tumour types	breast, sarcoma, adrenocortical carcinoma, glioma, multiple other tumour types	Li-Fraumeni syndrome	L, E, M, O	Rec	oncogene, TSG, fusion	Mis, N, F, T	NTRK1			7157,ENSG00000141510.16,LFS1,P04637,TP53,p53
nv-GRCh38-chr17-7674275-7674275-T-G_TC11	nv-GRCh38-chr17-7674275-7674275-T-G	nv	chr17	7674275	GRCh38	1	1	Yes	13.1	yes	yes	breast, colorectal, lung, sarcoma, adrenocortical, glioma, Spitzoid tumour, multiple other tumour types	breast, sarcoma, adrenocortical carcinoma, glioma, multiple other tumour types	Li-Fraumeni syndrome	L, E, M, O	Rec	oncogene, TSG, fusion	Mis, N, F, T	NTRK1			7157,ENSG00000141510.16,LFS1,P04637,TP53,p53
nv-GRCh38-chr17-7674206-7674206-T-G_TC11	nv-GRCh38-chr17-7674206-7674206-T-G	nv	chr17	7674206	GRCh38	1	1	Yes	13.1	yes	yes	breast, colorectal, lung, sarcoma, adrenocortical, glioma, Spitzoid tumour, multiple other tumour types	breast, sarcoma, adrenocortical carcinoma, glioma, multiple other tumour types	Li-Fraumeni syndrome	L, E, M, O	Rec	oncogene, TSG, fusion	Mis, N, F, T	NTRK1			7157,ENSG00000141510.16,LFS1,P04637,TP53,p53
nv-GRCh38-chr17-7674206-7674206-T-C_BC11	nv-GRCh38-chr17-7674206-7674206-T-C	nv	chr17	7674206	GRCh38	1	1	Yes	13.1	yes	yes	breast, colorectal, lung, sarcoma, adrenocortical, glioma, Spitzoid tumour, multiple other tumour types	breast, sarcoma, adrenocortical carcinoma, glioma, multiple other tumour types	Li-Fraumeni syndrome	L, E, M, O	Rec	oncogene, TSG, fusion	Mis, N, F, T	NTRK1			7157,ENSG00000141510.16,LFS1,P04637,TP53,p53
nv-GRCh38-chr14-95094127-95094127-C-A_TC11	nv-GRCh38-chr14-95094127-95094127-C-A	nv	chr14	95094127	GRCh38	1	1	Yes	32.13	yes	yes	sex cord-stromal tumour, TGCT, embryonal rhabdomyosarcoma, pleuropulmonary blastoma, pituitary blastoma, Wilms tumour, thyroid cancer, other tumour types	pleuropulmonary blastoma	familial pleuropulmonary blastoma or DICER1 syndrome	E, M, O	Rec	TSG	Mis, F, N				23405,DICER1,Dicer,ENSG00000100697.14,HERNA,K12H4.8-LIKE,KIAA0928,MNG1,Q9UPY3
nv-GRCh38-chr14-95091305-95091305-C-T_BC11	nv-GRCh38-chr14-95091305-95091305-C-T	nv	chr14	95091305	GRCh38	1	1	Yes	32.13	yes	yes	sex cord-stromal tumour, TGCT, embryonal rhabdomyosarcoma, pleuropulmonary blastoma, pituitary blastoma, Wilms tumour, thyroid cancer, other tumour types	pleuropulmonary blastoma	familial pleuropulmonary blastoma or DICER1 syndrome	E, M, O	Rec	TSG	Mis, F, N				23405,DICER1,Dicer,ENSG00000100697.14,HERNA,K12H4.8-LIKE,KIAA0928,MNG1,Q9UPY3
nv-GRCh38-chr17-7676031-7676031-A-G_BC11	nv-GRCh38-chr17-7676031-7676031-A-G	nv	chr17	7676031	GRCh38	1	1	Yes	13.1	yes	yes	breast, colorectal, lung, sarcoma, adrenocortical, glioma, Spitzoid tumour, multiple other tumour types	breast, sarcoma, adrenocortical carcinoma, glioma, multiple other tumour types	Li-Fraumeni syndrome	L, E, M, O	Rec	oncogene, TSG, fusion	Mis, N, F, T	NTRK1			7157,ENSG00000141510.16,LFS1,P04637,TP53,p53
nv-GRCh38-chr17-7676031-7676031-A-C_TC11	nv-GRCh38-chr17-7676031-7676031-A-C	nv	chr17	7676031	GRCh38	1	1	Yes	13.1	yes	yes	breast, colorectal, lung, sarcoma, adrenocortical, glioma, Spitzoid tumour, multiple other tumour types	breast, sarcoma, adrenocortical carcinoma, glioma, multiple other tumour types	Li-Fraumeni syndrome	L, E, M, O	Rec	oncogene, TSG, fusion	Mis, N, F, T	NTRK1			7157,ENSG00000141510.16,LFS1,P04637,TP53,p53
nv-GRCh38-chr17-7674941-7674941-A-G_BC11	nv-GRCh38-chr17-7674941-7674941-A-G	nv	chr17	7674941	GRCh38	1	1	Yes	13.1	yes	yes	breast, colorectal, lung, sarcoma, adrenocortical, glioma, Spitzoid tumour, multiple other tumour types	breast, sarcoma, adrenocortical carcinoma, glioma, multiple other tumour types	Li-Fraumeni syndrome	L, E, M, O	Rec	oncogene, TSG, fusion	Mis, N, F, T	NTRK1			7157,ENSG00000141510.16,LFS1,P04637,TP53,p53
nv-GRCh38-chr17-7674941-7674941-A-T_BC11	nv-GRCh38-chr17-7674941-7674941-A-T	nv	chr17	7674941	GRCh38	1	1	Yes	13.1	yes	yes	breast, colorectal, lung, sarcoma, adrenocortical, glioma, Spitzoid tumour, multiple other tumour types	breast, sarcoma, adrenocortical carcinoma, glioma, multiple other tumour types	Li-Fraumeni syndrome	L, E, M, O	Rec	oncogene, TSG, fusion	Mis, N, F, T	NTRK1			7157,ENSG00000141510.16,LFS1,P04637,TP53,p53
nv-GRCh38-chr17-7674941-7674941-A-C_TC11	nv-GRCh38-chr17-7674941-7674941-A-C	nv	chr17	7674941	GRCh38	1	1	Yes	13.1	yes	yes	breast, colorectal, lung, sarcoma, adrenocortical, glioma, Spitzoid tumour, multiple other tumour types	breast, sarcoma, adrenocortical carcinoma, glioma, multiple other tumour types	Li-Fraumeni syndrome	L, E, M, O	Rec	oncogene, TSG, fusion	Mis, N, F, T	NTRK1			7157,ENSG00000141510.16,LFS1,P04637,TP53,p53
nv-GRCh38-chr17-7674188-7674188-C-G_TC11	nv-GRCh38-chr17-7674188-7674188-C-G	nv	chr17	7674188	GRCh38	1	1	Yes	13.1	yes	yes	breast, colorectal, lung, sarcoma, adrenocortical, glioma, Spitzoid tumour, multiple other tumour types	breast, sarcoma, adrenocortical carcinoma, glioma, multiple other tumour types	Li-Fraumeni syndrome	L, E, M, O	Rec	oncogene, TSG, fusion	Mis, N, F, T	NTRK1			7157,ENSG00000141510.16,LFS1,P04637,TP53,p53
nv-GRCh38-chr17-7674188-7674188-C-T_BC11	nv-GRCh38-chr17-7674188-7674188-C-T	nv	chr17	7674188	GRCh38	1	1	Yes	13.1	yes	yes	breast, colorectal, lung, sarcoma, adrenocortical, glioma, Spitzoid tumour, multiple other tumour types	breast, sarcoma, adrenocortical carcinoma, glioma, multiple other tumour types	Li-Fraumeni syndrome	L, E, M, O	Rec	oncogene, TSG, fusion	Mis, N, F, T	NTRK1			7157,ENSG00000141510.16,LFS1,P04637,TP53,p53
nv-GRCh38-chr17-7673780-7673780-T-A_TC11	nv-GRCh38-chr17-7673780-7673780-T-A	nv	chr17	7673780	GRCh38	1	1	Yes	13.1	yes	yes	breast, colorectal, lung, sarcoma, adrenocortical, glioma, Spitzoid tumour, multiple other tumour types	breast, sarcoma, adrenocortical carcinoma, glioma, multiple other tumour types	Li-Fraumeni syndrome	L, E, M, O	Rec	oncogene, TSG, fusion	Mis, N, F, T	NTRK1			7157,ENSG00000141510.16,LFS1,P04637,TP53,p53
nv-GRCh38-chr17-7673780-7673780-T-G_TC11	nv-GRCh38-chr17-7673780-7673780-T-G	nv	chr17	7673780	GRCh38	1	1	Yes	13.1	yes	yes	breast, colorectal, lung, sarcoma, adrenocortical, glioma, Spitzoid tumour, multiple other tumour types	breast, sarcoma, adrenocortical carcinoma, glioma, multiple other tumour types	Li-Fraumeni syndrome	L, E, M, O	Rec	oncogene, TSG, fusion	Mis, N, F, T	NTRK1			7157,ENSG00000141510.16,LFS1,P04637,TP53,p53
nv-GRCh38-chr4-152326016-152326016-T-A_BC11	nv-GRCh38-chr4-152326016-152326016-T-A	nv	chr4	152326016	GRCh38	1	1	Yes	31.3	yes		colorectal, endometrial, T-ALL			E, L	Rec	TSG	Mis, N, D, F				55294,AGO,CDC4,ENSG00000109670.14,FBW7,FBX30,FBXW6,FBXW7,FLJ11071,Q969H0,SEL-10,SEL10
nv-GRCh38-chr4-152326016-152326016-T-G_TC11	nv-GRCh38-chr4-152326016-152326016-T-G	nv	chr4	152326016	GRCh38	1	1	Yes	31.3	yes		colorectal, endometrial, T-ALL			E, L	Rec	TSG	Mis, N, D, F				55294,AGO,CDC4,ENSG00000109670.14,FBW7,FBX30,FBXW6,FBXW7,FLJ11071,Q969H0,SEL-10,SEL10
nv-GRCh38-chr3-10149886-10149886-T-C_BC11	nv-GRCh38-chr3-10149886-10149886-T-C	nv	chr3	10149886	GRCh38	1	1	Yes	25.3	yes	yes	renal, haemangioma, pheochromocytoma	renal, haemangioma, pheochromocytoma	Von Hippel-Lindau syndrome	E, M, O	Rec	TSG	D, Mis, N, F, S				7428,ENSG00000134086.7,P40337,VHL,VHL1
nv-GRCh38-chr17-7675206-7675206-G-C_TC11	nv-GRCh38-chr17-7675206-7675206-G-C	nv	chr17	7675206	GRCh38	1	1	Yes	13.1	yes	yes	breast, colorectal, lung, sarcoma, adrenocortical, glioma, Spitzoid tumour, multiple other tumour types	breast, sarcoma, adrenocortical carcinoma, glioma, multiple other tumour types	Li-Fraumeni syndrome	L, E, M, O	Rec	oncogene, TSG, fusion	Mis, N, F, T	NTRK1			7157,ENSG00000141510.16,LFS1,P04637,TP53,p53
nv-GRCh38-chr17-7675078-7675078-G-A_BC11	nv-GRCh38-chr17-7675078-7675078-G-A	nv	chr17	7675078	GRCh38	1	1	Yes	13.1	yes	yes	breast, colorectal, lung, sarcoma, adrenocortical, glioma, Spitzoid tumour, multiple other tumour types	breast, sarcoma, adrenocortical carcinoma, glioma, multiple other tumour types	Li-Fraumeni syndrome	L, E, M, O	Rec	oncogene, TSG, fusion	Mis, N, F, T	NTRK1			7157,ENSG00000141510.16,LFS1,P04637,TP53,p53
nv-GRCh38-chr17-7673785-7673785-C-A_BC11	nv-GRCh38-chr17-7673785-7673785-C-A	nv	chr17	7673785	GRCh38	1	1	Yes	13.1	yes	yes	breast, colorectal, lung, sarcoma, adrenocortical, glioma, Spitzoid tumour, multiple other tumour types	breast, sarcoma, adrenocortical carcinoma, glioma, multiple other tumour types	Li-Fraumeni syndrome	L, E, M, O	Rec	oncogene, TSG, fusion	Mis, N, F, T	NTRK1			7157,ENSG00000141510.16,LFS1,P04637,TP53,p53
nv-GRCh38-chr17-7673785-7673785-C-G_TC11	nv-GRCh38-chr17-7673785-7673785-C-G	nv	chr17	7673785	GRCh38	1	1	Yes	13.1	yes	yes	breast, colorectal, lung, sarcoma, adrenocortical, glioma, Spitzoid tumour, multiple other tumour types	breast, sarcoma, adrenocortical carcinoma, glioma, multiple other tumour types	Li-Fraumeni syndrome	L, E, M, O	Rec	oncogene, TSG, fusion	Mis, N, F, T	NTRK1			7157,ENSG00000141510.16,LFS1,P04637,TP53,p53
nv-GRCh38-chr16-68810279-68810279-A-G_BC11	nv-GRCh38-chr16-68810279-68810279-A-G	nv	chr16	68810279	GRCh38	1	1	Yes	22.1	yes	yes	lobular breast, gastric	gastric	familial gastric carcinoma	E	Rec	TSG	Mis, N, F, S				999,CD324,CDH1,ENSG00000039068.18,P12830,UVO,uvomorulin
nv-GRCh38-chr16-68810279-68810279-A-T_BC11	nv-GRCh38-chr16-68810279-68810279-A-T	nv	chr16	68810279	GRCh38	1	1	Yes	22.1	yes	yes	lobular breast, gastric	gastric	familial gastric carcinoma	E	Rec	TSG	Mis, N, F, S				999,CD324,CDH1,ENSG00000039068.18,P12830,UVO,uvomorulin
nv-GRCh38-chr7-6387229-6387229-G-C_TC11	nv-GRCh38-chr7-6387229-6387229-G-C	nv	chr7	6387229	GRCh38	1	1	Yes	22.1	yes		melanoma, carcinoma			E	Dom	oncogene	Mis, F				5879,ENSG00000136238.17,P63000,RAC1,Rac-1,TC-25,p21-Rac1
nv-GRCh38-chr7-6387229-6387229-G-T_BC11	nv-GRCh38-chr7-6387229-6387229-G-T	nv	chr7	6387229	GRCh38	1	1	Yes	22.1	yes		melanoma, carcinoma			E	Dom	oncogene	Mis, F				5879,ENSG00000136238.17,P63000,RAC1,Rac-1,TC-25,p21-Rac1
nv-GRCh38-chr7-55154129-55154129-C-A_TC11	nv-GRCh38-chr7-55154129-55154129-C-A	nv	chr7	55154129	GRCh38	1	1	Yes	11.2	yes	yes	glioma, NSCLC	NSCLC	familial lung cancer	E, O	Dom	oncogene	A, O, Mis				1956,EGFR,ENSG00000146648.17,ERBB,ERBB1,P00533
nv-GRCh38-chr7-55154129-55154129-C-T_BC11	nv-GRCh38-chr7-55154129-55154129-C-T	nv	chr7	55154129	GRCh38	1	1	Yes	11.2	yes	yes	glioma, NSCLC	NSCLC	familial lung cancer	E, O	Dom	oncogene	A, O, Mis				1956,EGFR,ENSG00000146648.17,ERBB,ERBB1,P00533
nv-GRCh38-chr4-152326137-152326137-G-T_BC11	nv-GRCh38-chr4-152326137-152326137-G-T	nv	chr4	152326137	GRCh38	1	1	Yes	31.3	yes		colorectal, endometrial, T-ALL			E, L	Rec	TSG	Mis, N, D, F				55294,AGO,CDC4,ENSG00000109670.14,FBW7,FBX30,FBXW6,FBXW7,FLJ11071,Q969H0,SEL-10,SEL10
nv-GRCh38-chr4-152326137-152326137-G-A_BC11	nv-GRCh38-chr4-152326137-152326137-G-A	nv	chr4	152326137	GRCh38	1	1	Yes	31.3	yes		colorectal, endometrial, T-ALL			E, L	Rec	TSG	Mis, N, D, F				55294,AGO,CDC4,ENSG00000109670.14,FBW7,FBX30,FBXW6,FBXW7,FLJ11071,Q969H0,SEL-10,SEL10
nv-GRCh38-chr4-152326137-152326137-G-C_BC11	nv-GRCh38-chr4-152326137-152326137-G-C	nv	chr4	152326137	GRCh38	1	1	Yes	31.3	yes		colorectal, endometrial, T-ALL			E, L	Rec	TSG	Mis, N, D, F				55294,AGO,CDC4,ENSG00000109670.14,FBW7,FBX30,FBXW6,FBXW7,FLJ11071,Q969H0,SEL-10,SEL10
nv-GRCh38-chr17-7675124-7675124-T-G_BC11	nv-GRCh38-chr17-7675124-7675124-T-G	nv	chr17	7675124	GRCh38	1	1	Yes	13.1	yes	yes	breast, colorectal, lung, sarcoma, adrenocortical, glioma, Spitzoid tumour, multiple other tumour types	breast, sarcoma, adrenocortical carcinoma, glioma, multiple other tumour types	Li-Fraumeni syndrome	L, E, M, O	Rec	oncogene, TSG, fusion	Mis, N, F, T	NTRK1			7157,ENSG00000141510.16,LFS1,P04637,TP53,p53
nv-GRCh38-chr17-7675124-7675124-T-C_BC11	nv-GRCh38-chr17-7675124-7675124-T-C	nv	chr17	7675124	GRCh38	1	1	Yes	13.1	yes	yes	breast, colorectal, lung, sarcoma, adrenocortical, glioma, Spitzoid tumour, multiple other tumour types	breast, sarcoma, adrenocortical carcinoma, glioma, multiple other tumour types	Li-Fraumeni syndrome	L, E, M, O	Rec	oncogene, TSG, fusion	Mis, N, F, T	NTRK1			7157,ENSG00000141510.16,LFS1,P04637,TP53,p53
nv-GRCh38-chr17-7674908-7674908-T-C_BC11	nv-GRCh38-chr17-7674908-7674908-T-C	nv	chr17	7674908	GRCh38	1	1	Yes	13.1	yes	yes	breast, colorectal, lung, sarcoma, adrenocortical, glioma, Spitzoid tumour, multiple other tumour types	breast, sarcoma, adrenocortical carcinoma, glioma, multiple other tumour types	Li-Fraumeni syndrome	L, E, M, O	Rec	oncogene, TSG, fusion	Mis, N, F, T	NTRK1			7157,ENSG00000141510.16,LFS1,P04637,TP53,p53
nv-GRCh38-chr7-55191756-55191756-G-A_BC11	nv-GRCh38-chr7-55191756-55191756-G-A	nv	chr7	55191756	GRCh38	1	1	Yes	11.2	yes	yes	glioma, NSCLC	NSCLC	familial lung cancer	E, O	Dom	oncogene	A, O, Mis				1956,EGFR,ENSG00000146648.17,ERBB,ERBB1,P00533
nv-GRCh38-chr17-7675172-7675172-A-T_TC11	nv-GRCh38-chr17-7675172-7675172-A-T	nv	chr17	7675172	GRCh38	1	1	Yes	13.1	yes	yes	breast, colorectal, lung, sarcoma, adrenocortical, glioma, Spitzoid tumour, multiple other tumour types	breast, sarcoma, adrenocortical carcinoma, glioma, multiple other tumour types	Li-Fraumeni syndrome	L, E, M, O	Rec	oncogene, TSG, fusion	Mis, N, F, T	NTRK1			7157,ENSG00000141510.16,LFS1,P04637,TP53,p53
nv-GRCh38-chr17-7675172-7675172-A-G_BC11	nv-GRCh38-chr17-7675172-7675172-A-G	nv	chr17	7675172	GRCh38	1	1	Yes	13.1	yes	yes	breast, colorectal, lung, sarcoma, adrenocortical, glioma, Spitzoid tumour, multiple other tumour types	breast, sarcoma, adrenocortical carcinoma, glioma, multiple other tumour types	Li-Fraumeni syndrome	L, E, M, O	Rec	oncogene, TSG, fusion	Mis, N, F, T	NTRK1			7157,ENSG00000141510.16,LFS1,P04637,TP53,p53
nv-GRCh38-chr17-7675172-7675172-A-C_TC11	nv-GRCh38-chr17-7675172-7675172-A-C	nv	chr17	7675172	GRCh38	1	1	Yes	13.1	yes	yes	breast, colorectal, lung, sarcoma, adrenocortical, glioma, Spitzoid tumour, multiple other tumour types	breast, sarcoma, adrenocortical carcinoma, glioma, multiple other tumour types	Li-Fraumeni syndrome	L, E, M, O	Rec	oncogene, TSG, fusion	Mis, N, F, T	NTRK1			7157,ENSG00000141510.16,LFS1,P04637,TP53,p53
nv-GRCh38-chr19-10489732-10489732-G-A_BC11	nv-GRCh38-chr19-10489732-10489732-G-A	nv	chr19	10489732	GRCh38	1	1	Yes	13.2	yes		NSCLC, breast carcinoma			E		TSG	Mis, N, F				9817,ENSG00000079999.13,INrf2,KEAP1,KIAA0132,KLHL19,MGC10630,MGC1114,MGC20887,MGC4407,MGC9454,Q14145
nv-GRCh38-chr19-10489732-10489732-G-T_BC11	nv-GRCh38-chr19-10489732-10489732-G-T	nv	chr19	10489732	GRCh38	1	1	Yes	13.2	yes		NSCLC, breast carcinoma			E		TSG	Mis, N, F				9817,ENSG00000079999.13,INrf2,KEAP1,KIAA0132,KLHL19,MGC10630,MGC1114,MGC20887,MGC4407,MGC9454,Q14145
nv-GRCh38-chr17-7675089-7675089-G-C_BC11	nv-GRCh38-chr17-7675089-7675089-G-C	nv	chr17	7675089	GRCh38	1	1	Yes	13.1	yes	yes	breast, colorectal, lung, sarcoma, adrenocortical, glioma, Spitzoid tumour, multiple other tumour types	breast, sarcoma, adrenocortical carcinoma, glioma, multiple other tumour types	Li-Fraumeni syndrome	L, E, M, O	Rec	oncogene, TSG, fusion	Mis, N, F, T	NTRK1			7157,ENSG00000141510.16,LFS1,P04637,TP53,p53
nv-GRCh38-chr17-7675089-7675089-G-T_BC11	nv-GRCh38-chr17-7675089-7675089-G-T	nv	chr17	7675089	GRCh38	1	1	Yes	13.1	yes	yes	breast, colorectal, lung, sarcoma, adrenocortical, glioma, Spitzoid tumour, multiple other tumour types	breast, sarcoma, adrenocortical carcinoma, glioma, multiple other tumour types	Li-Fraumeni syndrome	L, E, M, O	Rec	oncogene, TSG, fusion	Mis, N, F, T	NTRK1			7157,ENSG00000141510.16,LFS1,P04637,TP53,p53
nv-GRCh38-chr17-7675089-7675089-G-A_BC11	nv-GRCh38-chr17-7675089-7675089-G-A	nv	chr17	7675089	GRCh38	1	1	Yes	13.1	yes	yes	breast, colorectal, lung, sarcoma, adrenocortical, glioma, Spitzoid tumour, multiple other tumour types	breast, sarcoma, adrenocortical carcinoma, glioma, multiple other tumour types	Li-Fraumeni syndrome	L, E, M, O	Rec	oncogene, TSG, fusion	Mis, N, F, T	NTRK1			7157,ENSG00000141510.16,LFS1,P04637,TP53,p53
nv-GRCh38-chr17-7674202-7674202-A-G_BC11	nv-GRCh38-chr17-7674202-7674202-A-G	nv	chr17	7674202	GRCh38	1	1	Yes	13.1	yes	yes	breast, colorectal, lung, sarcoma, adrenocortical, glioma, Spitzoid tumour, multiple other tumour types	breast, sarcoma, adrenocortical carcinoma, glioma, multiple other tumour types	Li-Fraumeni syndrome	L, E, M, O	Rec	oncogene, TSG, fusion	Mis, N, F, T	NTRK1			7157,ENSG00000141510.16,LFS1,P04637,TP53,p53
nv-GRCh38-chr17-7674202-7674202-A-C_TC11	nv-GRCh38-chr17-7674202-7674202-A-C	nv	chr17	7674202	GRCh38	1	1	Yes	13.1	yes	yes	breast, colorectal, lung, sarcoma, adrenocortical, glioma, Spitzoid tumour, multiple other tumour types	breast, sarcoma, adrenocortical carcinoma, glioma, multiple other tumour types	Li-Fraumeni syndrome	L, E, M, O	Rec	oncogene, TSG, fusion	Mis, N, F, T	NTRK1			7157,ENSG00000141510.16,LFS1,P04637,TP53,p53
nv-GRCh38-chr17-7674202-7674202-A-T_BC11	nv-GRCh38-chr17-7674202-7674202-A-T	nv	chr17	7674202	GRCh38	1	1	Yes	13.1	yes	yes	breast, colorectal, lung, sarcoma, adrenocortical, glioma, Spitzoid tumour, multiple other tumour types	breast, sarcoma, adrenocortical carcinoma, glioma, multiple other tumour types	Li-Fraumeni syndrome	L, E, M, O	Rec	oncogene, TSG, fusion	Mis, N, F, T	NTRK1			7157,ENSG00000141510.16,LFS1,P04637,TP53,p53
nv-GRCh38-chr4-152328349-152328349-G-C_TC11	nv-GRCh38-chr4-152328349-152328349-G-C	nv	chr4	152328349	GRCh38	1	1	Yes	31.3	yes		colorectal, endometrial, T-ALL			E, L	Rec	TSG	Mis, N, D, F				55294,AGO,CDC4,ENSG00000109670.14,FBW7,FBX30,FBXW6,FBXW7,FLJ11071,Q969H0,SEL-10,SEL10
nv-GRCh38-chr4-152328349-152328349-G-T_BC11	nv-GRCh38-chr4-152328349-152328349-G-T	nv	chr4	152328349	GRCh38	1	1	Yes	31.3	yes		colorectal, endometrial, T-ALL			E, L	Rec	TSG	Mis, N, D, F				55294,AGO,CDC4,ENSG00000109670.14,FBW7,FBX30,FBXW6,FBXW7,FLJ11071,Q969H0,SEL-10,SEL10
nv-GRCh38-chr12-112488444-112488444-G-T_BC11	nv-GRCh38-chr12-112488444-112488444-G-T	nv	chr12	112488444	GRCh38	1	1	Yes	24.13	yes		JMML, AML, MDS			L	Dom	oncogene	Mis		yes	Noonan Syndrome	5781,BPTP3,ENSG00000179295.17,NS1,PTP2C,PTPN11,Q06124,SH-PTP2,SHP-2,SHP2
nv-GRCh38-chr7-116783353-116783353-G-C_TC11	nv-GRCh38-chr7-116783353-116783353-G-C	nv	chr7	116783353	GRCh38	1	1	Yes	31.2	yes		papillary renal, head-neck squamous cell	papillary renal	familial papillary renal cancer	E	Dom	oncogene	Mis				4233,DFNB97,ENSG00000105976.14,HGFR,MET,P08581,RCCP2
nv-GRCh38-chr7-116783353-116783353-G-A_BC11	nv-GRCh38-chr7-116783353-116783353-G-A	nv	chr7	116783353	GRCh38	1	1	Yes	31.2	yes		papillary renal, head-neck squamous cell	papillary renal	familial papillary renal cancer	E	Dom	oncogene	Mis				4233,DFNB97,ENSG00000105976.14,HGFR,MET,P08581,RCCP2
nv-GRCh38-chr12-25245348-25245348-C-T_BC11	nv-GRCh38-chr12-25245348-25245348-C-T	nv	chr12	25245348	GRCh38	1	1	Yes	12.1	yes		pancreatic, colorectal, lung, thyroid, AML, other tumour types			L, E, M, O	Dom	oncogene	Mis				3845,ENSG00000133703.11,KRAS,KRAS1,KRAS2,P01116
nv-GRCh38-chr12-25245351-25245351-C-T_BC11	nv-GRCh38-chr12-25245351-25245351-C-T	nv	chr12	25245351	GRCh38	1	1	Yes	12.1	yes		pancreatic, colorectal, lung, thyroid, AML, other tumour types			L, E, M, O	Dom	oncogene	Mis				3845,ENSG00000133703.11,KRAS,KRAS1,KRAS2,P01116
nv-GRCh38-chr12-25245350-25245350-C-A_BC11	nv-GRCh38-chr12-25245350-25245350-C-A	nv	chr12	25245350	GRCh38	1	1	Yes	12.1	yes		pancreatic, colorectal, lung, thyroid, AML, other tumour types			L, E, M, O	Dom	oncogene	Mis				3845,ENSG00000133703.11,KRAS,KRAS1,KRAS2,P01116
nv-GRCh38-chr12-25245350-25245350-C-T_BC11	nv-GRCh38-chr12-25245350-25245350-C-T	nv	chr12	25245350	GRCh38	1	1	Yes	12.1	yes		pancreatic, colorectal, lung, thyroid, AML, other tumour types			L, E, M, O	Dom	oncogene	Mis				3845,ENSG00000133703.11,KRAS,KRAS1,KRAS2,P01116
nv-GRCh38-chr12-25227349-25227349-C-A_BC11	nv-GRCh38-chr12-25227349-25227349-C-A	nv	chr12	25227349	GRCh38	1	1	Yes	12.1	yes		pancreatic, colorectal, lung, thyroid, AML, other tumour types			L, E, M, O	Dom	oncogene	Mis				3845,ENSG00000133703.11,KRAS,KRAS1,KRAS2,P01116
nv-GRCh38-chr12-25227349-25227349-C-T_BC11	nv-GRCh38-chr12-25227349-25227349-C-T	nv	chr12	25227349	GRCh38	1	1	Yes	12.1	yes		pancreatic, colorectal, lung, thyroid, AML, other tumour types			L, E, M, O	Dom	oncogene	Mis				3845,ENSG00000133703.11,KRAS,KRAS1,KRAS2,P01116
nv-GRCh38-chr4-54727444-54727444-T-G_TC11	nv-GRCh38-chr4-54727444-54727444-T-G	nv	chr4	54727444	GRCh38	1	1	Yes	12	yes	yes	GIST, AML, TGCT, mastocytosis, mucosal melanoma	GIST, epithelioma	familial gastrointestinal stromal tumour	L, M, O, E	Dom	oncogene	Mis, O		yes	Piebald trait	3815,C-Kit,CD117,ENSG00000157404.15,KIT,P10721,PBT,SCFR
nv-GRCh38-chr4-54727444-54727444-T-C_BC11	nv-GRCh38-chr4-54727444-54727444-T-C	nv	chr4	54727444	GRCh38	1	1	Yes	12	yes	yes	GIST, AML, TGCT, mastocytosis, mucosal melanoma	GIST, epithelioma	familial gastrointestinal stromal tumour	L, M, O, E	Dom	oncogene	Mis, O		yes	Piebald trait	3815,C-Kit,CD117,ENSG00000157404.15,KIT,P10721,PBT,SCFR
nv-GRCh38-chr4-54727444-54727444-T-A_TC11	nv-GRCh38-chr4-54727444-54727444-T-A	nv	chr4	54727444	GRCh38	1	1	Yes	12	yes	yes	GIST, AML, TGCT, mastocytosis, mucosal melanoma	GIST, epithelioma	familial gastrointestinal stromal tumour	L, M, O, E	Dom	oncogene	Mis, O		yes	Piebald trait	3815,C-Kit,CD117,ENSG00000157404.15,KIT,P10721,PBT,SCFR
nv-GRCh38-chr4-54727495-54727495-T-G_TC11	nv-GRCh38-chr4-54727495-54727495-T-G	nv	chr4	54727495	GRCh38	1	1	Yes	12	yes	yes	GIST, AML, TGCT, mastocytosis, mucosal melanoma	GIST, epithelioma	familial gastrointestinal stromal tumour	L, M, O, E	Dom	oncogene	Mis, O		yes	Piebald trait	3815,C-Kit,CD117,ENSG00000157404.15,KIT,P10721,PBT,SCFR
nv-GRCh38-chr4-54728055-54728055-A-C_TC11	nv-GRCh38-chr4-54728055-54728055-A-C	nv	chr4	54728055	GRCh38	1	1	Yes	12	yes	yes	GIST, AML, TGCT, mastocytosis, mucosal melanoma	GIST, epithelioma	familial gastrointestinal stromal tumour	L, M, O, E	Dom	oncogene	Mis, O		yes	Piebald trait	3815,C-Kit,CD117,ENSG00000157404.15,KIT,P10721,PBT,SCFR
nv-GRCh38-chr4-54728055-54728055-A-G_BC11	nv-GRCh38-chr4-54728055-54728055-A-G	nv	chr4	54728055	GRCh38	1	1	Yes	12	yes	yes	GIST, AML, TGCT, mastocytosis, mucosal melanoma	GIST, epithelioma	familial gastrointestinal stromal tumour	L, M, O, E	Dom	oncogene	Mis, O		yes	Piebald trait	3815,C-Kit,CD117,ENSG00000157404.15,KIT,P10721,PBT,SCFR
nv-GRCh38-chr4-54733155-54733155-A-G_BC11	nv-GRCh38-chr4-54733155-54733155-A-G	nv	chr4	54733155	GRCh38	1	1	Yes	12	yes	yes	GIST, AML, TGCT, mastocytosis, mucosal melanoma	GIST, epithelioma	familial gastrointestinal stromal tumour	L, M, O, E	Dom	oncogene	Mis, O		yes	Piebald trait	3815,C-Kit,CD117,ENSG00000157404.15,KIT,P10721,PBT,SCFR
nv-GRCh38-chr4-54733155-54733155-A-C_TC11	nv-GRCh38-chr4-54733155-54733155-A-C	nv	chr4	54733155	GRCh38	1	1	Yes	12	yes	yes	GIST, AML, TGCT, mastocytosis, mucosal melanoma	GIST, epithelioma	familial gastrointestinal stromal tumour	L, M, O, E	Dom	oncogene	Mis, O		yes	Piebald trait	3815,C-Kit,CD117,ENSG00000157404.15,KIT,P10721,PBT,SCFR
nv-GRCh38-chr4-54733155-54733155-A-T_BC11	nv-GRCh38-chr4-54733155-54733155-A-T	nv	chr4	54733155	GRCh38	1	1	Yes	12	yes	yes	GIST, AML, TGCT, mastocytosis, mucosal melanoma	GIST, epithelioma	familial gastrointestinal stromal tumour	L, M, O, E	Dom	oncogene	Mis, O		yes	Piebald trait	3815,C-Kit,CD117,ENSG00000157404.15,KIT,P10721,PBT,SCFR
nv-GRCh38-chr4-54733154-54733154-G-A_BC11	nv-GRCh38-chr4-54733154-54733154-G-A	nv	chr4	54733154	GRCh38	1	1	Yes	12	yes	yes	GIST, AML, TGCT, mastocytosis, mucosal melanoma	GIST, epithelioma	familial gastrointestinal stromal tumour	L, M, O, E	Dom	oncogene	Mis, O		yes	Piebald trait	3815,C-Kit,CD117,ENSG00000157404.15,KIT,P10721,PBT,SCFR
nv-GRCh38-chr17-7674187-7674187-T-C_BC11	nv-GRCh38-chr17-7674187-7674187-T-C	nv	chr17	7674187	GRCh38	1	1	Yes	13.1	yes	yes	breast, colorectal, lung, sarcoma, adrenocortical, glioma, Spitzoid tumour, multiple other tumour types	breast, sarcoma, adrenocortical carcinoma, glioma, multiple other tumour types	Li-Fraumeni syndrome	L, E, M, O	Rec	oncogene, TSG, fusion	Mis, N, F, T	NTRK1			7157,ENSG00000141510.16,LFS1,P04637,TP53,p53
nv-GRCh38-chr3-10149805-10149805-G-T_BC11	nv-GRCh38-chr3-10149805-10149805-G-T	nv	chr3	10149805	GRCh38	1	1	Yes	25.3	yes	yes	renal, haemangioma, pheochromocytoma	renal, haemangioma, pheochromocytoma	Von Hippel-Lindau syndrome	E, M, O	Rec	TSG	D, Mis, N, F, S				7428,ENSG00000134086.7,P40337,VHL,VHL1
nv-GRCh38-chr3-10149805-10149805-G-C_BC11	nv-GRCh38-chr3-10149805-10149805-G-C	nv	chr3	10149805	GRCh38	1	1	Yes	25.3	yes	yes	renal, haemangioma, pheochromocytoma	renal, haemangioma, pheochromocytoma	Von Hippel-Lindau syndrome	E, M, O	Rec	TSG	D, Mis, N, F, S				7428,ENSG00000134086.7,P40337,VHL,VHL1
nv-GRCh38-chr3-10149805-10149805-G-A_BC11	nv-GRCh38-chr3-10149805-10149805-G-A	nv	chr3	10149805	GRCh38	1	1	Yes	25.3	yes	yes	renal, haemangioma, pheochromocytoma	renal, haemangioma, pheochromocytoma	Von Hippel-Lindau syndrome	E, M, O	Rec	TSG	D, Mis, N, F, S				7428,ENSG00000134086.7,P40337,VHL,VHL1
nv-GRCh38-chr17-7670709-7670709-C-A_BC11	nv-GRCh38-chr17-7670709-7670709-C-A	nv	chr17	7670709	GRCh38	1	1	Yes	13.1	yes	yes	breast, colorectal, lung, sarcoma, adrenocortical, glioma, Spitzoid tumour, multiple other tumour types	breast, sarcoma, adrenocortical carcinoma, glioma, multiple other tumour types	Li-Fraumeni syndrome	L, E, M, O	Rec	oncogene, TSG, fusion	Mis, N, F, T	NTRK1			7157,ENSG00000141510.16,LFS1,P04637,TP53,p53
nv-GRCh38-chr17-7674211-7674211-A-G_BC11	nv-GRCh38-chr17-7674211-7674211-A-G	nv	chr17	7674211	GRCh38	1	1	Yes	13.1	yes	yes	breast, colorectal, lung, sarcoma, adrenocortical, glioma, Spitzoid tumour, multiple other tumour types	breast, sarcoma, adrenocortical carcinoma, glioma, multiple other tumour types	Li-Fraumeni syndrome	L, E, M, O	Rec	oncogene, TSG, fusion	Mis, N, F, T	NTRK1			7157,ENSG00000141510.16,LFS1,P04637,TP53,p53
nv-GRCh38-chr17-7674211-7674211-A-T_BC11	nv-GRCh38-chr17-7674211-7674211-A-T	nv	chr17	7674211	GRCh38	1	1	Yes	13.1	yes	yes	breast, colorectal, lung, sarcoma, adrenocortical, glioma, Spitzoid tumour, multiple other tumour types	breast, sarcoma, adrenocortical carcinoma, glioma, multiple other tumour types	Li-Fraumeni syndrome	L, E, M, O	Rec	oncogene, TSG, fusion	Mis, N, F, T	NTRK1			7157,ENSG00000141510.16,LFS1,P04637,TP53,p53
nv-GRCh38-chr17-7674256-7674256-T-C_BC11	nv-GRCh38-chr17-7674256-7674256-T-C	nv	chr17	7674256	GRCh38	1	1	Yes	13.1	yes	yes	breast, colorectal, lung, sarcoma, adrenocortical, glioma, Spitzoid tumour, multiple other tumour types	breast, sarcoma, adrenocortical carcinoma, glioma, multiple other tumour types	Li-Fraumeni syndrome	L, E, M, O	Rec	oncogene, TSG, fusion	Mis, N, F, T	NTRK1			7157,ENSG00000141510.16,LFS1,P04637,TP53,p53
nv-GRCh38-chr17-7673775-7673775-C-A_BC11	nv-GRCh38-chr17-7673775-7673775-C-A	nv	chr17	7673775	GRCh38	1	1	Yes	13.1	yes	yes	breast, colorectal, lung, sarcoma, adrenocortical, glioma, Spitzoid tumour, multiple other tumour types	breast, sarcoma, adrenocortical carcinoma, glioma, multiple other tumour types	Li-Fraumeni syndrome	L, E, M, O	Rec	oncogene, TSG, fusion	Mis, N, F, T	NTRK1			7157,ENSG00000141510.16,LFS1,P04637,TP53,p53
nv-GRCh38-chr17-7673775-7673775-C-G_TC11	nv-GRCh38-chr17-7673775-7673775-C-G	nv	chr17	7673775	GRCh38	1	1	Yes	13.1	yes	yes	breast, colorectal, lung, sarcoma, adrenocortical, glioma, Spitzoid tumour, multiple other tumour types	breast, sarcoma, adrenocortical carcinoma, glioma, multiple other tumour types	Li-Fraumeni syndrome	L, E, M, O	Rec	oncogene, TSG, fusion	Mis, N, F, T	NTRK1			7157,ENSG00000141510.16,LFS1,P04637,TP53,p53
nv-GRCh38-chr17-7675137-7675137-C-T_BC11	nv-GRCh38-chr17-7675137-7675137-C-T	nv	chr17	7675137	GRCh38	1	1	Yes	13.1	yes	yes	breast, colorectal, lung, sarcoma, adrenocortical, glioma, Spitzoid tumour, multiple other tumour types	breast, sarcoma, adrenocortical carcinoma, glioma, multiple other tumour types	Li-Fraumeni syndrome	L, E, M, O	Rec	oncogene, TSG, fusion	Mis, N, F, T	NTRK1			7157,ENSG00000141510.16,LFS1,P04637,TP53,p53
nv-GRCh38-chr17-7675232-7675232-G-C_BC11	nv-GRCh38-chr17-7675232-7675232-G-C	nv	chr17	7675232	GRCh38	1	1	Yes	13.1	yes	yes	breast, colorectal, lung, sarcoma, adrenocortical, glioma, Spitzoid tumour, multiple other tumour types	breast, sarcoma, adrenocortical carcinoma, glioma, multiple other tumour types	Li-Fraumeni syndrome	L, E, M, O	Rec	oncogene, TSG, fusion	Mis, N, F, T	NTRK1			7157,ENSG00000141510.16,LFS1,P04637,TP53,p53
nv-GRCh38-chr17-7675232-7675232-G-A_BC11	nv-GRCh38-chr17-7675232-7675232-G-A	nv	chr17	7675232	GRCh38	1	1	Yes	13.1	yes	yes	breast, colorectal, lung, sarcoma, adrenocortical, glioma, Spitzoid tumour, multiple other tumour types	breast, sarcoma, adrenocortical carcinoma, glioma, multiple other tumour types	Li-Fraumeni syndrome	L, E, M, O	Rec	oncogene, TSG, fusion	Mis, N, F, T	NTRK1			7157,ENSG00000141510.16,LFS1,P04637,TP53,p53
nv-GRCh38-chr22-28696959-28696959-C-T_BC11	nv-GRCh38-chr22-28696959-28696959-C-T	nv	chr22	28696959	GRCh38	1	1	Yes	12.1		yes		breast	familial breast cancer	E	Rec	TSG	F				11200,CDS1,CHEK2,CHK2,ENSG00000183765.20,HuCds1,O96017,PP1425,RAD53,bA444G7
nv-GRCh38-chr3-10146524-10146524-G-C_TC11	nv-GRCh38-chr3-10146524-10146524-G-C	nv	chr3	10146524	GRCh38	1	1	Yes	25.3	yes	yes	renal, haemangioma, pheochromocytoma	renal, haemangioma, pheochromocytoma	Von Hippel-Lindau syndrome	E, M, O	Rec	TSG	D, Mis, N, F, S				7428,ENSG00000134086.7,P40337,VHL,VHL1
nv-GRCh38-chr3-10146524-10146524-G-A_BC11	nv-GRCh38-chr3-10146524-10146524-G-A	nv	chr3	10146524	GRCh38	1	1	Yes	25.3	yes	yes	renal, haemangioma, pheochromocytoma	renal, haemangioma, pheochromocytoma	Von Hippel-Lindau syndrome	E, M, O	Rec	TSG	D, Mis, N, F, S				7428,ENSG00000134086.7,P40337,VHL,VHL1
nv-GRCh38-chr3-10146524-10146524-G-T_BC11	nv-GRCh38-chr3-10146524-10146524-G-T	nv	chr3	10146524	GRCh38	1	1	Yes	25.3	yes	yes	renal, haemangioma, pheochromocytoma	renal, haemangioma, pheochromocytoma	Von Hippel-Lindau syndrome	E, M, O	Rec	TSG	D, Mis, N, F, S				7428,ENSG00000134086.7,P40337,VHL,VHL1
nv-GRCh38-chr17-7675157-7675157-G-T_BC11	nv-GRCh38-chr17-7675157-7675157-G-T	nv	chr17	7675157	GRCh38	1	1	Yes	13.1	yes	yes	breast, colorectal, lung, sarcoma, adrenocortical, glioma, Spitzoid tumour, multiple other tumour types	breast, sarcoma, adrenocortical carcinoma, glioma, multiple other tumour types	Li-Fraumeni syndrome	L, E, M, O	Rec	oncogene, TSG, fusion	Mis, N, F, T	NTRK1			7157,ENSG00000141510.16,LFS1,P04637,TP53,p53
nv-GRCh38-chr17-7675157-7675157-G-C_BC11	nv-GRCh38-chr17-7675157-7675157-G-C	nv	chr17	7675157	GRCh38	1	1	Yes	13.1	yes	yes	breast, colorectal, lung, sarcoma, adrenocortical, glioma, Spitzoid tumour, multiple other tumour types	breast, sarcoma, adrenocortical carcinoma, glioma, multiple other tumour types	Li-Fraumeni syndrome	L, E, M, O	Rec	oncogene, TSG, fusion	Mis, N, F, T	NTRK1			7157,ENSG00000141510.16,LFS1,P04637,TP53,p53
nv-GRCh38-chr17-7675157-7675157-G-A_BC11	nv-GRCh38-chr17-7675157-7675157-G-A	nv	chr17	7675157	GRCh38	1	1	Yes	13.1	yes	yes	breast, colorectal, lung, sarcoma, adrenocortical, glioma, Spitzoid tumour, multiple other tumour types	breast, sarcoma, adrenocortical carcinoma, glioma, multiple other tumour types	Li-Fraumeni syndrome	L, E, M, O	Rec	oncogene, TSG, fusion	Mis, N, F, T	NTRK1			7157,ENSG00000141510.16,LFS1,P04637,TP53,p53
nv-GRCh38-chr17-7674252-7674252-C-G_TC11	nv-GRCh38-chr17-7674252-7674252-C-G	nv	chr17	7674252	GRCh38	1	1	Yes	13.1	yes	yes	breast, colorectal, lung, sarcoma, adrenocortical, glioma, Spitzoid tumour, multiple other tumour types	breast, sarcoma, adrenocortical carcinoma, glioma, multiple other tumour types	Li-Fraumeni syndrome	L, E, M, O	Rec	oncogene, TSG, fusion	Mis, N, F, T	NTRK1			7157,ENSG00000141510.16,LFS1,P04637,TP53,p53
nv-GRCh38-chr17-7674252-7674252-C-T_BC11	nv-GRCh38-chr17-7674252-7674252-C-T	nv	chr17	7674252	GRCh38	1	1	Yes	13.1	yes	yes	breast, colorectal, lung, sarcoma, adrenocortical, glioma, Spitzoid tumour, multiple other tumour types	breast, sarcoma, adrenocortical carcinoma, glioma, multiple other tumour types	Li-Fraumeni syndrome	L, E, M, O	Rec	oncogene, TSG, fusion	Mis, N, F, T	NTRK1			7157,ENSG00000141510.16,LFS1,P04637,TP53,p53
nv-GRCh38-chr17-7675071-7675071-G-A_BC11	nv-GRCh38-chr17-7675071-7675071-G-A	nv	chr17	7675071	GRCh38	1	1	Yes	13.1	yes	yes	breast, colorectal, lung, sarcoma, adrenocortical, glioma, Spitzoid tumour, multiple other tumour types	breast, sarcoma, adrenocortical carcinoma, glioma, multiple other tumour types	Li-Fraumeni syndrome	L, E, M, O	Rec	oncogene, TSG, fusion	Mis, N, F, T	NTRK1			7157,ENSG00000141510.16,LFS1,P04637,TP53,p53
nv-GRCh38-chr17-7674217-7674217-C-G_TC11	nv-GRCh38-chr17-7674217-7674217-C-G	nv	chr17	7674217	GRCh38	1	1	Yes	13.1	yes	yes	breast, colorectal, lung, sarcoma, adrenocortical, glioma, Spitzoid tumour, multiple other tumour types	breast, sarcoma, adrenocortical carcinoma, glioma, multiple other tumour types	Li-Fraumeni syndrome	L, E, M, O	Rec	oncogene, TSG, fusion	Mis, N, F, T	NTRK1			7157,ENSG00000141510.16,LFS1,P04637,TP53,p53
nv-GRCh38-chr17-7674217-7674217-C-A_BC11	nv-GRCh38-chr17-7674217-7674217-C-A	nv	chr17	7674217	GRCh38	1	1	Yes	13.1	yes	yes	breast, colorectal, lung, sarcoma, adrenocortical, glioma, Spitzoid tumour, multiple other tumour types	breast, sarcoma, adrenocortical carcinoma, glioma, multiple other tumour types	Li-Fraumeni syndrome	L, E, M, O	Rec	oncogene, TSG, fusion	Mis, N, F, T	NTRK1			7157,ENSG00000141510.16,LFS1,P04637,TP53,p53
nv-GRCh38-chr17-7674217-7674217-C-T_BC11	nv-GRCh38-chr17-7674217-7674217-C-T	nv	chr17	7674217	GRCh38	1	1	Yes	13.1	yes	yes	breast, colorectal, lung, sarcoma, adrenocortical, glioma, Spitzoid tumour, multiple other tumour types	breast, sarcoma, adrenocortical carcinoma, glioma, multiple other tumour types	Li-Fraumeni syndrome	L, E, M, O	Rec	oncogene, TSG, fusion	Mis, N, F, T	NTRK1			7157,ENSG00000141510.16,LFS1,P04637,TP53,p53
nv-GRCh38-chr17-7674257-7674257-A-C_TC11	nv-GRCh38-chr17-7674257-7674257-A-C	nv	chr17	7674257	GRCh38	1	1	Yes	13.1	yes	yes	breast, colorectal, lung, sarcoma, adrenocortical, glioma, Spitzoid tumour, multiple other tumour types	breast, sarcoma, adrenocortical carcinoma, glioma, multiple other tumour types	Li-Fraumeni syndrome	L, E, M, O	Rec	oncogene, TSG, fusion	Mis, N, F, T	NTRK1			7157,ENSG00000141510.16,LFS1,P04637,TP53,p53
nv-GRCh38-chr17-7675178-7675178-A-G_BC11	nv-GRCh38-chr17-7675178-7675178-A-G	nv	chr17	7675178	GRCh38	1	1	Yes	13.1	yes	yes	breast, colorectal, lung, sarcoma, adrenocortical, glioma, Spitzoid tumour, multiple other tumour types	breast, sarcoma, adrenocortical carcinoma, glioma, multiple other tumour types	Li-Fraumeni syndrome	L, E, M, O	Rec	oncogene, TSG, fusion	Mis, N, F, T	NTRK1			7157,ENSG00000141510.16,LFS1,P04637,TP53,p53
nv-GRCh38-chr17-7674887-7674887-C-G_TC11	nv-GRCh38-chr17-7674887-7674887-C-G	nv	chr17	7674887	GRCh38	1	1	Yes	13.1	yes	yes	breast, colorectal, lung, sarcoma, adrenocortical, glioma, Spitzoid tumour, multiple other tumour types	breast, sarcoma, adrenocortical carcinoma, glioma, multiple other tumour types	Li-Fraumeni syndrome	L, E, M, O	Rec	oncogene, TSG, fusion	Mis, N, F, T	NTRK1			7157,ENSG00000141510.16,LFS1,P04637,TP53,p53
nv-GRCh38-chr17-7674887-7674887-C-A_BC11	nv-GRCh38-chr17-7674887-7674887-C-A	nv	chr17	7674887	GRCh38	1	1	Yes	13.1	yes	yes	breast, colorectal, lung, sarcoma, adrenocortical, glioma, Spitzoid tumour, multiple other tumour types	breast, sarcoma, adrenocortical carcinoma, glioma, multiple other tumour types	Li-Fraumeni syndrome	L, E, M, O	Rec	oncogene, TSG, fusion	Mis, N, F, T	NTRK1			7157,ENSG00000141510.16,LFS1,P04637,TP53,p53
nv-GRCh38-chr17-7675139-7675139-C-T_BC11	nv-GRCh38-chr17-7675139-7675139-C-T	nv	chr17	7675139	GRCh38	1	1	Yes	13.1	yes	yes	breast, colorectal, lung, sarcoma, adrenocortical, glioma, Spitzoid tumour, multiple other tumour types	breast, sarcoma, adrenocortical carcinoma, glioma, multiple other tumour types	Li-Fraumeni syndrome	L, E, M, O	Rec	oncogene, TSG, fusion	Mis, N, F, T	NTRK1			7157,ENSG00000141510.16,LFS1,P04637,TP53,p53
nv-GRCh38-chr17-7674218-7674218-T-G_TC11	nv-GRCh38-chr17-7674218-7674218-T-G	nv	chr17	7674218	GRCh38	1	1	Yes	13.1	yes	yes	breast, colorectal, lung, sarcoma, adrenocortical, glioma, Spitzoid tumour, multiple other tumour types	breast, sarcoma, adrenocortical carcinoma, glioma, multiple other tumour types	Li-Fraumeni syndrome	L, E, M, O	Rec	oncogene, TSG, fusion	Mis, N, F, T	NTRK1			7157,ENSG00000141510.16,LFS1,P04637,TP53,p53
nv-GRCh38-chr17-7674218-7674218-T-C_BC11	nv-GRCh38-chr17-7674218-7674218-T-C	nv	chr17	7674218	GRCh38	1	1	Yes	13.1	yes	yes	breast, colorectal, lung, sarcoma, adrenocortical, glioma, Spitzoid tumour, multiple other tumour types	breast, sarcoma, adrenocortical carcinoma, glioma, multiple other tumour types	Li-Fraumeni syndrome	L, E, M, O	Rec	oncogene, TSG, fusion	Mis, N, F, T	NTRK1			7157,ENSG00000141510.16,LFS1,P04637,TP53,p53
nv-GRCh38-chr17-7674218-7674218-T-A_TC11	nv-GRCh38-chr17-7674218-7674218-T-A	nv	chr17	7674218	GRCh38	1	1	Yes	13.1	yes	yes	breast, colorectal, lung, sarcoma, adrenocortical, glioma, Spitzoid tumour, multiple other tumour types	breast, sarcoma, adrenocortical carcinoma, glioma, multiple other tumour types	Li-Fraumeni syndrome	L, E, M, O	Rec	oncogene, TSG, fusion	Mis, N, F, T	NTRK1			7157,ENSG00000141510.16,LFS1,P04637,TP53,p53
nv-GRCh38-chr17-7675101-7675101-C-T_BC11	nv-GRCh38-chr17-7675101-7675101-C-T	nv	chr17	7675101	GRCh38	1	1	Yes	13.1	yes	yes	breast, colorectal, lung, sarcoma, adrenocortical, glioma, Spitzoid tumour, multiple other tumour types	breast, sarcoma, adrenocortical carcinoma, glioma, multiple other tumour types	Li-Fraumeni syndrome	L, E, M, O	Rec	oncogene, TSG, fusion	Mis, N, F, T	NTRK1			7157,ENSG00000141510.16,LFS1,P04637,TP53,p53
nv-GRCh38-chr17-7676032-7676032-A-T_TC11	nv-GRCh38-chr17-7676032-7676032-A-T	nv	chr17	7676032	GRCh38	1	1	Yes	13.1	yes	yes	breast, colorectal, lung, sarcoma, adrenocortical, glioma, Spitzoid tumour, multiple other tumour types	breast, sarcoma, adrenocortical carcinoma, glioma, multiple other tumour types	Li-Fraumeni syndrome	L, E, M, O	Rec	oncogene, TSG, fusion	Mis, N, F, T	NTRK1			7157,ENSG00000141510.16,LFS1,P04637,TP53,p53
nv-GRCh38-chr17-7676032-7676032-A-C_TC11	nv-GRCh38-chr17-7676032-7676032-A-C	nv	chr17	7676032	GRCh38	1	1	Yes	13.1	yes	yes	breast, colorectal, lung, sarcoma, adrenocortical, glioma, Spitzoid tumour, multiple other tumour types	breast, sarcoma, adrenocortical carcinoma, glioma, multiple other tumour types	Li-Fraumeni syndrome	L, E, M, O	Rec	oncogene, TSG, fusion	Mis, N, F, T	NTRK1			7157,ENSG00000141510.16,LFS1,P04637,TP53,p53
nv-GRCh38-chr17-7674268-7674268-A-T_BC11	nv-GRCh38-chr17-7674268-7674268-A-T	nv	chr17	7674268	GRCh38	1	1	Yes	13.1	yes	yes	breast, colorectal, lung, sarcoma, adrenocortical, glioma, Spitzoid tumour, multiple other tumour types	breast, sarcoma, adrenocortical carcinoma, glioma, multiple other tumour types	Li-Fraumeni syndrome	L, E, M, O	Rec	oncogene, TSG, fusion	Mis, N, F, T	NTRK1			7157,ENSG00000141510.16,LFS1,P04637,TP53,p53
nv-GRCh38-chr17-7674268-7674268-A-G_BC11	nv-GRCh38-chr17-7674268-7674268-A-G	nv	chr17	7674268	GRCh38	1	1	Yes	13.1	yes	yes	breast, colorectal, lung, sarcoma, adrenocortical, glioma, Spitzoid tumour, multiple other tumour types	breast, sarcoma, adrenocortical carcinoma, glioma, multiple other tumour types	Li-Fraumeni syndrome	L, E, M, O	Rec	oncogene, TSG, fusion	Mis, N, F, T	NTRK1			7157,ENSG00000141510.16,LFS1,P04637,TP53,p53
nv-GRCh38-chr17-7673778-7673778-T-A_TC11	nv-GRCh38-chr17-7673778-7673778-T-A	nv	chr17	7673778	GRCh38	1	1	Yes	13.1	yes	yes	breast, colorectal, lung, sarcoma, adrenocortical, glioma, Spitzoid tumour, multiple other tumour types	breast, sarcoma, adrenocortical carcinoma, glioma, multiple other tumour types	Li-Fraumeni syndrome	L, E, M, O	Rec	oncogene, TSG, fusion	Mis, N, F, T	NTRK1			7157,ENSG00000141510.16,LFS1,P04637,TP53,p53
nv-GRCh38-chr17-7673778-7673778-T-G_TC11	nv-GRCh38-chr17-7673778-7673778-T-G	nv	chr17	7673778	GRCh38	1	1	Yes	13.1	yes	yes	breast, colorectal, lung, sarcoma, adrenocortical, glioma, Spitzoid tumour, multiple other tumour types	breast, sarcoma, adrenocortical carcinoma, glioma, multiple other tumour types	Li-Fraumeni syndrome	L, E, M, O	Rec	oncogene, TSG, fusion	Mis, N, F, T	NTRK1			7157,ENSG00000141510.16,LFS1,P04637,TP53,p53
nv-GRCh38-chr17-7676055-7676055-C-T_BC11	nv-GRCh38-chr17-7676055-7676055-C-T	nv	chr17	7676055	GRCh38	1	1	Yes	13.1	yes	yes	breast, colorectal, lung, sarcoma, adrenocortical, glioma, Spitzoid tumour, multiple other tumour types	breast, sarcoma, adrenocortical carcinoma, glioma, multiple other tumour types	Li-Fraumeni syndrome	L, E, M, O	Rec	oncogene, TSG, fusion	Mis, N, F, T	NTRK1			7157,ENSG00000141510.16,LFS1,P04637,TP53,p53
nv-GRCh38-chr17-7673820-7673820-C-G_BC11	nv-GRCh38-chr17-7673820-7673820-C-G	nv	chr17	7673820	GRCh38	1	1	Yes	13.1	yes	yes	breast, colorectal, lung, sarcoma, adrenocortical, glioma, Spitzoid tumour, multiple other tumour types	breast, sarcoma, adrenocortical carcinoma, glioma, multiple other tumour types	Li-Fraumeni syndrome	L, E, M, O	Rec	oncogene, TSG, fusion	Mis, N, F, T	NTRK1			7157,ENSG00000141510.16,LFS1,P04637,TP53,p53
nv-GRCh38-chr17-7673820-7673820-C-A_BC11	nv-GRCh38-chr17-7673820-7673820-C-A	nv	chr17	7673820	GRCh38	1	1	Yes	13.1	yes	yes	breast, colorectal, lung, sarcoma, adrenocortical, glioma, Spitzoid tumour, multiple other tumour types	breast, sarcoma, adrenocortical carcinoma, glioma, multiple other tumour types	Li-Fraumeni syndrome	L, E, M, O	Rec	oncogene, TSG, fusion	Mis, N, F, T	NTRK1			7157,ENSG00000141510.16,LFS1,P04637,TP53,p53
nv-GRCh38-chr17-7674226-7674226-A-C_TC11	nv-GRCh38-chr17-7674226-7674226-A-C	nv	chr17	7674226	GRCh38	1	1	Yes	13.1	yes	yes	breast, colorectal, lung, sarcoma, adrenocortical, glioma, Spitzoid tumour, multiple other tumour types	breast, sarcoma, adrenocortical carcinoma, glioma, multiple other tumour types	Li-Fraumeni syndrome	L, E, M, O	Rec	oncogene, TSG, fusion	Mis, N, F, T	NTRK1			7157,ENSG00000141510.16,LFS1,P04637,TP53,p53
nv-GRCh38-chr17-7674226-7674226-A-T_BC11	nv-GRCh38-chr17-7674226-7674226-A-T	nv	chr17	7674226	GRCh38	1	1	Yes	13.1	yes	yes	breast, colorectal, lung, sarcoma, adrenocortical, glioma, Spitzoid tumour, multiple other tumour types	breast, sarcoma, adrenocortical carcinoma, glioma, multiple other tumour types	Li-Fraumeni syndrome	L, E, M, O	Rec	oncogene, TSG, fusion	Mis, N, F, T	NTRK1			7157,ENSG00000141510.16,LFS1,P04637,TP53,p53
nv-GRCh38-chr17-7674951-7674951-G-A_BC11	nv-GRCh38-chr17-7674951-7674951-G-A	nv	chr17	7674951	GRCh38	1	1	Yes	13.1	yes	yes	breast, colorectal, lung, sarcoma, adrenocortical, glioma, Spitzoid tumour, multiple other tumour types	breast, sarcoma, adrenocortical carcinoma, glioma, multiple other tumour types	Li-Fraumeni syndrome	L, E, M, O	Rec	oncogene, TSG, fusion	Mis, N, F, T	NTRK1			7157,ENSG00000141510.16,LFS1,P04637,TP53,p53
nv-GRCh38-chr17-7675077-7675077-G-A_BC11	nv-GRCh38-chr17-7675077-7675077-G-A	nv	chr17	7675077	GRCh38	1	1	Yes	13.1	yes	yes	breast, colorectal, lung, sarcoma, adrenocortical, glioma, Spitzoid tumour, multiple other tumour types	breast, sarcoma, adrenocortical carcinoma, glioma, multiple other tumour types	Li-Fraumeni syndrome	L, E, M, O	Rec	oncogene, TSG, fusion	Mis, N, F, T	NTRK1			7157,ENSG00000141510.16,LFS1,P04637,TP53,p53
nv-GRCh38-chr1-11124516-11124516-G-T_TC11	nv-GRCh38-chr1-11124516-11124516-G-T	nv	chr1	11124516	GRCh38	1	1	Yes	36.22	yes		endometrial carcinoma, head and neck, clear cell renal cell carcinoma, anaplastic thyroid cancer, urothelial cell carcinoma, central nervous system tumours, testicular germ cell tumours and other tumour types			E	Dom	oncogene	Mis, N		yes	Smith-Kingsmore syndrome, brain overgrowth phenotypes such as focal cortical dysplasia and megalencephaly,	2475,ENSG00000198793.12,FLJ44809,FRAP,FRAP1,FRAP2,MTOR,P42345,RAFT1,RAPT1
nv-GRCh38-chr1-11124516-11124516-G-A_BC11	nv-GRCh38-chr1-11124516-11124516-G-A	nv	chr1	11124516	GRCh38	1	1	Yes	36.22	yes		endometrial carcinoma, head and neck, clear cell renal cell carcinoma, anaplastic thyroid cancer, urothelial cell carcinoma, central nervous system tumours, testicular germ cell tumours and other tumour types			E	Dom	oncogene	Mis, N		yes	Smith-Kingsmore syndrome, brain overgrowth phenotypes such as focal cortical dysplasia and megalencephaly,	2475,ENSG00000198793.12,FLJ44809,FRAP,FRAP1,FRAP2,MTOR,P42345,RAFT1,RAPT1
nv-GRCh38-chr2-197402110-197402110-T-G_BC11	nv-GRCh38-chr2-197402110-197402110-T-G	nv	chr2	197402110	GRCh38	1	1	Yes	33.1	yes		myelodysplastic syndrome			L	Dom	oncogene	Mis				23451,ENSG00000115524.15,Hsh155,O75533,PRPF10,Prp10,SAP155,SF3B1,SF3b155
nv-GRCh38-chr2-197402110-197402110-T-C_BC11	nv-GRCh38-chr2-197402110-197402110-T-C	nv	chr2	197402110	GRCh38	1	1	Yes	33.1	yes		myelodysplastic syndrome			L	Dom	oncogene	Mis				23451,ENSG00000115524.15,Hsh155,O75533,PRPF10,Prp10,SAP155,SF3B1,SF3b155
nv-GRCh38-chr17-7673821-7673821-G-A_BC11	nv-GRCh38-chr17-7673821-7673821-G-A	nv	chr17	7673821	GRCh38	1	1	Yes	13.1	yes	yes	breast, colorectal, lung, sarcoma, adrenocortical, glioma, Spitzoid tumour, multiple other tumour types	breast, sarcoma, adrenocortical carcinoma, glioma, multiple other tumour types	Li-Fraumeni syndrome	L, E, M, O	Rec	oncogene, TSG, fusion	Mis, N, F, T	NTRK1			7157,ENSG00000141510.16,LFS1,P04637,TP53,p53
nv-GRCh38-chr17-7674873-7674873-A-G_BC11	nv-GRCh38-chr17-7674873-7674873-A-G	nv	chr17	7674873	GRCh38	1	1	Yes	13.1	yes	yes	breast, colorectal, lung, sarcoma, adrenocortical, glioma, Spitzoid tumour, multiple other tumour types	breast, sarcoma, adrenocortical carcinoma, glioma, multiple other tumour types	Li-Fraumeni syndrome	L, E, M, O	Rec	oncogene, TSG, fusion	Mis, N, F, T	NTRK1			7157,ENSG00000141510.16,LFS1,P04637,TP53,p53
nv-GRCh38-chr3-10146526-10146526-T-A_TC11	nv-GRCh38-chr3-10146526-10146526-T-A	nv	chr3	10146526	GRCh38	1	1	Yes	25.3	yes	yes	renal, haemangioma, pheochromocytoma	renal, haemangioma, pheochromocytoma	Von Hippel-Lindau syndrome	E, M, O	Rec	TSG	D, Mis, N, F, S				7428,ENSG00000134086.7,P40337,VHL,VHL1
nv-GRCh38-chr3-10146526-10146526-T-G_TC11	nv-GRCh38-chr3-10146526-10146526-T-G	nv	chr3	10146526	GRCh38	1	1	Yes	25.3	yes	yes	renal, haemangioma, pheochromocytoma	renal, haemangioma, pheochromocytoma	Von Hippel-Lindau syndrome	E, M, O	Rec	TSG	D, Mis, N, F, S				7428,ENSG00000134086.7,P40337,VHL,VHL1
nv-GRCh38-chr3-10146526-10146526-T-C_BC11	nv-GRCh38-chr3-10146526-10146526-T-C	nv	chr3	10146526	GRCh38	1	1	Yes	25.3	yes	yes	renal, haemangioma, pheochromocytoma	renal, haemangioma, pheochromocytoma	Von Hippel-Lindau syndrome	E, M, O	Rec	TSG	D, Mis, N, F, S				7428,ENSG00000134086.7,P40337,VHL,VHL1
nv-GRCh38-chr3-10149856-10149856-T-C_BC11	nv-GRCh38-chr3-10149856-10149856-T-C	nv	chr3	10149856	GRCh38	1	1	Yes	25.3	yes	yes	renal, haemangioma, pheochromocytoma	renal, haemangioma, pheochromocytoma	Von Hippel-Lindau syndrome	E, M, O	Rec	TSG	D, Mis, N, F, S				7428,ENSG00000134086.7,P40337,VHL,VHL1
nv-GRCh38-chr3-10149856-10149856-T-G_BC11	nv-GRCh38-chr3-10149856-10149856-T-G	nv	chr3	10149856	GRCh38	1	1	Yes	25.3	yes	yes	renal, haemangioma, pheochromocytoma	renal, haemangioma, pheochromocytoma	Von Hippel-Lindau syndrome	E, M, O	Rec	TSG	D, Mis, N, F, S				7428,ENSG00000134086.7,P40337,VHL,VHL1
nv-GRCh38-chr17-7674944-7674944-C-G_BC11	nv-GRCh38-chr17-7674944-7674944-C-G	nv	chr17	7674944	GRCh38	1	1	Yes	13.1	yes	yes	breast, colorectal, lung, sarcoma, adrenocortical, glioma, Spitzoid tumour, multiple other tumour types	breast, sarcoma, adrenocortical carcinoma, glioma, multiple other tumour types	Li-Fraumeni syndrome	L, E, M, O	Rec	oncogene, TSG, fusion	Mis, N, F, T	NTRK1			7157,ENSG00000141510.16,LFS1,P04637,TP53,p53
nv-GRCh38-chr17-7674944-7674944-C-A_BC11	nv-GRCh38-chr17-7674944-7674944-C-A	nv	chr17	7674944	GRCh38	1	1	Yes	13.1	yes	yes	breast, colorectal, lung, sarcoma, adrenocortical, glioma, Spitzoid tumour, multiple other tumour types	breast, sarcoma, adrenocortical carcinoma, glioma, multiple other tumour types	Li-Fraumeni syndrome	L, E, M, O	Rec	oncogene, TSG, fusion	Mis, N, F, T	NTRK1			7157,ENSG00000141510.16,LFS1,P04637,TP53,p53
nv-GRCh38-chr17-7674227-7674227-T-C_BC11	nv-GRCh38-chr17-7674227-7674227-T-C	nv	chr17	7674227	GRCh38	1	1	Yes	13.1	yes	yes	breast, colorectal, lung, sarcoma, adrenocortical, glioma, Spitzoid tumour, multiple other tumour types	breast, sarcoma, adrenocortical carcinoma, glioma, multiple other tumour types	Li-Fraumeni syndrome	L, E, M, O	Rec	oncogene, TSG, fusion	Mis, N, F, T	NTRK1			7157,ENSG00000141510.16,LFS1,P04637,TP53,p53
nv-GRCh38-chr3-179218307-179218307-A-T_BC11	nv-GRCh38-chr3-179218307-179218307-A-T	nv	chr3	179218307	GRCh38	1	1	Yes	26.32	yes		colorectal, gastric, glioblastoma, breast			E, O	Dom	oncogene	Mis				5290,ENSG00000121879.4,P42336,PI3K,PIK3CA
nv-GRCh38-chr3-179218307-179218307-A-G_BC11	nv-GRCh38-chr3-179218307-179218307-A-G	nv	chr3	179218307	GRCh38	1	1	Yes	26.32	yes		colorectal, gastric, glioblastoma, breast			E, O	Dom	oncogene	Mis				5290,ENSG00000121879.4,P42336,PI3K,PIK3CA
nv-GRCh38-chr3-179218307-179218307-A-C_TC11	nv-GRCh38-chr3-179218307-179218307-A-C	nv	chr3	179218307	GRCh38	1	1	Yes	26.32	yes		colorectal, gastric, glioblastoma, breast			E, O	Dom	oncogene	Mis				5290,ENSG00000121879.4,P42336,PI3K,PIK3CA
nv-GRCh38-chr7-140753355-140753355-C-A_BC11	nv-GRCh38-chr7-140753355-140753355-C-A	nv	chr7	140753355	GRCh38	1	1	Yes	34	yes		melanoma, colorectal, papillary thyroid, borderline ovarian, NSCLC, cholangiocarcinoma, pilocytic astrocytoma, Spitzoid tumour, pancreas acinar carcinoma, melanocytic nevus, prostate, gastric			E, O	Dom	oncogene, fusion	Mis, T, O	AKAP9, KIAA1549, CEP88, LSM14A, SND1, FCHSD1, SLC45A3, FAM131B, RNF130, CLCN6, MKRN1, GNAI1, AGTRAP	yes	Cardio-facio-cutaneous syndrome	673,BRAF,BRAF1,ENSG00000157764.13
nv-GRCh38-chr15-66436825-66436825-C-T_BC11	nv-GRCh38-chr15-66436825-66436825-C-T	nv	chr15	66436825	GRCh38	1	1	Yes	22.31	yes		NSCLC, melanoma, colorectal			E	Dom	oncogene	Mis		yes	Cardiofaciocutaneous syndrome	5604,ENSG00000169032.9,MAP2K1,MAPKK1,MEK1,PRKMK1,Q02750
nv-GRCh38-chr9-77797577-77797577-C-A_BC11	nv-GRCh38-chr9-77797577-77797577-C-A	nv	chr9	77797577	GRCh38	1	1	Yes	21.2	yes		uveal melanoma, primary central nervous system melanocytic neoplasms			E, O	Dom	oncogene	Mis				2776,ENSG00000156052.10,G-ALPHA-q,GAQ,GNAQ,P50148
nv-GRCh38-chr9-77797577-77797577-C-T_BC11	nv-GRCh38-chr9-77797577-77797577-C-T	nv	chr9	77797577	GRCh38	1	1	Yes	21.2	yes		uveal melanoma, primary central nervous system melanocytic neoplasms			E, O	Dom	oncogene	Mis				2776,ENSG00000156052.10,G-ALPHA-q,GAQ,GNAQ,P50148
nv-GRCh38-chr17-7675070-7675070-C-A_BC11	nv-GRCh38-chr17-7675070-7675070-C-A	nv	chr17	7675070	GRCh38	1	1	Yes	13.1	yes	yes	breast, colorectal, lung, sarcoma, adrenocortical, glioma, Spitzoid tumour, multiple other tumour types	breast, sarcoma, adrenocortical carcinoma, glioma, multiple other tumour types	Li-Fraumeni syndrome	L, E, M, O	Rec	oncogene, TSG, fusion	Mis, N, F, T	NTRK1			7157,ENSG00000141510.16,LFS1,P04637,TP53,p53
nv-GRCh38-chr17-7675070-7675070-C-G_BC11	nv-GRCh38-chr17-7675070-7675070-C-G	nv	chr17	7675070	GRCh38	1	1	Yes	13.1	yes	yes	breast, colorectal, lung, sarcoma, adrenocortical, glioma, Spitzoid tumour, multiple other tumour types	breast, sarcoma, adrenocortical carcinoma, glioma, multiple other tumour types	Li-Fraumeni syndrome	L, E, M, O	Rec	oncogene, TSG, fusion	Mis, N, F, T	NTRK1			7157,ENSG00000141510.16,LFS1,P04637,TP53,p53
nv-GRCh38-chr12-112489084-112489084-G-T_BC11	nv-GRCh38-chr12-112489084-112489084-G-T	nv	chr12	112489084	GRCh38	1	1	Yes	24.13	yes		JMML, AML, MDS			L	Dom	oncogene	Mis		yes	Noonan Syndrome	5781,BPTP3,ENSG00000179295.17,NS1,PTP2C,PTPN11,Q06124,SH-PTP2,SHP-2,SHP2
nv-GRCh38-chr12-112489084-112489084-G-C_BC11	nv-GRCh38-chr12-112489084-112489084-G-C	nv	chr12	112489084	GRCh38	1	1	Yes	24.13	yes		JMML, AML, MDS			L	Dom	oncogene	Mis		yes	Noonan Syndrome	5781,BPTP3,ENSG00000179295.17,NS1,PTP2C,PTPN11,Q06124,SH-PTP2,SHP-2,SHP2
nv-GRCh38-chr12-112450359-112450359-G-A_BC11	nv-GRCh38-chr12-112450359-112450359-G-A	nv	chr12	112450359	GRCh38	1	1	Yes	24.13	yes		JMML, AML, MDS			L	Dom	oncogene	Mis		yes	Noonan Syndrome	5781,BPTP3,ENSG00000179295.17,NS1,PTP2C,PTPN11,Q06124,SH-PTP2,SHP-2,SHP2
nv-GRCh38-chr7-140753348-140753348-C-A_BC11	nv-GRCh38-chr7-140753348-140753348-C-A	nv	chr7	140753348	GRCh38	1	1	Yes	34	yes		melanoma, colorectal, papillary thyroid, borderline ovarian, NSCLC, cholangiocarcinoma, pilocytic astrocytoma, Spitzoid tumour, pancreas acinar carcinoma, melanocytic nevus, prostate, gastric			E, O	Dom	oncogene, fusion	Mis, T, O	AKAP9, KIAA1549, CEP88, LSM14A, SND1, FCHSD1, SLC45A3, FAM131B, RNF130, CLCN6, MKRN1, GNAI1, AGTRAP	yes	Cardio-facio-cutaneous syndrome	673,BRAF,BRAF1,ENSG00000157764.13
nv-GRCh38-chr18-51078379-51078379-G-C_TC11	nv-GRCh38-chr18-51078379-51078379-G-C	nv	chr18	51078379	GRCh38	1	1	Yes	21.2	yes	yes	colorectal, pancreatic, small intestine	gastrointestinal polyp	juvenile polyposis	E	Rec	TSG	D, Mis, N, F				4089,DPC4,ENSG00000141646.13,MADH4,Q13485,SMAD4
nv-GRCh38-chr18-51078379-51078379-G-A_BC11	nv-GRCh38-chr18-51078379-51078379-G-A	nv	chr18	51078379	GRCh38	1	1	Yes	21.2	yes	yes	colorectal, pancreatic, small intestine	gastrointestinal polyp	juvenile polyposis	E	Rec	TSG	D, Mis, N, F				4089,DPC4,ENSG00000141646.13,MADH4,Q13485,SMAD4
nv-GRCh38-chr18-51078333-51078333-T-C_BC11	nv-GRCh38-chr18-51078333-51078333-T-C	nv	chr18	51078333	GRCh38	1	1	Yes	21.2	yes	yes	colorectal, pancreatic, small intestine	gastrointestinal polyp	juvenile polyposis	E	Rec	TSG	D, Mis, N, F				4089,DPC4,ENSG00000141646.13,MADH4,Q13485,SMAD4
nv-GRCh38-chr18-51078333-51078333-T-G_TC11	nv-GRCh38-chr18-51078333-51078333-T-G	nv	chr18	51078333	GRCh38	1	1	Yes	21.2	yes	yes	colorectal, pancreatic, small intestine	gastrointestinal polyp	juvenile polyposis	E	Rec	TSG	D, Mis, N, F				4089,DPC4,ENSG00000141646.13,MADH4,Q13485,SMAD4
nv-GRCh38-chr18-51065549-51065549-G-C_BC11	nv-GRCh38-chr18-51065549-51065549-G-C	nv	chr18	51065549	GRCh38	1	1	Yes	21.2	yes	yes	colorectal, pancreatic, small intestine	gastrointestinal polyp	juvenile polyposis	E	Rec	TSG	D, Mis, N, F				4089,DPC4,ENSG00000141646.13,MADH4,Q13485,SMAD4
nv-GRCh38-chr18-51065549-51065549-G-T_BC11	nv-GRCh38-chr18-51065549-51065549-G-T	nv	chr18	51065549	GRCh38	1	1	Yes	21.2	yes	yes	colorectal, pancreatic, small intestine	gastrointestinal polyp	juvenile polyposis	E	Rec	TSG	D, Mis, N, F				4089,DPC4,ENSG00000141646.13,MADH4,Q13485,SMAD4
nv-GRCh38-chr18-51065549-51065549-G-A_BC11	nv-GRCh38-chr18-51065549-51065549-G-A	nv	chr18	51065549	GRCh38	1	1	Yes	21.2	yes	yes	colorectal, pancreatic, small intestine	gastrointestinal polyp	juvenile polyposis	E	Rec	TSG	D, Mis, N, F				4089,DPC4,ENSG00000141646.13,MADH4,Q13485,SMAD4
nv-GRCh38-chr2-197402635-197402635-C-A_BC11	nv-GRCh38-chr2-197402635-197402635-C-A	nv	chr2	197402635	GRCh38	1	1	Yes	33.1	yes		myelodysplastic syndrome			L	Dom	oncogene	Mis				23451,ENSG00000115524.15,Hsh155,O75533,PRPF10,Prp10,SAP155,SF3B1,SF3b155
nv-GRCh38-chr2-197402635-197402635-C-G_TC11	nv-GRCh38-chr2-197402635-197402635-C-G	nv	chr2	197402635	GRCh38	1	1	Yes	33.1	yes		myelodysplastic syndrome			L	Dom	oncogene	Mis				23451,ENSG00000115524.15,Hsh155,O75533,PRPF10,Prp10,SAP155,SF3B1,SF3b155
nv-GRCh38-chr2-197402636-197402636-T-G_TC11	nv-GRCh38-chr2-197402636-197402636-T-G	nv	chr2	197402636	GRCh38	1	1	Yes	33.1	yes		myelodysplastic syndrome			L	Dom	oncogene	Mis				23451,ENSG00000115524.15,Hsh155,O75533,PRPF10,Prp10,SAP155,SF3B1,SF3b155
nv-GRCh38-chr2-197402636-197402636-T-C_BC11	nv-GRCh38-chr2-197402636-197402636-T-C	nv	chr2	197402636	GRCh38	1	1	Yes	33.1	yes		myelodysplastic syndrome			L	Dom	oncogene	Mis				23451,ENSG00000115524.15,Hsh155,O75533,PRPF10,Prp10,SAP155,SF3B1,SF3b155
nv-GRCh38-chr17-7675145-7675145-C-T_BC11	nv-GRCh38-chr17-7675145-7675145-C-T	nv	chr17	7675145	GRCh38	1	1	Yes	13.1	yes	yes	breast, colorectal, lung, sarcoma, adrenocortical, glioma, Spitzoid tumour, multiple other tumour types	breast, sarcoma, adrenocortical carcinoma, glioma, multiple other tumour types	Li-Fraumeni syndrome	L, E, M, O	Rec	oncogene, TSG, fusion	Mis, N, F, T	NTRK1			7157,ENSG00000141510.16,LFS1,P04637,TP53,p53
nv-GRCh38-chr17-7673772-7673772-C-A_BC11	nv-GRCh38-chr17-7673772-7673772-C-A	nv	chr17	7673772	GRCh38	1	1	Yes	13.1	yes	yes	breast, colorectal, lung, sarcoma, adrenocortical, glioma, Spitzoid tumour, multiple other tumour types	breast, sarcoma, adrenocortical carcinoma, glioma, multiple other tumour types	Li-Fraumeni syndrome	L, E, M, O	Rec	oncogene, TSG, fusion	Mis, N, F, T	NTRK1			7157,ENSG00000141510.16,LFS1,P04637,TP53,p53
nv-GRCh38-chr17-7673772-7673772-C-T_BC11	nv-GRCh38-chr17-7673772-7673772-C-T	nv	chr17	7673772	GRCh38	1	1	Yes	13.1	yes	yes	breast, colorectal, lung, sarcoma, adrenocortical, glioma, Spitzoid tumour, multiple other tumour types	breast, sarcoma, adrenocortical carcinoma, glioma, multiple other tumour types	Li-Fraumeni syndrome	L, E, M, O	Rec	oncogene, TSG, fusion	Mis, N, F, T	NTRK1			7157,ENSG00000141510.16,LFS1,P04637,TP53,p53
nv-GRCh38-chr17-7676050-7676050-A-C_TC11	nv-GRCh38-chr17-7676050-7676050-A-C	nv	chr17	7676050	GRCh38	1	1	Yes	13.1	yes	yes	breast, colorectal, lung, sarcoma, adrenocortical, glioma, Spitzoid tumour, multiple other tumour types	breast, sarcoma, adrenocortical carcinoma, glioma, multiple other tumour types	Li-Fraumeni syndrome	L, E, M, O	Rec	oncogene, TSG, fusion	Mis, N, F, T	NTRK1			7157,ENSG00000141510.16,LFS1,P04637,TP53,p53
nv-GRCh38-chr17-7675161-7675161-G-C_BC11	nv-GRCh38-chr17-7675161-7675161-G-C	nv	chr17	7675161	GRCh38	1	1	Yes	13.1	yes	yes	breast, colorectal, lung, sarcoma, adrenocortical, glioma, Spitzoid tumour, multiple other tumour types	breast, sarcoma, adrenocortical carcinoma, glioma, multiple other tumour types	Li-Fraumeni syndrome	L, E, M, O	Rec	oncogene, TSG, fusion	Mis, N, F, T	NTRK1			7157,ENSG00000141510.16,LFS1,P04637,TP53,p53
nv-GRCh38-chr17-7675161-7675161-G-T_BC11	nv-GRCh38-chr17-7675161-7675161-G-T	nv	chr17	7675161	GRCh38	1	1	Yes	13.1	yes	yes	breast, colorectal, lung, sarcoma, adrenocortical, glioma, Spitzoid tumour, multiple other tumour types	breast, sarcoma, adrenocortical carcinoma, glioma, multiple other tumour types	Li-Fraumeni syndrome	L, E, M, O	Rec	oncogene, TSG, fusion	Mis, N, F, T	NTRK1			7157,ENSG00000141510.16,LFS1,P04637,TP53,p53
nv-GRCh38-chr17-7675161-7675161-G-A_BC11	nv-GRCh38-chr17-7675161-7675161-G-A	nv	chr17	7675161	GRCh38	1	1	Yes	13.1	yes	yes	breast, colorectal, lung, sarcoma, adrenocortical, glioma, Spitzoid tumour, multiple other tumour types	breast, sarcoma, adrenocortical carcinoma, glioma, multiple other tumour types	Li-Fraumeni syndrome	L, E, M, O	Rec	oncogene, TSG, fusion	Mis, N, F, T	NTRK1			7157,ENSG00000141510.16,LFS1,P04637,TP53,p53
nv-GRCh38-chr17-7675088-7675088-C-T_BC11	nv-GRCh38-chr17-7675088-7675088-C-T	nv	chr17	7675088	GRCh38	1	1	Yes	13.1	yes	yes	breast, colorectal, lung, sarcoma, adrenocortical, glioma, Spitzoid tumour, multiple other tumour types	breast, sarcoma, adrenocortical carcinoma, glioma, multiple other tumour types	Li-Fraumeni syndrome	L, E, M, O	Rec	oncogene, TSG, fusion	Mis, N, F, T	NTRK1			7157,ENSG00000141510.16,LFS1,P04637,TP53,p53
nv-GRCh38-chr17-7674193-7674193-A-T_BC11	nv-GRCh38-chr17-7674193-7674193-A-T	nv	chr17	7674193	GRCh38	1	1	Yes	13.1	yes	yes	breast, colorectal, lung, sarcoma, adrenocortical, glioma, Spitzoid tumour, multiple other tumour types	breast, sarcoma, adrenocortical carcinoma, glioma, multiple other tumour types	Li-Fraumeni syndrome	L, E, M, O	Rec	oncogene, TSG, fusion	Mis, N, F, T	NTRK1			7157,ENSG00000141510.16,LFS1,P04637,TP53,p53
nv-GRCh38-chr17-7674193-7674193-A-C_TC11	nv-GRCh38-chr17-7674193-7674193-A-C	nv	chr17	7674193	GRCh38	1	1	Yes	13.1	yes	yes	breast, colorectal, lung, sarcoma, adrenocortical, glioma, Spitzoid tumour, multiple other tumour types	breast, sarcoma, adrenocortical carcinoma, glioma, multiple other tumour types	Li-Fraumeni syndrome	L, E, M, O	Rec	oncogene, TSG, fusion	Mis, N, F, T	NTRK1			7157,ENSG00000141510.16,LFS1,P04637,TP53,p53
nv-GRCh38-chr17-7673802-7673802-C-G_BC11	nv-GRCh38-chr17-7673802-7673802-C-G	nv	chr17	7673802	GRCh38	1	1	Yes	13.1	yes	yes	breast, colorectal, lung, sarcoma, adrenocortical, glioma, Spitzoid tumour, multiple other tumour types	breast, sarcoma, adrenocortical carcinoma, glioma, multiple other tumour types	Li-Fraumeni syndrome	L, E, M, O	Rec	oncogene, TSG, fusion	Mis, N, F, T	NTRK1			7157,ENSG00000141510.16,LFS1,P04637,TP53,p53
nv-GRCh38-chr17-7673802-7673802-C-A_BC11	nv-GRCh38-chr17-7673802-7673802-C-A	nv	chr17	7673802	GRCh38	1	1	Yes	13.1	yes	yes	breast, colorectal, lung, sarcoma, adrenocortical, glioma, Spitzoid tumour, multiple other tumour types	breast, sarcoma, adrenocortical carcinoma, glioma, multiple other tumour types	Li-Fraumeni syndrome	L, E, M, O	Rec	oncogene, TSG, fusion	Mis, N, F, T	NTRK1			7157,ENSG00000141510.16,LFS1,P04637,TP53,p53
nv-GRCh38-chr17-7674230-7674230-C-T_BC11	nv-GRCh38-chr17-7674230-7674230-C-T	nv	chr17	7674230	GRCh38	1	1	Yes	13.1	yes	yes	breast, colorectal, lung, sarcoma, adrenocortical, glioma, Spitzoid tumour, multiple other tumour types	breast, sarcoma, adrenocortical carcinoma, glioma, multiple other tumour types	Li-Fraumeni syndrome	L, E, M, O	Rec	oncogene, TSG, fusion	Mis, N, F, T	NTRK1			7157,ENSG00000141510.16,LFS1,P04637,TP53,p53
nv-GRCh38-chr17-7674230-7674230-C-A_BC11	nv-GRCh38-chr17-7674230-7674230-C-A	nv	chr17	7674230	GRCh38	1	1	Yes	13.1	yes	yes	breast, colorectal, lung, sarcoma, adrenocortical, glioma, Spitzoid tumour, multiple other tumour types	breast, sarcoma, adrenocortical carcinoma, glioma, multiple other tumour types	Li-Fraumeni syndrome	L, E, M, O	Rec	oncogene, TSG, fusion	Mis, N, F, T	NTRK1			7157,ENSG00000141510.16,LFS1,P04637,TP53,p53
nv-GRCh38-chr17-7673776-7673776-G-A_BC11	nv-GRCh38-chr17-7673776-7673776-G-A	nv	chr17	7673776	GRCh38	1	1	Yes	13.1	yes	yes	breast, colorectal, lung, sarcoma, adrenocortical, glioma, Spitzoid tumour, multiple other tumour types	breast, sarcoma, adrenocortical carcinoma, glioma, multiple other tumour types	Li-Fraumeni syndrome	L, E, M, O	Rec	oncogene, TSG, fusion	Mis, N, F, T	NTRK1			7157,ENSG00000141510.16,LFS1,P04637,TP53,p53
nv-GRCh38-chr17-7674216-7674216-C-G_TC11	nv-GRCh38-chr17-7674216-7674216-C-G	nv	chr17	7674216	GRCh38	1	1	Yes	13.1	yes	yes	breast, colorectal, lung, sarcoma, adrenocortical, glioma, Spitzoid tumour, multiple other tumour types	breast, sarcoma, adrenocortical carcinoma, glioma, multiple other tumour types	Li-Fraumeni syndrome	L, E, M, O	Rec	oncogene, TSG, fusion	Mis, N, F, T	NTRK1			7157,ENSG00000141510.16,LFS1,P04637,TP53,p53
nv-GRCh38-chr17-7674216-7674216-C-A_BC11	nv-GRCh38-chr17-7674216-7674216-C-A	nv	chr17	7674216	GRCh38	1	1	Yes	13.1	yes	yes	breast, colorectal, lung, sarcoma, adrenocortical, glioma, Spitzoid tumour, multiple other tumour types	breast, sarcoma, adrenocortical carcinoma, glioma, multiple other tumour types	Li-Fraumeni syndrome	L, E, M, O	Rec	oncogene, TSG, fusion	Mis, N, F, T	NTRK1			7157,ENSG00000141510.16,LFS1,P04637,TP53,p53
nv-GRCh38-chr11-533875-533875-G-A_BC11	nv-GRCh38-chr11-533875-533875-G-A	nv	chr11	533875	GRCh38	1	1	Yes	15.5	yes	yes	infrequent sarcomas, rare other tumour types	rhabdomyosarcoma, ganglioneuroblastoma, bladder	Costello syndrome	E, L, M	Dom	oncogene	Mis				3265,ENSG00000174775.16,HRAS,HRAS1,P01112
nv-GRCh38-chr3-41224613-41224613-G-C_BC11	nv-GRCh38-chr3-41224613-41224613-G-C	nv	chr3	41224613	GRCh38	1	1	Yes	22.1	yes		colorectal, ovarian, hepatoblastoma, pleomorphic salivary gland adenoma, other tumour types			E, M, O	Dom	oncogene, fusion	Mis, O, T	PLAG1			1499,CTNNB,CTNNB1,ENSG00000168036.17,armadillo,beta-catenin
nv-GRCh38-chr3-41224613-41224613-G-T_BC11	nv-GRCh38-chr3-41224613-41224613-G-T	nv	chr3	41224613	GRCh38	1	1	Yes	22.1	yes		colorectal, ovarian, hepatoblastoma, pleomorphic salivary gland adenoma, other tumour types			E, M, O	Dom	oncogene, fusion	Mis, O, T	PLAG1			1499,CTNNB,CTNNB1,ENSG00000168036.17,armadillo,beta-catenin
nv-GRCh38-chr3-41224606-41224606-G-C_BC11	nv-GRCh38-chr3-41224606-41224606-G-C	nv	chr3	41224606	GRCh38	1	1	Yes	22.1	yes		colorectal, ovarian, hepatoblastoma, pleomorphic salivary gland adenoma, other tumour types			E, M, O	Dom	oncogene, fusion	Mis, O, T	PLAG1			1499,CTNNB,CTNNB1,ENSG00000168036.17,armadillo,beta-catenin
nv-GRCh38-chr17-7675212-7675212-A-T_TC11	nv-GRCh38-chr17-7675212-7675212-A-T	nv	chr17	7675212	GRCh38	1	1	Yes	13.1	yes	yes	breast, colorectal, lung, sarcoma, adrenocortical, glioma, Spitzoid tumour, multiple other tumour types	breast, sarcoma, adrenocortical carcinoma, glioma, multiple other tumour types	Li-Fraumeni syndrome	L, E, M, O	Rec	oncogene, TSG, fusion	Mis, N, F, T	NTRK1			7157,ENSG00000141510.16,LFS1,P04637,TP53,p53
nv-GRCh38-chr17-7675210-7675210-A-T_BC11	nv-GRCh38-chr17-7675210-7675210-A-T	nv	chr17	7675210	GRCh38	1	1	Yes	13.1	yes	yes	breast, colorectal, lung, sarcoma, adrenocortical, glioma, Spitzoid tumour, multiple other tumour types	breast, sarcoma, adrenocortical carcinoma, glioma, multiple other tumour types	Li-Fraumeni syndrome	L, E, M, O	Rec	oncogene, TSG, fusion	Mis, N, F, T	NTRK1			7157,ENSG00000141510.16,LFS1,P04637,TP53,p53
nv-GRCh38-chr17-7675210-7675210-A-C_TC11	nv-GRCh38-chr17-7675210-7675210-A-C	nv	chr17	7675210	GRCh38	1	1	Yes	13.1	yes	yes	breast, colorectal, lung, sarcoma, adrenocortical, glioma, Spitzoid tumour, multiple other tumour types	breast, sarcoma, adrenocortical carcinoma, glioma, multiple other tumour types	Li-Fraumeni syndrome	L, E, M, O	Rec	oncogene, TSG, fusion	Mis, N, F, T	NTRK1			7157,ENSG00000141510.16,LFS1,P04637,TP53,p53
nv-GRCh38-chr17-7675212-7675212-A-C_TC11	nv-GRCh38-chr17-7675212-7675212-A-C	nv	chr17	7675212	GRCh38	1	1	Yes	13.1	yes	yes	breast, colorectal, lung, sarcoma, adrenocortical, glioma, Spitzoid tumour, multiple other tumour types	breast, sarcoma, adrenocortical carcinoma, glioma, multiple other tumour types	Li-Fraumeni syndrome	L, E, M, O	Rec	oncogene, TSG, fusion	Mis, N, F, T	NTRK1			7157,ENSG00000141510.16,LFS1,P04637,TP53,p53
nv-GRCh38-chr17-7675131-7675131-C-T_BC11	nv-GRCh38-chr17-7675131-7675131-C-T	nv	chr17	7675131	GRCh38	1	1	Yes	13.1	yes	yes	breast, colorectal, lung, sarcoma, adrenocortical, glioma, Spitzoid tumour, multiple other tumour types	breast, sarcoma, adrenocortical carcinoma, glioma, multiple other tumour types	Li-Fraumeni syndrome	L, E, M, O	Rec	oncogene, TSG, fusion	Mis, N, F, T	NTRK1			7157,ENSG00000141510.16,LFS1,P04637,TP53,p53
nv-GRCh38-chr2-177234079-177234079-T-C_BC11	nv-GRCh38-chr2-177234079-177234079-T-C	nv	chr2	177234079	GRCh38	1	1	Yes	31.2	yes		NSCLC, HNSCC			E	Dom	oncogene, TSG	Mis				4780,ENSG00000116044.15,NFE2L2,NRF2,Q16236
nv-GRCh38-chr2-177234075-177234075-C-G_BC11	nv-GRCh38-chr2-177234075-177234075-C-G	nv	chr2	177234075	GRCh38	1	1	Yes	31.2	yes		NSCLC, HNSCC			E	Dom	oncogene, TSG	Mis				4780,ENSG00000116044.15,NFE2L2,NRF2,Q16236
nv-GRCh38-chr2-177234075-177234075-C-A_BC11	nv-GRCh38-chr2-177234075-177234075-C-A	nv	chr2	177234075	GRCh38	1	1	Yes	31.2	yes		NSCLC, HNSCC			E	Dom	oncogene, TSG	Mis				4780,ENSG00000116044.15,NFE2L2,NRF2,Q16236
nv-GRCh38-chr2-177234072-177234072-T-C_BC11	nv-GRCh38-chr2-177234072-177234072-T-C	nv	chr2	177234072	GRCh38	1	1	Yes	31.2	yes		NSCLC, HNSCC			E	Dom	oncogene, TSG	Mis				4780,ENSG00000116044.15,NFE2L2,NRF2,Q16236
nv-GRCh38-chr2-177234071-177234071-T-A_BC11	nv-GRCh38-chr2-177234071-177234071-T-A	nv	chr2	177234071	GRCh38	1	1	Yes	31.2	yes		NSCLC, HNSCC			E	Dom	oncogene, TSG	Mis				4780,ENSG00000116044.15,NFE2L2,NRF2,Q16236
nv-GRCh38-chr2-177234071-177234071-T-G_TC11	nv-GRCh38-chr2-177234071-177234071-T-G	nv	chr2	177234071	GRCh38	1	1	Yes	31.2	yes		NSCLC, HNSCC			E	Dom	oncogene, TSG	Mis				4780,ENSG00000116044.15,NFE2L2,NRF2,Q16236
nv-GRCh38-chr2-177234081-177234081-T-C_BC11	nv-GRCh38-chr2-177234081-177234081-T-C	nv	chr2	177234081	GRCh38	1	1	Yes	31.2	yes		NSCLC, HNSCC			E	Dom	oncogene, TSG	Mis				4780,ENSG00000116044.15,NFE2L2,NRF2,Q16236
nv-GRCh38-chr2-177234087-177234087-T-C_BC11	nv-GRCh38-chr2-177234087-177234087-T-C	nv	chr2	177234087	GRCh38	1	1	Yes	31.2	yes		NSCLC, HNSCC			E	Dom	oncogene, TSG	Mis				4780,ENSG00000116044.15,NFE2L2,NRF2,Q16236
nv-GRCh38-chr1-114716113-114716113-T-G_BC11	nv-GRCh38-chr1-114716113-114716113-T-G	nv	chr1	114716113	GRCh38	1	1	Yes	13.2	yes		melanoma, MM, AML, thyroid			L, E	Dom	oncogene	Mis				4893,ENSG00000213281.4,N-ras,NRAS,P01111
nv-GRCh38-chr1-114713906-114713906-C-G_TC11	nv-GRCh38-chr1-114713906-114713906-C-G	nv	chr1	114713906	GRCh38	1	1	Yes	13.2	yes		melanoma, MM, AML, thyroid			L, E	Dom	oncogene	Mis				4893,ENSG00000213281.4,N-ras,NRAS,P01111
nv-GRCh38-chr1-114713906-114713906-C-T_BC11	nv-GRCh38-chr1-114713906-114713906-C-T	nv	chr1	114713906	GRCh38	1	1	Yes	13.2	yes		melanoma, MM, AML, thyroid			L, E	Dom	oncogene	Mis				4893,ENSG00000213281.4,N-ras,NRAS,P01111
nv-GRCh38-chr1-11114401-11114401-A-T_TC11	nv-GRCh38-chr1-11114401-11114401-A-T	nv	chr1	11114401	GRCh38	1	1	Yes	36.22	yes		endometrial carcinoma, head and neck, clear cell renal cell carcinoma, anaplastic thyroid cancer, urothelial cell carcinoma, central nervous system tumours, testicular germ cell tumours and other tumour types			E	Dom	oncogene	Mis, N		yes	Smith-Kingsmore syndrome, brain overgrowth phenotypes such as focal cortical dysplasia and megalencephaly,	2475,ENSG00000198793.12,FLJ44809,FRAP,FRAP1,FRAP2,MTOR,P42345,RAFT1,RAPT1
nv-GRCh38-chr1-11128107-11128107-G-C_BC11	nv-GRCh38-chr1-11128107-11128107-G-C	nv	chr1	11128107	GRCh38	1	1	Yes	36.22	yes		endometrial carcinoma, head and neck, clear cell renal cell carcinoma, anaplastic thyroid cancer, urothelial cell carcinoma, central nervous system tumours, testicular germ cell tumours and other tumour types			E	Dom	oncogene	Mis, N		yes	Smith-Kingsmore syndrome, brain overgrowth phenotypes such as focal cortical dysplasia and megalencephaly,	2475,ENSG00000198793.12,FLJ44809,FRAP,FRAP1,FRAP2,MTOR,P42345,RAFT1,RAPT1
nv-GRCh38-chr1-11128107-11128107-G-T_BC11	nv-GRCh38-chr1-11128107-11128107-G-T	nv	chr1	11128107	GRCh38	1	1	Yes	36.22	yes		endometrial carcinoma, head and neck, clear cell renal cell carcinoma, anaplastic thyroid cancer, urothelial cell carcinoma, central nervous system tumours, testicular germ cell tumours and other tumour types			E	Dom	oncogene	Mis, N		yes	Smith-Kingsmore syndrome, brain overgrowth phenotypes such as focal cortical dysplasia and megalencephaly,	2475,ENSG00000198793.12,FLJ44809,FRAP,FRAP1,FRAP2,MTOR,P42345,RAFT1,RAPT1
nv-GRCh38-chr1-11128107-11128107-G-A_BC11	nv-GRCh38-chr1-11128107-11128107-G-A	nv	chr1	11128107	GRCh38	1	1	Yes	36.22	yes		endometrial carcinoma, head and neck, clear cell renal cell carcinoma, anaplastic thyroid cancer, urothelial cell carcinoma, central nervous system tumours, testicular germ cell tumours and other tumour types			E	Dom	oncogene	Mis, N		yes	Smith-Kingsmore syndrome, brain overgrowth phenotypes such as focal cortical dysplasia and megalencephaly,	2475,ENSG00000198793.12,FLJ44809,FRAP,FRAP1,FRAP2,MTOR,P42345,RAFT1,RAPT1
nv-GRCh38-chr1-11122101-11122101-A-G_BC11	nv-GRCh38-chr1-11122101-11122101-A-G	nv	chr1	11122101	GRCh38	1	1	Yes	36.22	yes		endometrial carcinoma, head and neck, clear cell renal cell carcinoma, anaplastic thyroid cancer, urothelial cell carcinoma, central nervous system tumours, testicular germ cell tumours and other tumour types			E	Dom	oncogene	Mis, N		yes	Smith-Kingsmore syndrome, brain overgrowth phenotypes such as focal cortical dysplasia and megalencephaly,	2475,ENSG00000198793.12,FLJ44809,FRAP,FRAP1,FRAP2,MTOR,P42345,RAFT1,RAPT1
nv-GRCh38-chr3-30691484-30691484-C-T_BC11	nv-GRCh38-chr3-30691484-30691484-C-T	nv	chr3	30691484	GRCh38	1	1	Yes	24.1	yes	yes	head and neck, colorectal	colorectal	Hereditary Nonpolyposis Colorectal Cancer type 6	E	Rec	TSG	Mis, F, N		yes	Loeys-Dietz syndrome 2	7048,ENSG00000163513.17,MFS2,P37173,TBR-ii,TBRII,TGFBR2
nv-GRCh38-chr2-201284936-201284936-A-T_BC11	nv-GRCh38-chr2-201284936-201284936-A-T	nv	chr2	201284936	GRCh38	1	1	Yes	33.1	yes		hepatocellular, oral squamous cell, breast			E	Rec	TSG	N, S, F				841,CASP8,Casp-8,ENSG00000064012.21,FLICE,MACH,MCH5,Q14790
nv-GRCh38-chr7-6401927-6401927-A-C_BC11	nv-GRCh38-chr7-6401927-6401927-A-C	nv	chr7	6401927	GRCh38	1	1	Yes	22.1	yes		melanoma, carcinoma			E	Dom	oncogene	Mis, F				5879,ENSG00000136238.17,P63000,RAC1,Rac-1,TC-25,p21-Rac1
nv-GRCh38-chr7-6402343-6402343-C-T_BC11	nv-GRCh38-chr7-6402343-6402343-C-T	nv	chr7	6402343	GRCh38	1	1	Yes	22.1	yes		melanoma, carcinoma			E	Dom	oncogene	Mis, F				5879,ENSG00000136238.17,P63000,RAC1,Rac-1,TC-25,p21-Rac1
nv-GRCh38-chr3-41227269-41227269-A-T_BC11	nv-GRCh38-chr3-41227269-41227269-A-T	nv	chr3	41227269	GRCh38	1	1	Yes	22.1	yes		colorectal, ovarian, hepatoblastoma, pleomorphic salivary gland adenoma, other tumour types			E, M, O	Dom	oncogene, fusion	Mis, O, T	PLAG1			1499,CTNNB,CTNNB1,ENSG00000168036.17,armadillo,beta-catenin
nv-GRCh38-chr3-41233406-41233406-T-G_TC11	nv-GRCh38-chr3-41233406-41233406-T-G	nv	chr3	41233406	GRCh38	1	1	Yes	22.1	yes		colorectal, ovarian, hepatoblastoma, pleomorphic salivary gland adenoma, other tumour types			E, M, O	Dom	oncogene, fusion	Mis, O, T	PLAG1			1499,CTNNB,CTNNB1,ENSG00000168036.17,armadillo,beta-catenin
nv-GRCh38-chr3-41233406-41233406-T-C_BC11	nv-GRCh38-chr3-41233406-41233406-T-C	nv	chr3	41233406	GRCh38	1	1	Yes	22.1	yes		colorectal, ovarian, hepatoblastoma, pleomorphic salivary gland adenoma, other tumour types			E, M, O	Dom	oncogene, fusion	Mis, O, T	PLAG1			1499,CTNNB,CTNNB1,ENSG00000168036.17,armadillo,beta-catenin
nv-GRCh38-chr3-41233406-41233406-T-A_BC11	nv-GRCh38-chr3-41233406-41233406-T-A	nv	chr3	41233406	GRCh38	1	1	Yes	22.1	yes		colorectal, ovarian, hepatoblastoma, pleomorphic salivary gland adenoma, other tumour types			E, M, O	Dom	oncogene, fusion	Mis, O, T	PLAG1			1499,CTNNB,CTNNB1,ENSG00000168036.17,armadillo,beta-catenin
nv-GRCh38-chr3-41233408-41233408-G-A_BC11	nv-GRCh38-chr3-41233408-41233408-G-A	nv	chr3	41233408	GRCh38	1	1	Yes	22.1	yes		colorectal, ovarian, hepatoblastoma, pleomorphic salivary gland adenoma, other tumour types			E, M, O	Dom	oncogene, fusion	Mis, O, T	PLAG1			1499,CTNNB,CTNNB1,ENSG00000168036.17,armadillo,beta-catenin
nv-GRCh38-chr3-41233408-41233408-G-C_BC11	nv-GRCh38-chr3-41233408-41233408-G-C	nv	chr3	41233408	GRCh38	1	1	Yes	22.1	yes		colorectal, ovarian, hepatoblastoma, pleomorphic salivary gland adenoma, other tumour types			E, M, O	Dom	oncogene, fusion	Mis, O, T	PLAG1			1499,CTNNB,CTNNB1,ENSG00000168036.17,armadillo,beta-catenin
nv-GRCh38-chr3-41233408-41233408-G-T_BC11	nv-GRCh38-chr3-41233408-41233408-G-T	nv	chr3	41233408	GRCh38	1	1	Yes	22.1	yes		colorectal, ovarian, hepatoblastoma, pleomorphic salivary gland adenoma, other tumour types			E, M, O	Dom	oncogene, fusion	Mis, O, T	PLAG1			1499,CTNNB,CTNNB1,ENSG00000168036.17,armadillo,beta-catenin
nv-GRCh38-chr3-41233418-41233418-A-T_TC11	nv-GRCh38-chr3-41233418-41233418-A-T	nv	chr3	41233418	GRCh38	1	1	Yes	22.1	yes		colorectal, ovarian, hepatoblastoma, pleomorphic salivary gland adenoma, other tumour types			E, M, O	Dom	oncogene, fusion	Mis, O, T	PLAG1			1499,CTNNB,CTNNB1,ENSG00000168036.17,armadillo,beta-catenin
nv-GRCh38-chr3-41233419-41233419-A-T_BC11	nv-GRCh38-chr3-41233419-41233419-A-T	nv	chr3	41233419	GRCh38	1	1	Yes	22.1	yes		colorectal, ovarian, hepatoblastoma, pleomorphic salivary gland adenoma, other tumour types			E, M, O	Dom	oncogene, fusion	Mis, O, T	PLAG1			1499,CTNNB,CTNNB1,ENSG00000168036.17,armadillo,beta-catenin
nv-GRCh38-chr3-41227275-41227275-A-G_BC11	nv-GRCh38-chr3-41227275-41227275-A-G	nv	chr3	41227275	GRCh38	1	1	Yes	22.1	yes		colorectal, ovarian, hepatoblastoma, pleomorphic salivary gland adenoma, other tumour types			E, M, O	Dom	oncogene, fusion	Mis, O, T	PLAG1			1499,CTNNB,CTNNB1,ENSG00000168036.17,armadillo,beta-catenin
nv-GRCh38-chr3-41227275-41227275-A-C_TC11	nv-GRCh38-chr3-41227275-41227275-A-C	nv	chr3	41227275	GRCh38	1	1	Yes	22.1	yes		colorectal, ovarian, hepatoblastoma, pleomorphic salivary gland adenoma, other tumour types			E, M, O	Dom	oncogene, fusion	Mis, O, T	PLAG1			1499,CTNNB,CTNNB1,ENSG00000168036.17,armadillo,beta-catenin
nv-GRCh38-chr3-41227275-41227275-A-T_TC11	nv-GRCh38-chr3-41227275-41227275-A-T	nv	chr3	41227275	GRCh38	1	1	Yes	22.1	yes		colorectal, ovarian, hepatoblastoma, pleomorphic salivary gland adenoma, other tumour types			E, M, O	Dom	oncogene, fusion	Mis, O, T	PLAG1			1499,CTNNB,CTNNB1,ENSG00000168036.17,armadillo,beta-catenin
nv-GRCh38-chr18-51065524-51065524-T-C_BC11	nv-GRCh38-chr18-51065524-51065524-T-C	nv	chr18	51065524	GRCh38	1	1	Yes	21.2	yes	yes	colorectal, pancreatic, small intestine	gastrointestinal polyp	juvenile polyposis	E	Rec	TSG	D, Mis, N, F				4089,DPC4,ENSG00000141646.13,MADH4,Q13485,SMAD4
nv-GRCh38-chr18-51065524-51065524-T-A_BC11	nv-GRCh38-chr18-51065524-51065524-T-A	nv	chr18	51065524	GRCh38	1	1	Yes	21.2	yes	yes	colorectal, pancreatic, small intestine	gastrointestinal polyp	juvenile polyposis	E	Rec	TSG	D, Mis, N, F				4089,DPC4,ENSG00000141646.13,MADH4,Q13485,SMAD4
nv-GRCh38-chr18-51065524-51065524-T-G_TC11	nv-GRCh38-chr18-51065524-51065524-T-G	nv	chr18	51065524	GRCh38	1	1	Yes	21.2	yes	yes	colorectal, pancreatic, small intestine	gastrointestinal polyp	juvenile polyposis	E	Rec	TSG	D, Mis, N, F				4089,DPC4,ENSG00000141646.13,MADH4,Q13485,SMAD4
nv-GRCh38-chr18-51078378-51078378-T-C_BC11	nv-GRCh38-chr18-51078378-51078378-T-C	nv	chr18	51078378	GRCh38	1	1	Yes	21.2	yes	yes	colorectal, pancreatic, small intestine	gastrointestinal polyp	juvenile polyposis	E	Rec	TSG	D, Mis, N, F				4089,DPC4,ENSG00000141646.13,MADH4,Q13485,SMAD4
nv-GRCh38-chr18-51078378-51078378-T-A_TC11	nv-GRCh38-chr18-51078378-51078378-T-A	nv	chr18	51078378	GRCh38	1	1	Yes	21.2	yes	yes	colorectal, pancreatic, small intestine	gastrointestinal polyp	juvenile polyposis	E	Rec	TSG	D, Mis, N, F				4089,DPC4,ENSG00000141646.13,MADH4,Q13485,SMAD4
nv-GRCh38-chr18-51078378-51078378-T-G_TC11	nv-GRCh38-chr18-51078378-51078378-T-G	nv	chr18	51078378	GRCh38	1	1	Yes	21.2	yes	yes	colorectal, pancreatic, small intestine	gastrointestinal polyp	juvenile polyposis	E	Rec	TSG	D, Mis, N, F				4089,DPC4,ENSG00000141646.13,MADH4,Q13485,SMAD4
nv-GRCh38-chr18-51078320-51078320-T-G_TC11	nv-GRCh38-chr18-51078320-51078320-T-G	nv	chr18	51078320	GRCh38	1	1	Yes	21.2	yes	yes	colorectal, pancreatic, small intestine	gastrointestinal polyp	juvenile polyposis	E	Rec	TSG	D, Mis, N, F				4089,DPC4,ENSG00000141646.13,MADH4,Q13485,SMAD4
nv-GRCh38-chr18-51078320-51078320-T-A_TC11	nv-GRCh38-chr18-51078320-51078320-T-A	nv	chr18	51078320	GRCh38	1	1	Yes	21.2	yes	yes	colorectal, pancreatic, small intestine	gastrointestinal polyp	juvenile polyposis	E	Rec	TSG	D, Mis, N, F				4089,DPC4,ENSG00000141646.13,MADH4,Q13485,SMAD4
nv-GRCh38-chr18-51078318-51078318-A-C_BC11	nv-GRCh38-chr18-51078318-51078318-A-C	nv	chr18	51078318	GRCh38	1	1	Yes	21.2	yes	yes	colorectal, pancreatic, small intestine	gastrointestinal polyp	juvenile polyposis	E	Rec	TSG	D, Mis, N, F				4089,DPC4,ENSG00000141646.13,MADH4,Q13485,SMAD4
nv-GRCh38-chr18-51065563-51065563-C-A_BC11	nv-GRCh38-chr18-51065563-51065563-C-A	nv	chr18	51065563	GRCh38	1	1	Yes	21.2	yes	yes	colorectal, pancreatic, small intestine	gastrointestinal polyp	juvenile polyposis	E	Rec	TSG	D, Mis, N, F				4089,DPC4,ENSG00000141646.13,MADH4,Q13485,SMAD4
nv-GRCh38-chr18-51065563-51065563-C-G_TC11	nv-GRCh38-chr18-51065563-51065563-C-G	nv	chr18	51065563	GRCh38	1	1	Yes	21.2	yes	yes	colorectal, pancreatic, small intestine	gastrointestinal polyp	juvenile polyposis	E	Rec	TSG	D, Mis, N, F				4089,DPC4,ENSG00000141646.13,MADH4,Q13485,SMAD4
nv-GRCh38-chr18-51065533-51065533-C-T_BC11	nv-GRCh38-chr18-51065533-51065533-C-T	nv	chr18	51065533	GRCh38	1	1	Yes	21.2	yes	yes	colorectal, pancreatic, small intestine	gastrointestinal polyp	juvenile polyposis	E	Rec	TSG	D, Mis, N, F				4089,DPC4,ENSG00000141646.13,MADH4,Q13485,SMAD4
nv-GRCh38-chr18-51065533-51065533-C-A_TC11	nv-GRCh38-chr18-51065533-51065533-C-A	nv	chr18	51065533	GRCh38	1	1	Yes	21.2	yes	yes	colorectal, pancreatic, small intestine	gastrointestinal polyp	juvenile polyposis	E	Rec	TSG	D, Mis, N, F				4089,DPC4,ENSG00000141646.13,MADH4,Q13485,SMAD4
nv-GRCh38-chr18-51065534-51065534-C-A_BC11	nv-GRCh38-chr18-51065534-51065534-C-A	nv	chr18	51065534	GRCh38	1	1	Yes	21.2	yes	yes	colorectal, pancreatic, small intestine	gastrointestinal polyp	juvenile polyposis	E	Rec	TSG	D, Mis, N, F				4089,DPC4,ENSG00000141646.13,MADH4,Q13485,SMAD4
nv-GRCh38-chr18-51065534-51065534-C-G_TC11	nv-GRCh38-chr18-51065534-51065534-C-G	nv	chr18	51065534	GRCh38	1	1	Yes	21.2	yes	yes	colorectal, pancreatic, small intestine	gastrointestinal polyp	juvenile polyposis	E	Rec	TSG	D, Mis, N, F				4089,DPC4,ENSG00000141646.13,MADH4,Q13485,SMAD4
nv-GRCh38-chr18-51065534-51065534-C-T_BC11	nv-GRCh38-chr18-51065534-51065534-C-T	nv	chr18	51065534	GRCh38	1	1	Yes	21.2	yes	yes	colorectal, pancreatic, small intestine	gastrointestinal polyp	juvenile polyposis	E	Rec	TSG	D, Mis, N, F				4089,DPC4,ENSG00000141646.13,MADH4,Q13485,SMAD4
nv-GRCh38-chr18-51078329-51078329-A-C_TC11	nv-GRCh38-chr18-51078329-51078329-A-C	nv	chr18	51078329	GRCh38	1	1	Yes	21.2	yes	yes	colorectal, pancreatic, small intestine	gastrointestinal polyp	juvenile polyposis	E	Rec	TSG	D, Mis, N, F				4089,DPC4,ENSG00000141646.13,MADH4,Q13485,SMAD4
nv-GRCh38-chr18-51065560-51065560-G-A_BC11	nv-GRCh38-chr18-51065560-51065560-G-A	nv	chr18	51065560	GRCh38	1	1	Yes	21.2	yes	yes	colorectal, pancreatic, small intestine	gastrointestinal polyp	juvenile polyposis	E	Rec	TSG	D, Mis, N, F				4089,DPC4,ENSG00000141646.13,MADH4,Q13485,SMAD4
nv-GRCh38-chr18-51065560-51065560-G-C_BC11	nv-GRCh38-chr18-51065560-51065560-G-C	nv	chr18	51065560	GRCh38	1	1	Yes	21.2	yes	yes	colorectal, pancreatic, small intestine	gastrointestinal polyp	juvenile polyposis	E	Rec	TSG	D, Mis, N, F				4089,DPC4,ENSG00000141646.13,MADH4,Q13485,SMAD4
nv-GRCh38-chr18-51065522-51065522-G-C_BC11	nv-GRCh38-chr18-51065522-51065522-G-C	nv	chr18	51065522	GRCh38	1	1	Yes	21.2	yes	yes	colorectal, pancreatic, small intestine	gastrointestinal polyp	juvenile polyposis	E	Rec	TSG	D, Mis, N, F				4089,DPC4,ENSG00000141646.13,MADH4,Q13485,SMAD4
nv-GRCh38-chr18-51065522-51065522-G-A_BC11	nv-GRCh38-chr18-51065522-51065522-G-A	nv	chr18	51065522	GRCh38	1	1	Yes	21.2	yes	yes	colorectal, pancreatic, small intestine	gastrointestinal polyp	juvenile polyposis	E	Rec	TSG	D, Mis, N, F				4089,DPC4,ENSG00000141646.13,MADH4,Q13485,SMAD4
nv-GRCh38-chr18-51065522-51065522-G-T_BC11	nv-GRCh38-chr18-51065522-51065522-G-T	nv	chr18	51065522	GRCh38	1	1	Yes	21.2	yes	yes	colorectal, pancreatic, small intestine	gastrointestinal polyp	juvenile polyposis	E	Rec	TSG	D, Mis, N, F				4089,DPC4,ENSG00000141646.13,MADH4,Q13485,SMAD4
nv-GRCh38-chr18-51067103-51067103-T-A_TC11	nv-GRCh38-chr18-51067103-51067103-T-A	nv	chr18	51067103	GRCh38	1	1	Yes	21.2	yes	yes	colorectal, pancreatic, small intestine	gastrointestinal polyp	juvenile polyposis	E	Rec	TSG	D, Mis, N, F				4089,DPC4,ENSG00000141646.13,MADH4,Q13485,SMAD4
nv-GRCh38-chr18-51065530-51065530-G-T_TC11	nv-GRCh38-chr18-51065530-51065530-G-T	nv	chr18	51065530	GRCh38	1	1	Yes	21.2	yes	yes	colorectal, pancreatic, small intestine	gastrointestinal polyp	juvenile polyposis	E	Rec	TSG	D, Mis, N, F				4089,DPC4,ENSG00000141646.13,MADH4,Q13485,SMAD4
nv-GRCh38-chr18-51065531-51065531-A-C_TC11	nv-GRCh38-chr18-51065531-51065531-A-C	nv	chr18	51065531	GRCh38	1	1	Yes	21.2	yes	yes	colorectal, pancreatic, small intestine	gastrointestinal polyp	juvenile polyposis	E	Rec	TSG	D, Mis, N, F				4089,DPC4,ENSG00000141646.13,MADH4,Q13485,SMAD4
nv-GRCh38-chr18-51065531-51065531-A-G_BC11	nv-GRCh38-chr18-51065531-51065531-A-G	nv	chr18	51065531	GRCh38	1	1	Yes	21.2	yes	yes	colorectal, pancreatic, small intestine	gastrointestinal polyp	juvenile polyposis	E	Rec	TSG	D, Mis, N, F				4089,DPC4,ENSG00000141646.13,MADH4,Q13485,SMAD4
nv-GRCh38-chr18-51065531-51065531-A-T_TC11	nv-GRCh38-chr18-51065531-51065531-A-T	nv	chr18	51065531	GRCh38	1	1	Yes	21.2	yes	yes	colorectal, pancreatic, small intestine	gastrointestinal polyp	juvenile polyposis	E	Rec	TSG	D, Mis, N, F				4089,DPC4,ENSG00000141646.13,MADH4,Q13485,SMAD4
nv-GRCh38-chr18-51065519-51065519-A-C_TC11	nv-GRCh38-chr18-51065519-51065519-A-C	nv	chr18	51065519	GRCh38	1	1	Yes	21.2	yes	yes	colorectal, pancreatic, small intestine	gastrointestinal polyp	juvenile polyposis	E	Rec	TSG	D, Mis, N, F				4089,DPC4,ENSG00000141646.13,MADH4,Q13485,SMAD4
nv-GRCh38-chr18-51065519-51065519-A-T_BC11	nv-GRCh38-chr18-51065519-51065519-A-T	nv	chr18	51065519	GRCh38	1	1	Yes	21.2	yes	yes	colorectal, pancreatic, small intestine	gastrointestinal polyp	juvenile polyposis	E	Rec	TSG	D, Mis, N, F				4089,DPC4,ENSG00000141646.13,MADH4,Q13485,SMAD4
nv-GRCh38-chr18-51065519-51065519-A-G_BC11	nv-GRCh38-chr18-51065519-51065519-A-G	nv	chr18	51065519	GRCh38	1	1	Yes	21.2	yes	yes	colorectal, pancreatic, small intestine	gastrointestinal polyp	juvenile polyposis	E	Rec	TSG	D, Mis, N, F				4089,DPC4,ENSG00000141646.13,MADH4,Q13485,SMAD4
nv-GRCh38-chr18-51078377-51078377-C-G_TC11	nv-GRCh38-chr18-51078377-51078377-C-G	nv	chr18	51078377	GRCh38	1	1	Yes	21.2	yes	yes	colorectal, pancreatic, small intestine	gastrointestinal polyp	juvenile polyposis	E	Rec	TSG	D, Mis, N, F				4089,DPC4,ENSG00000141646.13,MADH4,Q13485,SMAD4
nv-GRCh38-chr18-51078377-51078377-C-T_BC11	nv-GRCh38-chr18-51078377-51078377-C-T	nv	chr18	51078377	GRCh38	1	1	Yes	21.2	yes	yes	colorectal, pancreatic, small intestine	gastrointestinal polyp	juvenile polyposis	E	Rec	TSG	D, Mis, N, F				4089,DPC4,ENSG00000141646.13,MADH4,Q13485,SMAD4
nv-GRCh38-chr18-51078377-51078377-C-A_BC11	nv-GRCh38-chr18-51078377-51078377-C-A	nv	chr18	51078377	GRCh38	1	1	Yes	21.2	yes	yes	colorectal, pancreatic, small intestine	gastrointestinal polyp	juvenile polyposis	E	Rec	TSG	D, Mis, N, F				4089,DPC4,ENSG00000141646.13,MADH4,Q13485,SMAD4
nv-GRCh38-chr2-211562036-211562036-C-A_BC11	nv-GRCh38-chr2-211562036-211562036-C-A	nv	chr2	211562036	GRCh38	1	1	Yes	34	yes	yes	melanoma, gastric, NSCLC			E	Dom	oncogene, TSG	Mis, N		yes	Amyotrophic lateral sclerosis 19	2066,ALS19,ENSG00000178568.14,ERBB4,HER4,Q15303
nv-GRCh38-chr2-197400725-197400725-T-C_BC11	nv-GRCh38-chr2-197400725-197400725-T-C	nv	chr2	197400725	GRCh38	1	1	Yes	33.1	yes		myelodysplastic syndrome			L	Dom	oncogene	Mis				23451,ENSG00000115524.15,Hsh155,O75533,PRPF10,Prp10,SAP155,SF3B1,SF3b155
nv-GRCh38-chr2-197400725-197400725-T-G_BC11	nv-GRCh38-chr2-197400725-197400725-T-G	nv	chr2	197400725	GRCh38	1	1	Yes	33.1	yes		myelodysplastic syndrome			L	Dom	oncogene	Mis				23451,ENSG00000115524.15,Hsh155,O75533,PRPF10,Prp10,SAP155,SF3B1,SF3b155
nv-GRCh38-chr2-197402757-197402757-T-G_TC11	nv-GRCh38-chr2-197402757-197402757-T-G	nv	chr2	197402757	GRCh38	1	1	Yes	33.1	yes		myelodysplastic syndrome			L	Dom	oncogene	Mis				23451,ENSG00000115524.15,Hsh155,O75533,PRPF10,Prp10,SAP155,SF3B1,SF3b155
nv-GRCh38-chr2-197402757-197402757-T-A_BC11	nv-GRCh38-chr2-197402757-197402757-T-A	nv	chr2	197402757	GRCh38	1	1	Yes	33.1	yes		myelodysplastic syndrome			L	Dom	oncogene	Mis				23451,ENSG00000115524.15,Hsh155,O75533,PRPF10,Prp10,SAP155,SF3B1,SF3b155
nv-GRCh38-chr2-197402757-197402757-T-C_BC11	nv-GRCh38-chr2-197402757-197402757-T-C	nv	chr2	197402757	GRCh38	1	1	Yes	33.1	yes		myelodysplastic syndrome			L	Dom	oncogene	Mis				23451,ENSG00000115524.15,Hsh155,O75533,PRPF10,Prp10,SAP155,SF3B1,SF3b155
nv-GRCh38-chr2-197401987-197401987-T-A_BC11	nv-GRCh38-chr2-197401987-197401987-T-A	nv	chr2	197401987	GRCh38	1	1	Yes	33.1	yes		myelodysplastic syndrome			L	Dom	oncogene	Mis				23451,ENSG00000115524.15,Hsh155,O75533,PRPF10,Prp10,SAP155,SF3B1,SF3b155
nv-GRCh38-chr2-197400729-197400729-C-G_TC11	nv-GRCh38-chr2-197400729-197400729-C-G	nv	chr2	197400729	GRCh38	1	1	Yes	33.1	yes		myelodysplastic syndrome			L	Dom	oncogene	Mis				23451,ENSG00000115524.15,Hsh155,O75533,PRPF10,Prp10,SAP155,SF3B1,SF3b155
nv-GRCh38-chr2-197400729-197400729-C-T_BC11	nv-GRCh38-chr2-197400729-197400729-C-T	nv	chr2	197400729	GRCh38	1	1	Yes	33.1	yes		myelodysplastic syndrome			L	Dom	oncogene	Mis				23451,ENSG00000115524.15,Hsh155,O75533,PRPF10,Prp10,SAP155,SF3B1,SF3b155
nv-GRCh38-chr19-52213074-52213074-G-C_TC11	nv-GRCh38-chr19-52213074-52213074-G-C	nv	chr19	52213074	GRCh38	1	1	Yes	13.41	yes		clear cell ovarian carcinoma			E	Dom	TSG	Mis				5518,ENSG00000105568.17,P30153,PP2A-Aalpha,PP2AA,PPP2R1A,PR65A
nv-GRCh38-chr19-52213074-52213074-G-T_BC11	nv-GRCh38-chr19-52213074-52213074-G-T	nv	chr19	52213074	GRCh38	1	1	Yes	13.41	yes		clear cell ovarian carcinoma			E	Dom	TSG	Mis				5518,ENSG00000105568.17,P30153,PP2A-Aalpha,PP2AA,PPP2R1A,PR65A
nv-GRCh38-chr19-52213070-52213070-C-A_TC11	nv-GRCh38-chr19-52213070-52213070-C-A	nv	chr19	52213070	GRCh38	1	1	Yes	13.41	yes		clear cell ovarian carcinoma			E	Dom	TSG	Mis				5518,ENSG00000105568.17,P30153,PP2A-Aalpha,PP2AA,PPP2R1A,PR65A
nv-GRCh38-chr19-52213070-52213070-C-T_BC11	nv-GRCh38-chr19-52213070-52213070-C-T	nv	chr19	52213070	GRCh38	1	1	Yes	13.41	yes		clear cell ovarian carcinoma			E	Dom	TSG	Mis				5518,ENSG00000105568.17,P30153,PP2A-Aalpha,PP2AA,PPP2R1A,PR65A
nv-GRCh38-chr19-52213081-52213081-C-G_BC11	nv-GRCh38-chr19-52213081-52213081-C-G	nv	chr19	52213081	GRCh38	1	1	Yes	13.41	yes		clear cell ovarian carcinoma			E	Dom	TSG	Mis				5518,ENSG00000105568.17,P30153,PP2A-Aalpha,PP2AA,PPP2R1A,PR65A
nv-GRCh38-chr15-66436815-66436815-T-A_TC11	nv-GRCh38-chr15-66436815-66436815-T-A	nv	chr15	66436815	GRCh38	1	1	Yes	22.31	yes		NSCLC, melanoma, colorectal			E	Dom	oncogene	Mis		yes	Cardiofaciocutaneous syndrome	5604,ENSG00000169032.9,MAP2K1,MAPKK1,MEK1,PRKMK1,Q02750
nv-GRCh38-chr15-66436815-66436815-T-C_BC11	nv-GRCh38-chr15-66436815-66436815-T-C	nv	chr15	66436815	GRCh38	1	1	Yes	22.31	yes		NSCLC, melanoma, colorectal			E	Dom	oncogene	Mis		yes	Cardiofaciocutaneous syndrome	5604,ENSG00000169032.9,MAP2K1,MAPKK1,MEK1,PRKMK1,Q02750
nv-GRCh38-chr7-140781605-140781605-A-C_TO11	nv-GRCh38-chr7-140781605-140781605-A-C	nv	chr7	140781605	GRCh38	1	1	Yes	34	yes		melanoma, colorectal, papillary thyroid, borderline ovarian, NSCLC, cholangiocarcinoma, pilocytic astrocytoma, Spitzoid tumour, pancreas acinar carcinoma, melanocytic nevus, prostate, gastric			E, O	Dom	oncogene, fusion	Mis, T, O	AKAP9, KIAA1549, CEP88, LSM14A, SND1, FCHSD1, SLC45A3, FAM131B, RNF130, CLCN6, MKRN1, GNAI1, AGTRAP	yes	Cardio-facio-cutaneous syndrome	673,BRAF,BRAF1,ENSG00000157764.13
nv-GRCh38-chr4-54727486-54727486-C-A_BC11	nv-GRCh38-chr4-54727486-54727486-C-A	nv	chr4	54727486	GRCh38	1	1	Yes	12	yes	yes	GIST, AML, TGCT, mastocytosis, mucosal melanoma	GIST, epithelioma	familial gastrointestinal stromal tumour	L, M, O, E	Dom	oncogene	Mis, O		yes	Piebald trait	3815,C-Kit,CD117,ENSG00000157404.15,KIT,P10721,PBT,SCFR
nv-GRCh38-chr4-54727486-54727486-C-G_TC11	nv-GRCh38-chr4-54727486-54727486-C-G	nv	chr4	54727486	GRCh38	1	1	Yes	12	yes	yes	GIST, AML, TGCT, mastocytosis, mucosal melanoma	GIST, epithelioma	familial gastrointestinal stromal tumour	L, M, O, E	Dom	oncogene	Mis, O		yes	Piebald trait	3815,C-Kit,CD117,ENSG00000157404.15,KIT,P10721,PBT,SCFR
nv-GRCh38-chr4-54728041-54728041-T-A_BC11	nv-GRCh38-chr4-54728041-54728041-T-A	nv	chr4	54728041	GRCh38	1	1	Yes	12	yes	yes	GIST, AML, TGCT, mastocytosis, mucosal melanoma	GIST, epithelioma	familial gastrointestinal stromal tumour	L, M, O, E	Dom	oncogene	Mis, O		yes	Piebald trait	3815,C-Kit,CD117,ENSG00000157404.15,KIT,P10721,PBT,SCFR
nv-GRCh38-chr4-152326092-152326092-C-T_BC11	nv-GRCh38-chr4-152326092-152326092-C-T	nv	chr4	152326092	GRCh38	1	1	Yes	31.3	yes		colorectal, endometrial, T-ALL			E, L	Rec	TSG	Mis, N, D, F				55294,AGO,CDC4,ENSG00000109670.14,FBW7,FBX30,FBXW6,FBXW7,FLJ11071,Q969H0,SEL-10,SEL10
nv-GRCh38-chr9-136517874-136517874-C-G_BC11	nv-GRCh38-chr9-136517874-136517874-C-G	nv	chr9	136517874	GRCh38	1	1	Yes	34.3	yes		T-ALL, breast, bladder, skin SCC, lung SCC, head and neck SCC			L, E	Dom/Rec	oncogene, TSG, fusion	T, Mis, O	TRB, SEC16A, GABBR2			4851,ENSG00000148400.10,NOTCH1,P46531,TAN1
nv-GRCh38-chr9-136517874-136517874-C-A_BC11	nv-GRCh38-chr9-136517874-136517874-C-A	nv	chr9	136517874	GRCh38	1	1	Yes	34.3	yes		T-ALL, breast, bladder, skin SCC, lung SCC, head and neck SCC			L, E	Dom/Rec	oncogene, TSG, fusion	T, Mis, O	TRB, SEC16A, GABBR2			4851,ENSG00000148400.10,NOTCH1,P46531,TAN1
nv-GRCh38-chr9-136517875-136517875-A-G_BC11	nv-GRCh38-chr9-136517875-136517875-A-G	nv	chr9	136517875	GRCh38	1	1	Yes	34.3	yes		T-ALL, breast, bladder, skin SCC, lung SCC, head and neck SCC			L, E	Dom/Rec	oncogene, TSG, fusion	T, Mis, O	TRB, SEC16A, GABBR2			4851,ENSG00000148400.10,NOTCH1,P46531,TAN1
nv-GRCh38-chr7-55154017-55154017-C-G_TC11	nv-GRCh38-chr7-55154017-55154017-C-G	nv	chr7	55154017	GRCh38	1	1	Yes	11.2	yes	yes	glioma, NSCLC	NSCLC	familial lung cancer	E, O	Dom	oncogene	A, O, Mis				1956,EGFR,ENSG00000146648.17,ERBB,ERBB1,P00533
nv-GRCh38-chr7-55165343-55165343-C-G_BC11	nv-GRCh38-chr7-55165343-55165343-C-G	nv	chr7	55165343	GRCh38	1	1	Yes	11.2	yes	yes	glioma, NSCLC	NSCLC	familial lung cancer	E, O	Dom	oncogene	A, O, Mis				1956,EGFR,ENSG00000146648.17,ERBB,ERBB1,P00533
nv-GRCh38-chr7-55165344-55165344-C-G_BC11	nv-GRCh38-chr7-55165344-55165344-C-G	nv	chr7	55165344	GRCh38	1	1	Yes	11.2	yes	yes	glioma, NSCLC	NSCLC	familial lung cancer	E, O	Dom	oncogene	A, O, Mis				1956,EGFR,ENSG00000146648.17,ERBB,ERBB1,P00533
nv-GRCh38-chr7-55174813-55174813-T-A_BC11	nv-GRCh38-chr7-55174813-55174813-T-A	nv	chr7	55174813	GRCh38	1	1	Yes	11.2	yes	yes	glioma, NSCLC	NSCLC	familial lung cancer	E, O	Dom	oncogene	A, O, Mis				1956,EGFR,ENSG00000146648.17,ERBB,ERBB1,P00533
nv-GRCh38-chr7-55171177-55171177-G-A_BC11	nv-GRCh38-chr7-55171177-55171177-G-A	nv	chr7	55171177	GRCh38	1	1	Yes	11.2	yes	yes	glioma, NSCLC	NSCLC	familial lung cancer	E, O	Dom	oncogene	A, O, Mis				1956,EGFR,ENSG00000146648.17,ERBB,ERBB1,P00533
nv-GRCh38-chr7-55171177-55171177-G-T_TC11	nv-GRCh38-chr7-55171177-55171177-G-T	nv	chr7	55171177	GRCh38	1	1	Yes	11.2	yes	yes	glioma, NSCLC	NSCLC	familial lung cancer	E, O	Dom	oncogene	A, O, Mis				1956,EGFR,ENSG00000146648.17,ERBB,ERBB1,P00533
nv-GRCh38-chr5-87378417-87378417-G-A_BC11	nv-GRCh38-chr5-87378417-87378417-G-A	nv	chr5	87378417	GRCh38	1	NA	NA	NA	NA	NA	NA	NA	NA	NA	NA	NA	NA	NA	NA	NA	NA
nv-GRCh38-chr17-7675235-7675235-T-G_TC11	nv-GRCh38-chr17-7675235-7675235-T-G	nv	chr17	7675235	GRCh38	1	1	Yes	13.1	yes	yes	breast, colorectal, lung, sarcoma, adrenocortical, glioma, Spitzoid tumour, multiple other tumour types	breast, sarcoma, adrenocortical carcinoma, glioma, multiple other tumour types	Li-Fraumeni syndrome	L, E, M, O	Rec	oncogene, TSG, fusion	Mis, N, F, T	NTRK1			7157,ENSG00000141510.16,LFS1,P04637,TP53,p53
nv-GRCh38-chr17-7674878-7674878-A-T_BC11	nv-GRCh38-chr17-7674878-7674878-A-T	nv	chr17	7674878	GRCh38	1	1	Yes	13.1	yes	yes	breast, colorectal, lung, sarcoma, adrenocortical, glioma, Spitzoid tumour, multiple other tumour types	breast, sarcoma, adrenocortical carcinoma, glioma, multiple other tumour types	Li-Fraumeni syndrome	L, E, M, O	Rec	oncogene, TSG, fusion	Mis, N, F, T	NTRK1			7157,ENSG00000141510.16,LFS1,P04637,TP53,p53
nv-GRCh38-chr17-7674878-7674878-A-C_TC11	nv-GRCh38-chr17-7674878-7674878-A-C	nv	chr17	7674878	GRCh38	1	1	Yes	13.1	yes	yes	breast, colorectal, lung, sarcoma, adrenocortical, glioma, Spitzoid tumour, multiple other tumour types	breast, sarcoma, adrenocortical carcinoma, glioma, multiple other tumour types	Li-Fraumeni syndrome	L, E, M, O	Rec	oncogene, TSG, fusion	Mis, N, F, T	NTRK1			7157,ENSG00000141510.16,LFS1,P04637,TP53,p53
nv-GRCh38-chr17-7675097-7675097-A-C_TC11	nv-GRCh38-chr17-7675097-7675097-A-C	nv	chr17	7675097	GRCh38	1	1	Yes	13.1	yes	yes	breast, colorectal, lung, sarcoma, adrenocortical, glioma, Spitzoid tumour, multiple other tumour types	breast, sarcoma, adrenocortical carcinoma, glioma, multiple other tumour types	Li-Fraumeni syndrome	L, E, M, O	Rec	oncogene, TSG, fusion	Mis, N, F, T	NTRK1			7157,ENSG00000141510.16,LFS1,P04637,TP53,p53
nv-GRCh38-chr17-7675097-7675097-A-T_TC11	nv-GRCh38-chr17-7675097-7675097-A-T	nv	chr17	7675097	GRCh38	1	1	Yes	13.1	yes	yes	breast, colorectal, lung, sarcoma, adrenocortical, glioma, Spitzoid tumour, multiple other tumour types	breast, sarcoma, adrenocortical carcinoma, glioma, multiple other tumour types	Li-Fraumeni syndrome	L, E, M, O	Rec	oncogene, TSG, fusion	Mis, N, F, T	NTRK1			7157,ENSG00000141510.16,LFS1,P04637,TP53,p53
nv-GRCh38-chr17-7674196-7674196-G-C_BC11	nv-GRCh38-chr17-7674196-7674196-G-C	nv	chr17	7674196	GRCh38	1	1	Yes	13.1	yes	yes	breast, colorectal, lung, sarcoma, adrenocortical, glioma, Spitzoid tumour, multiple other tumour types	breast, sarcoma, adrenocortical carcinoma, glioma, multiple other tumour types	Li-Fraumeni syndrome	L, E, M, O	Rec	oncogene, TSG, fusion	Mis, N, F, T	NTRK1			7157,ENSG00000141510.16,LFS1,P04637,TP53,p53
nv-GRCh38-chr17-7674196-7674196-G-T_BC11	nv-GRCh38-chr17-7674196-7674196-G-T	nv	chr17	7674196	GRCh38	1	1	Yes	13.1	yes	yes	breast, colorectal, lung, sarcoma, adrenocortical, glioma, Spitzoid tumour, multiple other tumour types	breast, sarcoma, adrenocortical carcinoma, glioma, multiple other tumour types	Li-Fraumeni syndrome	L, E, M, O	Rec	oncogene, TSG, fusion	Mis, N, F, T	NTRK1			7157,ENSG00000141510.16,LFS1,P04637,TP53,p53
nv-GRCh38-chr17-7675149-7675149-T-C_BC11	nv-GRCh38-chr17-7675149-7675149-T-C	nv	chr17	7675149	GRCh38	1	1	Yes	13.1	yes	yes	breast, colorectal, lung, sarcoma, adrenocortical, glioma, Spitzoid tumour, multiple other tumour types	breast, sarcoma, adrenocortical carcinoma, glioma, multiple other tumour types	Li-Fraumeni syndrome	L, E, M, O	Rec	oncogene, TSG, fusion	Mis, N, F, T	NTRK1			7157,ENSG00000141510.16,LFS1,P04637,TP53,p53
nv-GRCh38-chr17-7675233-7675233-A-T_BC11	nv-GRCh38-chr17-7675233-7675233-A-T	nv	chr17	7675233	GRCh38	1	1	Yes	13.1	yes	yes	breast, colorectal, lung, sarcoma, adrenocortical, glioma, Spitzoid tumour, multiple other tumour types	breast, sarcoma, adrenocortical carcinoma, glioma, multiple other tumour types	Li-Fraumeni syndrome	L, E, M, O	Rec	oncogene, TSG, fusion	Mis, N, F, T	NTRK1			7157,ENSG00000141510.16,LFS1,P04637,TP53,p53
nv-GRCh38-chr17-7675233-7675233-A-G_BC11	nv-GRCh38-chr17-7675233-7675233-A-G	nv	chr17	7675233	GRCh38	1	1	Yes	13.1	yes	yes	breast, colorectal, lung, sarcoma, adrenocortical, glioma, Spitzoid tumour, multiple other tumour types	breast, sarcoma, adrenocortical carcinoma, glioma, multiple other tumour types	Li-Fraumeni syndrome	L, E, M, O	Rec	oncogene, TSG, fusion	Mis, N, F, T	NTRK1			7157,ENSG00000141510.16,LFS1,P04637,TP53,p53
nv-GRCh38-chr17-7676007-7676007-G-T_TC11	nv-GRCh38-chr17-7676007-7676007-G-T	nv	chr17	7676007	GRCh38	1	1	Yes	13.1	yes	yes	breast, colorectal, lung, sarcoma, adrenocortical, glioma, Spitzoid tumour, multiple other tumour types	breast, sarcoma, adrenocortical carcinoma, glioma, multiple other tumour types	Li-Fraumeni syndrome	L, E, M, O	Rec	oncogene, TSG, fusion	Mis, N, F, T	NTRK1			7157,ENSG00000141510.16,LFS1,P04637,TP53,p53
nv-GRCh38-chr17-7676007-7676007-G-A_BC11	nv-GRCh38-chr17-7676007-7676007-G-A	nv	chr17	7676007	GRCh38	1	1	Yes	13.1	yes	yes	breast, colorectal, lung, sarcoma, adrenocortical, glioma, Spitzoid tumour, multiple other tumour types	breast, sarcoma, adrenocortical carcinoma, glioma, multiple other tumour types	Li-Fraumeni syndrome	L, E, M, O	Rec	oncogene, TSG, fusion	Mis, N, F, T	NTRK1			7157,ENSG00000141510.16,LFS1,P04637,TP53,p53
nv-GRCh38-chr17-7670700-7670700-G-C_BC11	nv-GRCh38-chr17-7670700-7670700-G-C	nv	chr17	7670700	GRCh38	1	1	Yes	13.1	yes	yes	breast, colorectal, lung, sarcoma, adrenocortical, glioma, Spitzoid tumour, multiple other tumour types	breast, sarcoma, adrenocortical carcinoma, glioma, multiple other tumour types	Li-Fraumeni syndrome	L, E, M, O	Rec	oncogene, TSG, fusion	Mis, N, F, T	NTRK1			7157,ENSG00000141510.16,LFS1,P04637,TP53,p53
nv-GRCh38-chr17-7670700-7670700-G-T_BC11	nv-GRCh38-chr17-7670700-7670700-G-T	nv	chr17	7670700	GRCh38	1	1	Yes	13.1	yes	yes	breast, colorectal, lung, sarcoma, adrenocortical, glioma, Spitzoid tumour, multiple other tumour types	breast, sarcoma, adrenocortical carcinoma, glioma, multiple other tumour types	Li-Fraumeni syndrome	L, E, M, O	Rec	oncogene, TSG, fusion	Mis, N, F, T	NTRK1			7157,ENSG00000141510.16,LFS1,P04637,TP53,p53
nv-GRCh38-chr17-7675140-7675140-G-T_BC11	nv-GRCh38-chr17-7675140-7675140-G-T	nv	chr17	7675140	GRCh38	1	1	Yes	13.1	yes	yes	breast, colorectal, lung, sarcoma, adrenocortical, glioma, Spitzoid tumour, multiple other tumour types	breast, sarcoma, adrenocortical carcinoma, glioma, multiple other tumour types	Li-Fraumeni syndrome	L, E, M, O	Rec	oncogene, TSG, fusion	Mis, N, F, T	NTRK1			7157,ENSG00000141510.16,LFS1,P04637,TP53,p53
nv-GRCh38-chr17-7675140-7675140-G-C_BC11	nv-GRCh38-chr17-7675140-7675140-G-C	nv	chr17	7675140	GRCh38	1	1	Yes	13.1	yes	yes	breast, colorectal, lung, sarcoma, adrenocortical, glioma, Spitzoid tumour, multiple other tumour types	breast, sarcoma, adrenocortical carcinoma, glioma, multiple other tumour types	Li-Fraumeni syndrome	L, E, M, O	Rec	oncogene, TSG, fusion	Mis, N, F, T	NTRK1			7157,ENSG00000141510.16,LFS1,P04637,TP53,p53
nv-GRCh38-chr17-7674214-7674214-G-C_TC11	nv-GRCh38-chr17-7674214-7674214-G-C	nv	chr17	7674214	GRCh38	1	1	Yes	13.1	yes	yes	breast, colorectal, lung, sarcoma, adrenocortical, glioma, Spitzoid tumour, multiple other tumour types	breast, sarcoma, adrenocortical carcinoma, glioma, multiple other tumour types	Li-Fraumeni syndrome	L, E, M, O	Rec	oncogene, TSG, fusion	Mis, N, F, T	NTRK1			7157,ENSG00000141510.16,LFS1,P04637,TP53,p53
nv-GRCh38-chr17-7674214-7674214-G-A_BC11	nv-GRCh38-chr17-7674214-7674214-G-A	nv	chr17	7674214	GRCh38	1	1	Yes	13.1	yes	yes	breast, colorectal, lung, sarcoma, adrenocortical, glioma, Spitzoid tumour, multiple other tumour types	breast, sarcoma, adrenocortical carcinoma, glioma, multiple other tumour types	Li-Fraumeni syndrome	L, E, M, O	Rec	oncogene, TSG, fusion	Mis, N, F, T	NTRK1			7157,ENSG00000141510.16,LFS1,P04637,TP53,p53
nv-GRCh38-chr17-7674214-7674214-G-T_BC11	nv-GRCh38-chr17-7674214-7674214-G-T	nv	chr17	7674214	GRCh38	1	1	Yes	13.1	yes	yes	breast, colorectal, lung, sarcoma, adrenocortical, glioma, Spitzoid tumour, multiple other tumour types	breast, sarcoma, adrenocortical carcinoma, glioma, multiple other tumour types	Li-Fraumeni syndrome	L, E, M, O	Rec	oncogene, TSG, fusion	Mis, N, F, T	NTRK1			7157,ENSG00000141510.16,LFS1,P04637,TP53,p53
nv-GRCh38-chr17-7674234-7674234-C-T_BC11	nv-GRCh38-chr17-7674234-7674234-C-T	nv	chr17	7674234	GRCh38	1	1	Yes	13.1	yes	yes	breast, colorectal, lung, sarcoma, adrenocortical, glioma, Spitzoid tumour, multiple other tumour types	breast, sarcoma, adrenocortical carcinoma, glioma, multiple other tumour types	Li-Fraumeni syndrome	L, E, M, O	Rec	oncogene, TSG, fusion	Mis, N, F, T	NTRK1			7157,ENSG00000141510.16,LFS1,P04637,TP53,p53
nv-GRCh38-chr17-7670666-7670666-A-G_BC11	nv-GRCh38-chr17-7670666-7670666-A-G	nv	chr17	7670666	GRCh38	1	1	Yes	13.1	yes	yes	breast, colorectal, lung, sarcoma, adrenocortical, glioma, Spitzoid tumour, multiple other tumour types	breast, sarcoma, adrenocortical carcinoma, glioma, multiple other tumour types	Li-Fraumeni syndrome	L, E, M, O	Rec	oncogene, TSG, fusion	Mis, N, F, T	NTRK1			7157,ENSG00000141510.16,LFS1,P04637,TP53,p53
nv-GRCh38-chr17-7670665-7670665-C-A_BC11	nv-GRCh38-chr17-7670665-7670665-C-A	nv	chr17	7670665	GRCh38	1	1	Yes	13.1	yes	yes	breast, colorectal, lung, sarcoma, adrenocortical, glioma, Spitzoid tumour, multiple other tumour types	breast, sarcoma, adrenocortical carcinoma, glioma, multiple other tumour types	Li-Fraumeni syndrome	L, E, M, O	Rec	oncogene, TSG, fusion	Mis, N, F, T	NTRK1			7157,ENSG00000141510.16,LFS1,P04637,TP53,p53
nv-GRCh38-chr17-7675223-7675223-A-C_TC11	nv-GRCh38-chr17-7675223-7675223-A-C	nv	chr17	7675223	GRCh38	1	1	Yes	13.1	yes	yes	breast, colorectal, lung, sarcoma, adrenocortical, glioma, Spitzoid tumour, multiple other tumour types	breast, sarcoma, adrenocortical carcinoma, glioma, multiple other tumour types	Li-Fraumeni syndrome	L, E, M, O	Rec	oncogene, TSG, fusion	Mis, N, F, T	NTRK1			7157,ENSG00000141510.16,LFS1,P04637,TP53,p53
nv-GRCh38-chr17-7675223-7675223-A-T_TC11	nv-GRCh38-chr17-7675223-7675223-A-T	nv	chr17	7675223	GRCh38	1	1	Yes	13.1	yes	yes	breast, colorectal, lung, sarcoma, adrenocortical, glioma, Spitzoid tumour, multiple other tumour types	breast, sarcoma, adrenocortical carcinoma, glioma, multiple other tumour types	Li-Fraumeni syndrome	L, E, M, O	Rec	oncogene, TSG, fusion	Mis, N, F, T	NTRK1			7157,ENSG00000141510.16,LFS1,P04637,TP53,p53
nv-GRCh38-chr17-7670715-7670715-T-A_BC11	nv-GRCh38-chr17-7670715-7670715-T-A	nv	chr17	7670715	GRCh38	1	1	Yes	13.1	yes	yes	breast, colorectal, lung, sarcoma, adrenocortical, glioma, Spitzoid tumour, multiple other tumour types	breast, sarcoma, adrenocortical carcinoma, glioma, multiple other tumour types	Li-Fraumeni syndrome	L, E, M, O	Rec	oncogene, TSG, fusion	Mis, N, F, T	NTRK1			7157,ENSG00000141510.16,LFS1,P04637,TP53,p53
nv-GRCh38-chr17-7674212-7674212-T-C_BC11	nv-GRCh38-chr17-7674212-7674212-T-C	nv	chr17	7674212	GRCh38	1	1	Yes	13.1	yes	yes	breast, colorectal, lung, sarcoma, adrenocortical, glioma, Spitzoid tumour, multiple other tumour types	breast, sarcoma, adrenocortical carcinoma, glioma, multiple other tumour types	Li-Fraumeni syndrome	L, E, M, O	Rec	oncogene, TSG, fusion	Mis, N, F, T	NTRK1			7157,ENSG00000141510.16,LFS1,P04637,TP53,p53
nv-GRCh38-chr17-7674212-7674212-T-G_TC11	nv-GRCh38-chr17-7674212-7674212-T-G	nv	chr17	7674212	GRCh38	1	1	Yes	13.1	yes	yes	breast, colorectal, lung, sarcoma, adrenocortical, glioma, Spitzoid tumour, multiple other tumour types	breast, sarcoma, adrenocortical carcinoma, glioma, multiple other tumour types	Li-Fraumeni syndrome	L, E, M, O	Rec	oncogene, TSG, fusion	Mis, N, F, T	NTRK1			7157,ENSG00000141510.16,LFS1,P04637,TP53,p53
nv-GRCh38-chr17-7674212-7674212-T-A_BC11	nv-GRCh38-chr17-7674212-7674212-T-A	nv	chr17	7674212	GRCh38	1	1	Yes	13.1	yes	yes	breast, colorectal, lung, sarcoma, adrenocortical, glioma, Spitzoid tumour, multiple other tumour types	breast, sarcoma, adrenocortical carcinoma, glioma, multiple other tumour types	Li-Fraumeni syndrome	L, E, M, O	Rec	oncogene, TSG, fusion	Mis, N, F, T	NTRK1			7157,ENSG00000141510.16,LFS1,P04637,TP53,p53
nv-GRCh38-chr17-7675127-7675127-A-T_BC11	nv-GRCh38-chr17-7675127-7675127-A-T	nv	chr17	7675127	GRCh38	1	1	Yes	13.1	yes	yes	breast, colorectal, lung, sarcoma, adrenocortical, glioma, Spitzoid tumour, multiple other tumour types	breast, sarcoma, adrenocortical carcinoma, glioma, multiple other tumour types	Li-Fraumeni syndrome	L, E, M, O	Rec	oncogene, TSG, fusion	Mis, N, F, T	NTRK1			7157,ENSG00000141510.16,LFS1,P04637,TP53,p53
nv-GRCh38-chr17-7675127-7675127-A-C_TC11	nv-GRCh38-chr17-7675127-7675127-A-C	nv	chr17	7675127	GRCh38	1	1	Yes	13.1	yes	yes	breast, colorectal, lung, sarcoma, adrenocortical, glioma, Spitzoid tumour, multiple other tumour types	breast, sarcoma, adrenocortical carcinoma, glioma, multiple other tumour types	Li-Fraumeni syndrome	L, E, M, O	Rec	oncogene, TSG, fusion	Mis, N, F, T	NTRK1			7157,ENSG00000141510.16,LFS1,P04637,TP53,p53
nv-GRCh38-chr17-7675128-7675128-T-A_TC11	nv-GRCh38-chr17-7675128-7675128-T-A	nv	chr17	7675128	GRCh38	1	1	Yes	13.1	yes	yes	breast, colorectal, lung, sarcoma, adrenocortical, glioma, Spitzoid tumour, multiple other tumour types	breast, sarcoma, adrenocortical carcinoma, glioma, multiple other tumour types	Li-Fraumeni syndrome	L, E, M, O	Rec	oncogene, TSG, fusion	Mis, N, F, T	NTRK1			7157,ENSG00000141510.16,LFS1,P04637,TP53,p53
nv-GRCh38-chr17-7675128-7675128-T-C_BC11	nv-GRCh38-chr17-7675128-7675128-T-C	nv	chr17	7675128	GRCh38	1	1	Yes	13.1	yes	yes	breast, colorectal, lung, sarcoma, adrenocortical, glioma, Spitzoid tumour, multiple other tumour types	breast, sarcoma, adrenocortical carcinoma, glioma, multiple other tumour types	Li-Fraumeni syndrome	L, E, M, O	Rec	oncogene, TSG, fusion	Mis, N, F, T	NTRK1			7157,ENSG00000141510.16,LFS1,P04637,TP53,p53
nv-GRCh38-chr17-7670708-7670708-C-A_BC11	nv-GRCh38-chr17-7670708-7670708-C-A	nv	chr17	7670708	GRCh38	1	1	Yes	13.1	yes	yes	breast, colorectal, lung, sarcoma, adrenocortical, glioma, Spitzoid tumour, multiple other tumour types	breast, sarcoma, adrenocortical carcinoma, glioma, multiple other tumour types	Li-Fraumeni syndrome	L, E, M, O	Rec	oncogene, TSG, fusion	Mis, N, F, T	NTRK1			7157,ENSG00000141510.16,LFS1,P04637,TP53,p53
nv-GRCh38-chr17-7670708-7670708-C-G_TC11	nv-GRCh38-chr17-7670708-7670708-C-G	nv	chr17	7670708	GRCh38	1	1	Yes	13.1	yes	yes	breast, colorectal, lung, sarcoma, adrenocortical, glioma, Spitzoid tumour, multiple other tumour types	breast, sarcoma, adrenocortical carcinoma, glioma, multiple other tumour types	Li-Fraumeni syndrome	L, E, M, O	Rec	oncogene, TSG, fusion	Mis, N, F, T	NTRK1			7157,ENSG00000141510.16,LFS1,P04637,TP53,p53
nv-GRCh38-chr17-7676056-7676056-C-T_BC11	nv-GRCh38-chr17-7676056-7676056-C-T	nv	chr17	7676056	GRCh38	1	1	Yes	13.1	yes	yes	breast, colorectal, lung, sarcoma, adrenocortical, glioma, Spitzoid tumour, multiple other tumour types	breast, sarcoma, adrenocortical carcinoma, glioma, multiple other tumour types	Li-Fraumeni syndrome	L, E, M, O	Rec	oncogene, TSG, fusion	Mis, N, F, T	NTRK1			7157,ENSG00000141510.16,LFS1,P04637,TP53,p53
nv-GRCh38-chr17-7673808-7673808-T-A_TC11	nv-GRCh38-chr17-7673808-7673808-T-A	nv	chr17	7673808	GRCh38	1	1	Yes	13.1	yes	yes	breast, colorectal, lung, sarcoma, adrenocortical, glioma, Spitzoid tumour, multiple other tumour types	breast, sarcoma, adrenocortical carcinoma, glioma, multiple other tumour types	Li-Fraumeni syndrome	L, E, M, O	Rec	oncogene, TSG, fusion	Mis, N, F, T	NTRK1			7157,ENSG00000141510.16,LFS1,P04637,TP53,p53
nv-GRCh38-chr17-7673797-7673797-A-G_BC11	nv-GRCh38-chr17-7673797-7673797-A-G	nv	chr17	7673797	GRCh38	1	1	Yes	13.1	yes	yes	breast, colorectal, lung, sarcoma, adrenocortical, glioma, Spitzoid tumour, multiple other tumour types	breast, sarcoma, adrenocortical carcinoma, glioma, multiple other tumour types	Li-Fraumeni syndrome	L, E, M, O	Rec	oncogene, TSG, fusion	Mis, N, F, T	NTRK1			7157,ENSG00000141510.16,LFS1,P04637,TP53,p53
nv-GRCh38-chr17-7675200-7675200-C-A_BC11	nv-GRCh38-chr17-7675200-7675200-C-A	nv	chr17	7675200	GRCh38	1	1	Yes	13.1	yes	yes	breast, colorectal, lung, sarcoma, adrenocortical, glioma, Spitzoid tumour, multiple other tumour types	breast, sarcoma, adrenocortical carcinoma, glioma, multiple other tumour types	Li-Fraumeni syndrome	L, E, M, O	Rec	oncogene, TSG, fusion	Mis, N, F, T	NTRK1			7157,ENSG00000141510.16,LFS1,P04637,TP53,p53
nv-GRCh38-chr3-179203761-179203761-T-C_BC11	nv-GRCh38-chr3-179203761-179203761-T-C	nv	chr3	179203761	GRCh38	1	1	Yes	26.32	yes		colorectal, gastric, glioblastoma, breast			E, O	Dom	oncogene	Mis				5290,ENSG00000121879.4,P42336,PI3K,PIK3CA
nv-GRCh38-chr3-179203761-179203761-T-G_TC11	nv-GRCh38-chr3-179203761-179203761-T-G	nv	chr3	179203761	GRCh38	1	1	Yes	26.32	yes		colorectal, gastric, glioblastoma, breast			E, O	Dom	oncogene	Mis				5290,ENSG00000121879.4,P42336,PI3K,PIK3CA
nv-GRCh38-chr3-179203764-179203764-A-T_BC11	nv-GRCh38-chr3-179203764-179203764-A-T	nv	chr3	179203764	GRCh38	1	1	Yes	26.32	yes		colorectal, gastric, glioblastoma, breast			E, O	Dom	oncogene	Mis				5290,ENSG00000121879.4,P42336,PI3K,PIK3CA
nv-GRCh38-chr3-179203764-179203764-A-C_TC11	nv-GRCh38-chr3-179203764-179203764-A-C	nv	chr3	179203764	GRCh38	1	1	Yes	26.32	yes		colorectal, gastric, glioblastoma, breast			E, O	Dom	oncogene	Mis				5290,ENSG00000121879.4,P42336,PI3K,PIK3CA
nv-GRCh38-chr3-179203764-179203764-A-G_BC11	nv-GRCh38-chr3-179203764-179203764-A-G	nv	chr3	179203764	GRCh38	1	1	Yes	26.32	yes		colorectal, gastric, glioblastoma, breast			E, O	Dom	oncogene	Mis				5290,ENSG00000121879.4,P42336,PI3K,PIK3CA
nv-GRCh38-chr2-177234082-177234082-C-T_BC11	nv-GRCh38-chr2-177234082-177234082-C-T	nv	chr2	177234082	GRCh38	1	1	Yes	31.2	yes		NSCLC, HNSCC			E	Dom	oncogene, TSG	Mis				4780,ENSG00000116044.15,NFE2L2,NRF2,Q16236
nv-GRCh38-chr4-152326136-152326136-C-G_BC11	nv-GRCh38-chr4-152326136-152326136-C-G	nv	chr4	152326136	GRCh38	1	1	Yes	31.3	yes		colorectal, endometrial, T-ALL			E, L	Rec	TSG	Mis, N, D, F				55294,AGO,CDC4,ENSG00000109670.14,FBW7,FBX30,FBXW6,FBXW7,FLJ11071,Q969H0,SEL-10,SEL10
nv-GRCh38-chr4-152326136-152326136-C-A_BC11	nv-GRCh38-chr4-152326136-152326136-C-A	nv	chr4	152326136	GRCh38	1	1	Yes	31.3	yes		colorectal, endometrial, T-ALL			E, L	Rec	TSG	Mis, N, D, F				55294,AGO,CDC4,ENSG00000109670.14,FBW7,FBX30,FBXW6,FBXW7,FLJ11071,Q969H0,SEL-10,SEL10
nv-GRCh38-chr4-152326136-152326136-C-T_BC11	nv-GRCh38-chr4-152326136-152326136-C-T	nv	chr4	152326136	GRCh38	1	1	Yes	31.3	yes		colorectal, endometrial, T-ALL			E, L	Rec	TSG	Mis, N, D, F				55294,AGO,CDC4,ENSG00000109670.14,FBW7,FBX30,FBXW6,FBXW7,FLJ11071,Q969H0,SEL-10,SEL10
nv-GRCh38-chr4-152328232-152328232-C-G_BC11	nv-GRCh38-chr4-152328232-152328232-C-G	nv	chr4	152328232	GRCh38	1	1	Yes	31.3	yes		colorectal, endometrial, T-ALL			E, L	Rec	TSG	Mis, N, D, F				55294,AGO,CDC4,ENSG00000109670.14,FBW7,FBX30,FBXW6,FBXW7,FLJ11071,Q969H0,SEL-10,SEL10
nv-GRCh38-chr4-152328232-152328232-C-A_BC11	nv-GRCh38-chr4-152328232-152328232-C-A	nv	chr4	152328232	GRCh38	1	1	Yes	31.3	yes		colorectal, endometrial, T-ALL			E, L	Rec	TSG	Mis, N, D, F				55294,AGO,CDC4,ENSG00000109670.14,FBW7,FBX30,FBXW6,FBXW7,FLJ11071,Q969H0,SEL-10,SEL10
nv-GRCh38-chr4-152328232-152328232-C-T_BC11	nv-GRCh38-chr4-152328232-152328232-C-T	nv	chr4	152328232	GRCh38	1	1	Yes	31.3	yes		colorectal, endometrial, T-ALL			E, L	Rec	TSG	Mis, N, D, F				55294,AGO,CDC4,ENSG00000109670.14,FBW7,FBX30,FBXW6,FBXW7,FLJ11071,Q969H0,SEL-10,SEL10
nv-GRCh38-chr17-39723966-39723966-T-A_TC11	nv-GRCh38-chr17-39723966-39723966-T-A	nv	chr17	39723966	GRCh38	1	1	Yes	12	yes		breast, ovarian, other tumour types, NSCLC, gastric			E	Dom	oncogene, fusion	A, Mis, O				2064,CD340,ENSG00000141736.13,ERBB2,HER-2,HER2,NEU,NGL,P04626
nv-GRCh38-chr7-55143386-55143386-A-G_BC11	nv-GRCh38-chr7-55143386-55143386-A-G	nv	chr7	55143386	GRCh38	1	1	Yes	11.2	yes	yes	glioma, NSCLC	NSCLC	familial lung cancer	E, O	Dom	oncogene	A, O, Mis				1956,EGFR,ENSG00000146648.17,ERBB,ERBB1,P00533
nv-GRCh38-chr5-68295257-68295257-G-A_BC11	nv-GRCh38-chr5-68295257-68295257-G-A	nv	chr5	68295257	GRCh38	1	1	Yes	13.1	yes		glioblastoma, ovarian, colorectal			E, O	Rec	TSG	Mis, F, O				5295,ENSG00000145675.14,GRB1,P27986,PIK3R1,p85,p85-ALPHA
nv-GRCh38-chr7-55143387-55143387-G-A_BC11	nv-GRCh38-chr7-55143387-55143387-G-A	nv	chr7	55143387	GRCh38	1	1	Yes	11.2	yes	yes	glioma, NSCLC	NSCLC	familial lung cancer	E, O	Dom	oncogene	A, O, Mis				1956,EGFR,ENSG00000146648.17,ERBB,ERBB1,P00533
nv-GRCh38-chr17-39711955-39711955-C-A_TC11	nv-GRCh38-chr17-39711955-39711955-C-A	nv	chr17	39711955	GRCh38	1	1	Yes	12	yes		breast, ovarian, other tumour types, NSCLC, gastric			E	Dom	oncogene, fusion	A, Mis, O				2064,CD340,ENSG00000141736.13,ERBB2,HER-2,HER2,NEU,NGL,P04626
nv-GRCh38-chr17-39711955-39711955-C-T_BC11	nv-GRCh38-chr17-39711955-39711955-C-T	nv	chr17	39711955	GRCh38	1	1	Yes	12	yes		breast, ovarian, other tumour types, NSCLC, gastric			E	Dom	oncogene, fusion	A, Mis, O				2064,CD340,ENSG00000141736.13,ERBB2,HER-2,HER2,NEU,NGL,P04626
nv-GRCh38-chr17-7675094-7675094-A-C_TC11	nv-GRCh38-chr17-7675094-7675094-A-C	nv	chr17	7675094	GRCh38	1	1	Yes	13.1	yes	yes	breast, colorectal, lung, sarcoma, adrenocortical, glioma, Spitzoid tumour, multiple other tumour types	breast, sarcoma, adrenocortical carcinoma, glioma, multiple other tumour types	Li-Fraumeni syndrome	L, E, M, O	Rec	oncogene, TSG, fusion	Mis, N, F, T	NTRK1			7157,ENSG00000141510.16,LFS1,P04637,TP53,p53
nv-GRCh38-chr17-7675094-7675094-A-T_BC11	nv-GRCh38-chr17-7675094-7675094-A-T	nv	chr17	7675094	GRCh38	1	1	Yes	13.1	yes	yes	breast, colorectal, lung, sarcoma, adrenocortical, glioma, Spitzoid tumour, multiple other tumour types	breast, sarcoma, adrenocortical carcinoma, glioma, multiple other tumour types	Li-Fraumeni syndrome	L, E, M, O	Rec	oncogene, TSG, fusion	Mis, N, F, T	NTRK1			7157,ENSG00000141510.16,LFS1,P04637,TP53,p53
nv-GRCh38-chr19-3118944-3118944-A-C_TC11	nv-GRCh38-chr19-3118944-3118944-A-C	nv	chr19	3118944	GRCh38	1	1	Yes	13.3	yes		uveal melanoma, primary central nervous system melanocytic neoplasms			E, O	Dom	oncogene	Mis				2767,ENSG00000088256.8,FBH,FBH2,FHH2,GNA11,HHC2,P29992
nv-GRCh38-chr19-3118944-3118944-A-T_BC11	nv-GRCh38-chr19-3118944-3118944-A-T	nv	chr19	3118944	GRCh38	1	1	Yes	13.3	yes		uveal melanoma, primary central nervous system melanocytic neoplasms			E, O	Dom	oncogene	Mis				2767,ENSG00000088256.8,FBH,FBH2,FHH2,GNA11,HHC2,P29992
nv-GRCh38-chr18-51065518-51065518-G-A_BC11	nv-GRCh38-chr18-51065518-51065518-G-A	nv	chr18	51065518	GRCh38	1	1	Yes	21.2	yes	yes	colorectal, pancreatic, small intestine	gastrointestinal polyp	juvenile polyposis	E	Rec	TSG	D, Mis, N, F				4089,DPC4,ENSG00000141646.13,MADH4,Q13485,SMAD4
nv-GRCh38-chr18-51065518-51065518-G-C_TC11	nv-GRCh38-chr18-51065518-51065518-G-C	nv	chr18	51065518	GRCh38	1	1	Yes	21.2	yes	yes	colorectal, pancreatic, small intestine	gastrointestinal polyp	juvenile polyposis	E	Rec	TSG	D, Mis, N, F				4089,DPC4,ENSG00000141646.13,MADH4,Q13485,SMAD4
nv-GRCh38-chr18-51065518-51065518-G-T_BC11	nv-GRCh38-chr18-51065518-51065518-G-T	nv	chr18	51065518	GRCh38	1	1	Yes	21.2	yes	yes	colorectal, pancreatic, small intestine	gastrointestinal polyp	juvenile polyposis	E	Rec	TSG	D, Mis, N, F				4089,DPC4,ENSG00000141646.13,MADH4,Q13485,SMAD4
nv-GRCh38-chr12-25245284-25245284-G-C_TC11	nv-GRCh38-chr12-25245284-25245284-G-C	nv	chr12	25245284	GRCh38	1	1	Yes	12.1	yes		pancreatic, colorectal, lung, thyroid, AML, other tumour types			L, E, M, O	Dom	oncogene	Mis				3845,ENSG00000133703.11,KRAS,KRAS1,KRAS2,P01116
nv-GRCh38-chr12-25245284-25245284-G-A_BC11	nv-GRCh38-chr12-25245284-25245284-G-A	nv	chr12	25245284	GRCh38	1	1	Yes	12.1	yes		pancreatic, colorectal, lung, thyroid, AML, other tumour types			L, E, M, O	Dom	oncogene	Mis				3845,ENSG00000133703.11,KRAS,KRAS1,KRAS2,P01116
nv-GRCh38-chr12-25245284-25245284-G-T_BC11	nv-GRCh38-chr12-25245284-25245284-G-T	nv	chr12	25245284	GRCh38	1	1	Yes	12.1	yes		pancreatic, colorectal, lung, thyroid, AML, other tumour types			L, E, M, O	Dom	oncogene	Mis				3845,ENSG00000133703.11,KRAS,KRAS1,KRAS2,P01116
nv-GRCh38-chr12-25245345-25245345-C-A_TC11	nv-GRCh38-chr12-25245345-25245345-C-A	nv	chr12	25245345	GRCh38	1	1	Yes	12.1	yes		pancreatic, colorectal, lung, thyroid, AML, other tumour types			L, E, M, O	Dom	oncogene	Mis				3845,ENSG00000133703.11,KRAS,KRAS1,KRAS2,P01116
nv-GRCh38-chr12-25245345-25245345-C-T_BC11	nv-GRCh38-chr12-25245345-25245345-C-T	nv	chr12	25245345	GRCh38	1	1	Yes	12.1	yes		pancreatic, colorectal, lung, thyroid, AML, other tumour types			L, E, M, O	Dom	oncogene	Mis				3845,ENSG00000133703.11,KRAS,KRAS1,KRAS2,P01116
nv-GRCh38-chr11-534288-534288-C-G_BC11	nv-GRCh38-chr11-534288-534288-C-G	nv	chr11	534288	GRCh38	1	1	Yes	15.5	yes	yes	infrequent sarcomas, rare other tumour types	rhabdomyosarcoma, ganglioneuroblastoma, bladder	Costello syndrome	E, L, M	Dom	oncogene	Mis				3265,ENSG00000174775.16,HRAS,HRAS1,P01112
nv-GRCh38-chr11-534288-534288-C-T_BC11	nv-GRCh38-chr11-534288-534288-C-T	nv	chr11	534288	GRCh38	1	1	Yes	15.5	yes	yes	infrequent sarcomas, rare other tumour types	rhabdomyosarcoma, ganglioneuroblastoma, bladder	Costello syndrome	E, L, M	Dom	oncogene	Mis				3265,ENSG00000174775.16,HRAS,HRAS1,P01112
nv-GRCh38-chr11-534288-534288-C-A_BC11	nv-GRCh38-chr11-534288-534288-C-A	nv	chr11	534288	GRCh38	1	1	Yes	15.5	yes	yes	infrequent sarcomas, rare other tumour types	rhabdomyosarcoma, ganglioneuroblastoma, bladder	Costello syndrome	E, L, M	Dom	oncogene	Mis				3265,ENSG00000174775.16,HRAS,HRAS1,P01112
nv-GRCh38-chr11-534289-534289-C-T_BC11	nv-GRCh38-chr11-534289-534289-C-T	nv	chr11	534289	GRCh38	1	1	Yes	15.5	yes	yes	infrequent sarcomas, rare other tumour types	rhabdomyosarcoma, ganglioneuroblastoma, bladder	Costello syndrome	E, L, M	Dom	oncogene	Mis				3265,ENSG00000174775.16,HRAS,HRAS1,P01112
nv-GRCh38-chr11-534289-534289-C-A_BC11	nv-GRCh38-chr11-534289-534289-C-A	nv	chr11	534289	GRCh38	1	1	Yes	15.5	yes	yes	infrequent sarcomas, rare other tumour types	rhabdomyosarcoma, ganglioneuroblastoma, bladder	Costello syndrome	E, L, M	Dom	oncogene	Mis				3265,ENSG00000174775.16,HRAS,HRAS1,P01112
nv-GRCh38-chr11-534289-534289-C-G_BC11	nv-GRCh38-chr11-534289-534289-C-G	nv	chr11	534289	GRCh38	1	1	Yes	15.5	yes	yes	infrequent sarcomas, rare other tumour types	rhabdomyosarcoma, ganglioneuroblastoma, bladder	Costello syndrome	E, L, M	Dom	oncogene	Mis				3265,ENSG00000174775.16,HRAS,HRAS1,P01112
nv-GRCh38-chr11-534286-534286-C-A_BC11	nv-GRCh38-chr11-534286-534286-C-A	nv	chr11	534286	GRCh38	1	1	Yes	15.5	yes	yes	infrequent sarcomas, rare other tumour types	rhabdomyosarcoma, ganglioneuroblastoma, bladder	Costello syndrome	E, L, M	Dom	oncogene	Mis				3265,ENSG00000174775.16,HRAS,HRAS1,P01112
nv-GRCh38-chr11-534286-534286-C-T_BC11	nv-GRCh38-chr11-534286-534286-C-T	nv	chr11	534286	GRCh38	1	1	Yes	15.5	yes	yes	infrequent sarcomas, rare other tumour types	rhabdomyosarcoma, ganglioneuroblastoma, bladder	Costello syndrome	E, L, M	Dom	oncogene	Mis				3265,ENSG00000174775.16,HRAS,HRAS1,P01112
nv-GRCh38-chr11-534286-534286-C-G_BC11	nv-GRCh38-chr11-534286-534286-C-G	nv	chr11	534286	GRCh38	1	1	Yes	15.5	yes	yes	infrequent sarcomas, rare other tumour types	rhabdomyosarcoma, ganglioneuroblastoma, bladder	Costello syndrome	E, L, M	Dom	oncogene	Mis				3265,ENSG00000174775.16,HRAS,HRAS1,P01112
nv-GRCh38-chr11-534285-534285-C-T_BC11	nv-GRCh38-chr11-534285-534285-C-T	nv	chr11	534285	GRCh38	1	1	Yes	15.5	yes	yes	infrequent sarcomas, rare other tumour types	rhabdomyosarcoma, ganglioneuroblastoma, bladder	Costello syndrome	E, L, M	Dom	oncogene	Mis				3265,ENSG00000174775.16,HRAS,HRAS1,P01112
nv-GRCh38-chr3-10146561-10146561-G-A_BC11	nv-GRCh38-chr3-10146561-10146561-G-A	nv	chr3	10146561	GRCh38	1	1	Yes	25.3	yes	yes	renal, haemangioma, pheochromocytoma	renal, haemangioma, pheochromocytoma	Von Hippel-Lindau syndrome	E, M, O	Rec	TSG	D, Mis, N, F, S				7428,ENSG00000134086.7,P40337,VHL,VHL1
nv-GRCh38-chr3-10146561-10146561-G-C_BC11	nv-GRCh38-chr3-10146561-10146561-G-C	nv	chr3	10146561	GRCh38	1	1	Yes	25.3	yes	yes	renal, haemangioma, pheochromocytoma	renal, haemangioma, pheochromocytoma	Von Hippel-Lindau syndrome	E, M, O	Rec	TSG	D, Mis, N, F, S				7428,ENSG00000134086.7,P40337,VHL,VHL1
nv-GRCh38-chr3-10146561-10146561-G-T_BC11	nv-GRCh38-chr3-10146561-10146561-G-T	nv	chr3	10146561	GRCh38	1	1	Yes	25.3	yes	yes	renal, haemangioma, pheochromocytoma	renal, haemangioma, pheochromocytoma	Von Hippel-Lindau syndrome	E, M, O	Rec	TSG	D, Mis, N, F, S				7428,ENSG00000134086.7,P40337,VHL,VHL1
nv-GRCh38-chr3-30691477-30691477-C-T_BC11	nv-GRCh38-chr3-30691477-30691477-C-T	nv	chr3	30691477	GRCh38	1	1	Yes	24.1	yes	yes	head and neck, colorectal	colorectal	Hereditary Nonpolyposis Colorectal Cancer type 6	E	Rec	TSG	Mis, F, N		yes	Loeys-Dietz syndrome 2	7048,ENSG00000163513.17,MFS2,P37173,TBR-ii,TBRII,TGFBR2
nv-GRCh38-chr3-179218303-179218303-G-C_BC11	nv-GRCh38-chr3-179218303-179218303-G-C	nv	chr3	179218303	GRCh38	1	1	Yes	26.32	yes		colorectal, gastric, glioblastoma, breast			E, O	Dom	oncogene	Mis				5290,ENSG00000121879.4,P42336,PI3K,PIK3CA
nv-GRCh38-chr3-179218303-179218303-G-A_BC11	nv-GRCh38-chr3-179218303-179218303-G-A	nv	chr3	179218303	GRCh38	1	1	Yes	26.32	yes		colorectal, gastric, glioblastoma, breast			E, O	Dom	oncogene	Mis				5290,ENSG00000121879.4,P42336,PI3K,PIK3CA
nv-GRCh38-chr4-54733154-54733154-G-T_BC11	nv-GRCh38-chr4-54733154-54733154-G-T	nv	chr4	54733154	GRCh38	1	1	Yes	12	yes	yes	GIST, AML, TGCT, mastocytosis, mucosal melanoma	GIST, epithelioma	familial gastrointestinal stromal tumour	L, M, O, E	Dom	oncogene	Mis, O		yes	Piebald trait	3815,C-Kit,CD117,ENSG00000157404.15,KIT,P10721,PBT,SCFR
nv-GRCh38-chr4-54733154-54733154-G-C_BC11	nv-GRCh38-chr4-54733154-54733154-G-C	nv	chr4	54733154	GRCh38	1	1	Yes	12	yes	yes	GIST, AML, TGCT, mastocytosis, mucosal melanoma	GIST, epithelioma	familial gastrointestinal stromal tumour	L, M, O, E	Dom	oncogene	Mis, O		yes	Piebald trait	3815,C-Kit,CD117,ENSG00000157404.15,KIT,P10721,PBT,SCFR
nv-GRCh38-chr15-90088702-90088702-C-A_TC11	nv-GRCh38-chr15-90088702-90088702-C-A	nv	chr15	90088702	GRCh38	1	1	Yes	26.1	yes		glioblastoma			O	Dom	oncogene	Mis				3418,ENSG00000182054.9,IDH2,P48735
nv-GRCh38-chr15-90088702-90088702-C-T_BC11	nv-GRCh38-chr15-90088702-90088702-C-T	nv	chr15	90088702	GRCh38	1	1	Yes	26.1	yes		glioblastoma			O	Dom	oncogene	Mis				3418,ENSG00000182054.9,IDH2,P48735
nv-GRCh38-chr2-208248388-208248388-C-A_TC11	nv-GRCh38-chr2-208248388-208248388-C-A	nv	chr2	208248388	GRCh38	1	1	Yes	34	yes		glioblastoma			O	Dom	oncogene	Mis				3417,ENSG00000138413.13,IDH1,O75874
nv-GRCh38-chr2-208248388-208248388-C-T_BC11	nv-GRCh38-chr2-208248388-208248388-C-T	nv	chr2	208248388	GRCh38	1	1	Yes	34	yes		glioblastoma			O	Dom	oncogene	Mis				3417,ENSG00000138413.13,IDH1,O75874
nv-GRCh38-chr2-208248389-208248389-G-T_BC11	nv-GRCh38-chr2-208248389-208248389-G-T	nv	chr2	208248389	GRCh38	1	1	Yes	34	yes		glioblastoma			O	Dom	oncogene	Mis				3417,ENSG00000138413.13,IDH1,O75874
nv-GRCh38-chr2-208248389-208248389-G-C_BC11	nv-GRCh38-chr2-208248389-208248389-G-C	nv	chr2	208248389	GRCh38	1	1	Yes	34	yes		glioblastoma			O	Dom	oncogene	Mis				3417,ENSG00000138413.13,IDH1,O75874
nv-GRCh38-chr17-39723967-39723967-T-G_TC11	nv-GRCh38-chr17-39723967-39723967-T-G	nv	chr17	39723967	GRCh38	1	1	Yes	12	yes		breast, ovarian, other tumour types, NSCLC, gastric			E	Dom	oncogene, fusion	A, Mis, O				2064,CD340,ENSG00000141736.13,ERBB2,HER-2,HER2,NEU,NGL,P04626
nv-GRCh38-chr3-41224612-41224612-G-T_BC11	nv-GRCh38-chr3-41224612-41224612-G-T	nv	chr3	41224612	GRCh38	1	1	Yes	22.1	yes		colorectal, ovarian, hepatoblastoma, pleomorphic salivary gland adenoma, other tumour types			E, M, O	Dom	oncogene, fusion	Mis, O, T	PLAG1			1499,CTNNB,CTNNB1,ENSG00000168036.17,armadillo,beta-catenin
nv-GRCh38-chr3-41224612-41224612-G-C_TC11	nv-GRCh38-chr3-41224612-41224612-G-C	nv	chr3	41224612	GRCh38	1	1	Yes	22.1	yes		colorectal, ovarian, hepatoblastoma, pleomorphic salivary gland adenoma, other tumour types			E, M, O	Dom	oncogene, fusion	Mis, O, T	PLAG1			1499,CTNNB,CTNNB1,ENSG00000168036.17,armadillo,beta-catenin
nv-GRCh38-chr3-41224607-41224607-A-T_BC11	nv-GRCh38-chr3-41224607-41224607-A-T	nv	chr3	41224607	GRCh38	1	1	Yes	22.1	yes		colorectal, ovarian, hepatoblastoma, pleomorphic salivary gland adenoma, other tumour types			E, M, O	Dom	oncogene, fusion	Mis, O, T	PLAG1			1499,CTNNB,CTNNB1,ENSG00000168036.17,armadillo,beta-catenin
nv-GRCh38-chr3-41224607-41224607-A-C_TC11	nv-GRCh38-chr3-41224607-41224607-A-C	nv	chr3	41224607	GRCh38	1	1	Yes	22.1	yes		colorectal, ovarian, hepatoblastoma, pleomorphic salivary gland adenoma, other tumour types			E, M, O	Dom	oncogene, fusion	Mis, O, T	PLAG1			1499,CTNNB,CTNNB1,ENSG00000168036.17,armadillo,beta-catenin
nv-GRCh38-chr7-140781603-140781603-C-T_BO11	nv-GRCh38-chr7-140781603-140781603-C-T	nv	chr7	140781603	GRCh38	1	1	Yes	34	yes		melanoma, colorectal, papillary thyroid, borderline ovarian, NSCLC, cholangiocarcinoma, pilocytic astrocytoma, Spitzoid tumour, pancreas acinar carcinoma, melanocytic nevus, prostate, gastric			E, O	Dom	oncogene, fusion	Mis, T, O	AKAP9, KIAA1549, CEP88, LSM14A, SND1, FCHSD1, SLC45A3, FAM131B, RNF130, CLCN6, MKRN1, GNAI1, AGTRAP	yes	Cardio-facio-cutaneous syndrome	673,BRAF,BRAF1,ENSG00000157764.13
nv-GRCh38-chr7-140781602-140781602-C-T_BO11	nv-GRCh38-chr7-140781602-140781602-C-T	nv	chr7	140781602	GRCh38	1	1	Yes	34	yes		melanoma, colorectal, papillary thyroid, borderline ovarian, NSCLC, cholangiocarcinoma, pilocytic astrocytoma, Spitzoid tumour, pancreas acinar carcinoma, melanocytic nevus, prostate, gastric			E, O	Dom	oncogene, fusion	Mis, T, O	AKAP9, KIAA1549, CEP88, LSM14A, SND1, FCHSD1, SLC45A3, FAM131B, RNF130, CLCN6, MKRN1, GNAI1, AGTRAP	yes	Cardio-facio-cutaneous syndrome	673,BRAF,BRAF1,ENSG00000157764.13
nv-GRCh38-chr7-140781611-140781611-C-T_BC11	nv-GRCh38-chr7-140781611-140781611-C-T	nv	chr7	140781611	GRCh38	1	1	Yes	34	yes		melanoma, colorectal, papillary thyroid, borderline ovarian, NSCLC, cholangiocarcinoma, pilocytic astrocytoma, Spitzoid tumour, pancreas acinar carcinoma, melanocytic nevus, prostate, gastric			E, O	Dom	oncogene, fusion	Mis, T, O	AKAP9, KIAA1549, CEP88, LSM14A, SND1, FCHSD1, SLC45A3, FAM131B, RNF130, CLCN6, MKRN1, GNAI1, AGTRAP	yes	Cardio-facio-cutaneous syndrome	673,BRAF,BRAF1,ENSG00000157764.13
nv-GRCh38-chr7-140781617-140781617-C-T_BC11	nv-GRCh38-chr7-140781617-140781617-C-T	nv	chr7	140781617	GRCh38	1	1	Yes	34	yes		melanoma, colorectal, papillary thyroid, borderline ovarian, NSCLC, cholangiocarcinoma, pilocytic astrocytoma, Spitzoid tumour, pancreas acinar carcinoma, melanocytic nevus, prostate, gastric			E, O	Dom	oncogene, fusion	Mis, T, O	AKAP9, KIAA1549, CEP88, LSM14A, SND1, FCHSD1, SLC45A3, FAM131B, RNF130, CLCN6, MKRN1, GNAI1, AGTRAP	yes	Cardio-facio-cutaneous syndrome	673,BRAF,BRAF1,ENSG00000157764.13
nv-GRCh38-chr7-140781617-140781617-C-A_TC11	nv-GRCh38-chr7-140781617-140781617-C-A	nv	chr7	140781617	GRCh38	1	1	Yes	34	yes		melanoma, colorectal, papillary thyroid, borderline ovarian, NSCLC, cholangiocarcinoma, pilocytic astrocytoma, Spitzoid tumour, pancreas acinar carcinoma, melanocytic nevus, prostate, gastric			E, O	Dom	oncogene, fusion	Mis, T, O	AKAP9, KIAA1549, CEP88, LSM14A, SND1, FCHSD1, SLC45A3, FAM131B, RNF130, CLCN6, MKRN1, GNAI1, AGTRAP	yes	Cardio-facio-cutaneous syndrome	673,BRAF,BRAF1,ENSG00000157764.13
nv-GRCh38-chr17-7673803-7673803-G-A_BC11	nv-GRCh38-chr17-7673803-7673803-G-A	nv	chr17	7673803	GRCh38	1	1	Yes	13.1	yes	yes	breast, colorectal, lung, sarcoma, adrenocortical, glioma, Spitzoid tumour, multiple other tumour types	breast, sarcoma, adrenocortical carcinoma, glioma, multiple other tumour types	Li-Fraumeni syndrome	L, E, M, O	Rec	oncogene, TSG, fusion	Mis, N, F, T	NTRK1			7157,ENSG00000141510.16,LFS1,P04637,TP53,p53
nv-GRCh38-chr7-140753354-140753354-T-A_BC11	nv-GRCh38-chr7-140753354-140753354-T-A	nv	chr7	140753354	GRCh38	1	1	Yes	34	yes		melanoma, colorectal, papillary thyroid, borderline ovarian, NSCLC, cholangiocarcinoma, pilocytic astrocytoma, Spitzoid tumour, pancreas acinar carcinoma, melanocytic nevus, prostate, gastric			E, O	Dom	oncogene, fusion	Mis, T, O	AKAP9, KIAA1549, CEP88, LSM14A, SND1, FCHSD1, SLC45A3, FAM131B, RNF130, CLCN6, MKRN1, GNAI1, AGTRAP	yes	Cardio-facio-cutaneous syndrome	673,BRAF,BRAF1,ENSG00000157764.13
nv-GRCh38-chr7-140753354-140753354-T-G_TC11	nv-GRCh38-chr7-140753354-140753354-T-G	nv	chr7	140753354	GRCh38	1	1	Yes	34	yes		melanoma, colorectal, papillary thyroid, borderline ovarian, NSCLC, cholangiocarcinoma, pilocytic astrocytoma, Spitzoid tumour, pancreas acinar carcinoma, melanocytic nevus, prostate, gastric			E, O	Dom	oncogene, fusion	Mis, T, O	AKAP9, KIAA1549, CEP88, LSM14A, SND1, FCHSD1, SLC45A3, FAM131B, RNF130, CLCN6, MKRN1, GNAI1, AGTRAP	yes	Cardio-facio-cutaneous syndrome	673,BRAF,BRAF1,ENSG00000157764.13
nv-GRCh38-chr3-179218286-179218286-C-G_TC11	nv-GRCh38-chr3-179218286-179218286-C-G	nv	chr3	179218286	GRCh38	1	1	Yes	26.32	yes		colorectal, gastric, glioblastoma, breast			E, O	Dom	oncogene	Mis				5290,ENSG00000121879.4,P42336,PI3K,PIK3CA
nv-GRCh38-chr3-179218304-179218304-A-G_BC11	nv-GRCh38-chr3-179218304-179218304-A-G	nv	chr3	179218304	GRCh38	1	1	Yes	26.32	yes		colorectal, gastric, glioblastoma, breast			E, O	Dom	oncogene	Mis				5290,ENSG00000121879.4,P42336,PI3K,PIK3CA
nv-GRCh38-chr1-114713907-114713907-T-C_BC11	nv-GRCh38-chr1-114713907-114713907-T-C	nv	chr1	114713907	GRCh38	1	1	Yes	13.2	yes		melanoma, MM, AML, thyroid			L, E	Dom	oncogene	Mis				4893,ENSG00000213281.4,N-ras,NRAS,P01111
nv-GRCh38-chr1-114713907-114713907-T-A_TC11	nv-GRCh38-chr1-114713907-114713907-T-A	nv	chr1	114713907	GRCh38	1	1	Yes	13.2	yes		melanoma, MM, AML, thyroid			L, E	Dom	oncogene	Mis				4893,ENSG00000213281.4,N-ras,NRAS,P01111
nv-GRCh38-chr1-114713907-114713907-T-G_TC11	nv-GRCh38-chr1-114713907-114713907-T-G	nv	chr1	114713907	GRCh38	1	1	Yes	13.2	yes		melanoma, MM, AML, thyroid			L, E	Dom	oncogene	Mis				4893,ENSG00000213281.4,N-ras,NRAS,P01111
nv-GRCh38-chr1-114713909-114713909-G-C_TC11	nv-GRCh38-chr1-114713909-114713909-G-C	nv	chr1	114713909	GRCh38	1	1	Yes	13.2	yes		melanoma, MM, AML, thyroid			L, E	Dom	oncogene	Mis				4893,ENSG00000213281.4,N-ras,NRAS,P01111
nv-GRCh38-chr1-114716127-114716127-C-T_BC11	nv-GRCh38-chr1-114716127-114716127-C-T	nv	chr1	114716127	GRCh38	1	1	Yes	13.2	yes		melanoma, MM, AML, thyroid			L, E	Dom	oncogene	Mis				4893,ENSG00000213281.4,N-ras,NRAS,P01111
nv-GRCh38-chr7-116783360-116783360-A-C_TC11	nv-GRCh38-chr7-116783360-116783360-A-C	nv	chr7	116783360	GRCh38	1	1	Yes	31.2	yes		papillary renal, head-neck squamous cell	papillary renal	familial papillary renal cancer	E	Dom	oncogene	Mis				4233,DFNB97,ENSG00000105976.14,HGFR,MET,P08581,RCCP2
nv-GRCh38-chr12-25227342-25227342-T-G_TC11	nv-GRCh38-chr12-25227342-25227342-T-G	nv	chr12	25227342	GRCh38	1	1	Yes	12.1	yes		pancreatic, colorectal, lung, thyroid, AML, other tumour types			L, E, M, O	Dom	oncogene	Mis				3845,ENSG00000133703.11,KRAS,KRAS1,KRAS2,P01116
nv-GRCh38-chr12-25227342-25227342-T-A_BC11	nv-GRCh38-chr12-25227342-25227342-T-A	nv	chr12	25227342	GRCh38	1	1	Yes	12.1	yes		pancreatic, colorectal, lung, thyroid, AML, other tumour types			L, E, M, O	Dom	oncogene	Mis				3845,ENSG00000133703.11,KRAS,KRAS1,KRAS2,P01116
nv-GRCh38-chr1-114716126-114716126-C-G_BC11	nv-GRCh38-chr1-114716126-114716126-C-G	nv	chr1	114716126	GRCh38	1	1	Yes	13.2	yes		melanoma, MM, AML, thyroid			L, E	Dom	oncogene	Mis				4893,ENSG00000213281.4,N-ras,NRAS,P01111
nv-GRCh38-chr1-114716126-114716126-C-T_BC11	nv-GRCh38-chr1-114716126-114716126-C-T	nv	chr1	114716126	GRCh38	1	1	Yes	13.2	yes		melanoma, MM, AML, thyroid			L, E	Dom	oncogene	Mis				4893,ENSG00000213281.4,N-ras,NRAS,P01111
nv-GRCh38-chr11-533874-533874-T-G_TC11	nv-GRCh38-chr11-533874-533874-T-G	nv	chr11	533874	GRCh38	1	1	Yes	15.5	yes	yes	infrequent sarcomas, rare other tumour types	rhabdomyosarcoma, ganglioneuroblastoma, bladder	Costello syndrome	E, L, M	Dom	oncogene	Mis				3265,ENSG00000174775.16,HRAS,HRAS1,P01112
nv-GRCh38-chr11-533874-533874-T-A_BC11	nv-GRCh38-chr11-533874-533874-T-A	nv	chr11	533874	GRCh38	1	1	Yes	15.5	yes	yes	infrequent sarcomas, rare other tumour types	rhabdomyosarcoma, ganglioneuroblastoma, bladder	Costello syndrome	E, L, M	Dom	oncogene	Mis				3265,ENSG00000174775.16,HRAS,HRAS1,P01112
nv-GRCh38-chr17-7673766-7673766-T-G_TC11	nv-GRCh38-chr17-7673766-7673766-T-G	nv	chr17	7673766	GRCh38	1	1	Yes	13.1	yes	yes	breast, colorectal, lung, sarcoma, adrenocortical, glioma, Spitzoid tumour, multiple other tumour types	breast, sarcoma, adrenocortical carcinoma, glioma, multiple other tumour types	Li-Fraumeni syndrome	L, E, M, O	Rec	oncogene, TSG, fusion	Mis, N, F, T	NTRK1			7157,ENSG00000141510.16,LFS1,P04637,TP53,p53
nv-GRCh38-chr17-7673766-7673766-T-C_BC11	nv-GRCh38-chr17-7673766-7673766-T-C	nv	chr17	7673766	GRCh38	1	1	Yes	13.1	yes	yes	breast, colorectal, lung, sarcoma, adrenocortical, glioma, Spitzoid tumour, multiple other tumour types	breast, sarcoma, adrenocortical carcinoma, glioma, multiple other tumour types	Li-Fraumeni syndrome	L, E, M, O	Rec	oncogene, TSG, fusion	Mis, N, F, T	NTRK1			7157,ENSG00000141510.16,LFS1,P04637,TP53,p53
nv-GRCh38-chr17-7673766-7673766-T-A_TC11	nv-GRCh38-chr17-7673766-7673766-T-A	nv	chr17	7673766	GRCh38	1	1	Yes	13.1	yes	yes	breast, colorectal, lung, sarcoma, adrenocortical, glioma, Spitzoid tumour, multiple other tumour types	breast, sarcoma, adrenocortical carcinoma, glioma, multiple other tumour types	Li-Fraumeni syndrome	L, E, M, O	Rec	oncogene, TSG, fusion	Mis, N, F, T	NTRK1			7157,ENSG00000141510.16,LFS1,P04637,TP53,p53
nv-GRCh38-chr17-7674872-7674872-T-G_TC11	nv-GRCh38-chr17-7674872-7674872-T-G	nv	chr17	7674872	GRCh38	1	1	Yes	13.1	yes	yes	breast, colorectal, lung, sarcoma, adrenocortical, glioma, Spitzoid tumour, multiple other tumour types	breast, sarcoma, adrenocortical carcinoma, glioma, multiple other tumour types	Li-Fraumeni syndrome	L, E, M, O	Rec	oncogene, TSG, fusion	Mis, N, F, T	NTRK1			7157,ENSG00000141510.16,LFS1,P04637,TP53,p53
nv-GRCh38-chr17-7670699-7670699-C-G_BC11	nv-GRCh38-chr17-7670699-7670699-C-G	nv	chr17	7670699	GRCh38	1	1	Yes	13.1	yes	yes	breast, colorectal, lung, sarcoma, adrenocortical, glioma, Spitzoid tumour, multiple other tumour types	breast, sarcoma, adrenocortical carcinoma, glioma, multiple other tumour types	Li-Fraumeni syndrome	L, E, M, O	Rec	oncogene, TSG, fusion	Mis, N, F, T	NTRK1			7157,ENSG00000141510.16,LFS1,P04637,TP53,p53
nv-GRCh38-chr17-7670699-7670699-C-T_BC11	nv-GRCh38-chr17-7670699-7670699-C-T	nv	chr17	7670699	GRCh38	1	1	Yes	13.1	yes	yes	breast, colorectal, lung, sarcoma, adrenocortical, glioma, Spitzoid tumour, multiple other tumour types	breast, sarcoma, adrenocortical carcinoma, glioma, multiple other tumour types	Li-Fraumeni syndrome	L, E, M, O	Rec	oncogene, TSG, fusion	Mis, N, F, T	NTRK1			7157,ENSG00000141510.16,LFS1,P04637,TP53,p53
nv-GRCh38-chr17-7673781-7673781-C-A_BC11	nv-GRCh38-chr17-7673781-7673781-C-A	nv	chr17	7673781	GRCh38	1	1	Yes	13.1	yes	yes	breast, colorectal, lung, sarcoma, adrenocortical, glioma, Spitzoid tumour, multiple other tumour types	breast, sarcoma, adrenocortical carcinoma, glioma, multiple other tumour types	Li-Fraumeni syndrome	L, E, M, O	Rec	oncogene, TSG, fusion	Mis, N, F, T	NTRK1			7157,ENSG00000141510.16,LFS1,P04637,TP53,p53
nv-GRCh38-chr17-7673781-7673781-C-G_BC11	nv-GRCh38-chr17-7673781-7673781-C-G	nv	chr17	7673781	GRCh38	1	1	Yes	13.1	yes	yes	breast, colorectal, lung, sarcoma, adrenocortical, glioma, Spitzoid tumour, multiple other tumour types	breast, sarcoma, adrenocortical carcinoma, glioma, multiple other tumour types	Li-Fraumeni syndrome	L, E, M, O	Rec	oncogene, TSG, fusion	Mis, N, F, T	NTRK1			7157,ENSG00000141510.16,LFS1,P04637,TP53,p53
nv-GRCh38-chr17-7676011-7676011-T-G_TC11	nv-GRCh38-chr17-7676011-7676011-T-G	nv	chr17	7676011	GRCh38	1	1	Yes	13.1	yes	yes	breast, colorectal, lung, sarcoma, adrenocortical, glioma, Spitzoid tumour, multiple other tumour types	breast, sarcoma, adrenocortical carcinoma, glioma, multiple other tumour types	Li-Fraumeni syndrome	L, E, M, O	Rec	oncogene, TSG, fusion	Mis, N, F, T	NTRK1			7157,ENSG00000141510.16,LFS1,P04637,TP53,p53
nv-GRCh38-chr17-7676011-7676011-T-C_BC11	nv-GRCh38-chr17-7676011-7676011-T-C	nv	chr17	7676011	GRCh38	1	1	Yes	13.1	yes	yes	breast, colorectal, lung, sarcoma, adrenocortical, glioma, Spitzoid tumour, multiple other tumour types	breast, sarcoma, adrenocortical carcinoma, glioma, multiple other tumour types	Li-Fraumeni syndrome	L, E, M, O	Rec	oncogene, TSG, fusion	Mis, N, F, T	NTRK1			7157,ENSG00000141510.16,LFS1,P04637,TP53,p53
nv-GRCh38-chr17-7673806-7673806-C-A_BC11	nv-GRCh38-chr17-7673806-7673806-C-A	nv	chr17	7673806	GRCh38	1	1	Yes	13.1	yes	yes	breast, colorectal, lung, sarcoma, adrenocortical, glioma, Spitzoid tumour, multiple other tumour types	breast, sarcoma, adrenocortical carcinoma, glioma, multiple other tumour types	Li-Fraumeni syndrome	L, E, M, O	Rec	oncogene, TSG, fusion	Mis, N, F, T	NTRK1			7157,ENSG00000141510.16,LFS1,P04637,TP53,p53
nv-GRCh38-chr17-7673806-7673806-C-G_BC11	nv-GRCh38-chr17-7673806-7673806-C-G	nv	chr17	7673806	GRCh38	1	1	Yes	13.1	yes	yes	breast, colorectal, lung, sarcoma, adrenocortical, glioma, Spitzoid tumour, multiple other tumour types	breast, sarcoma, adrenocortical carcinoma, glioma, multiple other tumour types	Li-Fraumeni syndrome	L, E, M, O	Rec	oncogene, TSG, fusion	Mis, N, F, T	NTRK1			7157,ENSG00000141510.16,LFS1,P04637,TP53,p53
nv-GRCh38-chr17-7674239-7674239-A-C_TC11	nv-GRCh38-chr17-7674239-7674239-A-C	nv	chr17	7674239	GRCh38	1	1	Yes	13.1	yes	yes	breast, colorectal, lung, sarcoma, adrenocortical, glioma, Spitzoid tumour, multiple other tumour types	breast, sarcoma, adrenocortical carcinoma, glioma, multiple other tumour types	Li-Fraumeni syndrome	L, E, M, O	Rec	oncogene, TSG, fusion	Mis, N, F, T	NTRK1			7157,ENSG00000141510.16,LFS1,P04637,TP53,p53
nv-GRCh38-chr17-7674239-7674239-A-T_BC11	nv-GRCh38-chr17-7674239-7674239-A-T	nv	chr17	7674239	GRCh38	1	1	Yes	13.1	yes	yes	breast, colorectal, lung, sarcoma, adrenocortical, glioma, Spitzoid tumour, multiple other tumour types	breast, sarcoma, adrenocortical carcinoma, glioma, multiple other tumour types	Li-Fraumeni syndrome	L, E, M, O	Rec	oncogene, TSG, fusion	Mis, N, F, T	NTRK1			7157,ENSG00000141510.16,LFS1,P04637,TP53,p53
nv-GRCh38-chr17-7674191-7674191-C-T_BC11	nv-GRCh38-chr17-7674191-7674191-C-T	nv	chr17	7674191	GRCh38	1	1	Yes	13.1	yes	yes	breast, colorectal, lung, sarcoma, adrenocortical, glioma, Spitzoid tumour, multiple other tumour types	breast, sarcoma, adrenocortical carcinoma, glioma, multiple other tumour types	Li-Fraumeni syndrome	L, E, M, O	Rec	oncogene, TSG, fusion	Mis, N, F, T	NTRK1			7157,ENSG00000141510.16,LFS1,P04637,TP53,p53
nv-GRCh38-chr17-7674221-7674221-G-A_BC11	nv-GRCh38-chr17-7674221-7674221-G-A	nv	chr17	7674221	GRCh38	1	1	Yes	13.1	yes	yes	breast, colorectal, lung, sarcoma, adrenocortical, glioma, Spitzoid tumour, multiple other tumour types	breast, sarcoma, adrenocortical carcinoma, glioma, multiple other tumour types	Li-Fraumeni syndrome	L, E, M, O	Rec	oncogene, TSG, fusion	Mis, N, F, T	NTRK1			7157,ENSG00000141510.16,LFS1,P04637,TP53,p53
nv-GRCh38-chr18-51065521-51065521-G-T_BC11	nv-GRCh38-chr18-51065521-51065521-G-T	nv	chr18	51065521	GRCh38	1	1	Yes	21.2	yes	yes	colorectal, pancreatic, small intestine	gastrointestinal polyp	juvenile polyposis	E	Rec	TSG	D, Mis, N, F				4089,DPC4,ENSG00000141646.13,MADH4,Q13485,SMAD4
nv-GRCh38-chr18-51065521-51065521-G-A_BC11	nv-GRCh38-chr18-51065521-51065521-G-A	nv	chr18	51065521	GRCh38	1	1	Yes	21.2	yes	yes	colorectal, pancreatic, small intestine	gastrointestinal polyp	juvenile polyposis	E	Rec	TSG	D, Mis, N, F				4089,DPC4,ENSG00000141646.13,MADH4,Q13485,SMAD4
nv-GRCh38-chr18-51067036-51067036-G-C_BC11	nv-GRCh38-chr18-51067036-51067036-G-C	nv	chr18	51067036	GRCh38	1	1	Yes	21.2	yes	yes	colorectal, pancreatic, small intestine	gastrointestinal polyp	juvenile polyposis	E	Rec	TSG	D, Mis, N, F				4089,DPC4,ENSG00000141646.13,MADH4,Q13485,SMAD4
nv-GRCh38-chr18-51067036-51067036-G-T_BC11	nv-GRCh38-chr18-51067036-51067036-G-T	nv	chr18	51067036	GRCh38	1	1	Yes	21.2	yes	yes	colorectal, pancreatic, small intestine	gastrointestinal polyp	juvenile polyposis	E	Rec	TSG	D, Mis, N, F				4089,DPC4,ENSG00000141646.13,MADH4,Q13485,SMAD4
nv-GRCh38-chr15-66436843-66436843-A-G_BC11	nv-GRCh38-chr15-66436843-66436843-A-G	nv	chr15	66436843	GRCh38	1	1	Yes	22.31	yes		NSCLC, melanoma, colorectal			E	Dom	oncogene	Mis		yes	Cardiofaciocutaneous syndrome	5604,ENSG00000169032.9,MAP2K1,MAPKK1,MEK1,PRKMK1,Q02750
nv-GRCh38-chr1-114716123-114716123-C-T_BC11	nv-GRCh38-chr1-114716123-114716123-C-T	nv	chr1	114716123	GRCh38	1	1	Yes	13.2	yes		melanoma, MM, AML, thyroid			L, E	Dom	oncogene	Mis				4893,ENSG00000213281.4,N-ras,NRAS,P01111
nv-GRCh38-chr1-114716124-114716124-C-T_BC11	nv-GRCh38-chr1-114716124-114716124-C-T	nv	chr1	114716124	GRCh38	1	1	Yes	13.2	yes		melanoma, MM, AML, thyroid			L, E	Dom	oncogene	Mis				4893,ENSG00000213281.4,N-ras,NRAS,P01111
nv-GRCh38-chr14-104780214-104780214-C-A_BC11	nv-GRCh38-chr14-104780214-104780214-C-A	nv	chr14	104780214	GRCh38	1	1	Yes	32.33	yes		breast, colorectal, ovarian, NSCLC			E	Dom	oncogene	Mis				207,AKT,AKT1,ENSG00000142208.15,P31749,PKB,PRKBA,RAC
nv-GRCh38-chr17-7673770-7673770-T-A_BC11	nv-GRCh38-chr17-7673770-7673770-T-A	nv	chr17	7673770	GRCh38	1	1	Yes	13.1	yes	yes	breast, colorectal, lung, sarcoma, adrenocortical, glioma, Spitzoid tumour, multiple other tumour types	breast, sarcoma, adrenocortical carcinoma, glioma, multiple other tumour types	Li-Fraumeni syndrome	L, E, M, O	Rec	oncogene, TSG, fusion	Mis, N, F, T	NTRK1			7157,ENSG00000141510.16,LFS1,P04637,TP53,p53
nv-GRCh38-chr17-7673770-7673770-T-G_TC11	nv-GRCh38-chr17-7673770-7673770-T-G	nv	chr17	7673770	GRCh38	1	1	Yes	13.1	yes	yes	breast, colorectal, lung, sarcoma, adrenocortical, glioma, Spitzoid tumour, multiple other tumour types	breast, sarcoma, adrenocortical carcinoma, glioma, multiple other tumour types	Li-Fraumeni syndrome	L, E, M, O	Rec	oncogene, TSG, fusion	Mis, N, F, T	NTRK1			7157,ENSG00000141510.16,LFS1,P04637,TP53,p53
nv-GRCh38-chr17-7673770-7673770-T-C_BC11	nv-GRCh38-chr17-7673770-7673770-T-C	nv	chr17	7673770	GRCh38	1	1	Yes	13.1	yes	yes	breast, colorectal, lung, sarcoma, adrenocortical, glioma, Spitzoid tumour, multiple other tumour types	breast, sarcoma, adrenocortical carcinoma, glioma, multiple other tumour types	Li-Fraumeni syndrome	L, E, M, O	Rec	oncogene, TSG, fusion	Mis, N, F, T	NTRK1			7157,ENSG00000141510.16,LFS1,P04637,TP53,p53
nv-GRCh38-chr1-114713908-114713908-T-G_TC11	nv-GRCh38-chr1-114713908-114713908-T-G	nv	chr1	114713908	GRCh38	1	1	Yes	13.2	yes		melanoma, MM, AML, thyroid			L, E	Dom	oncogene	Mis				4893,ENSG00000213281.4,N-ras,NRAS,P01111
nv-GRCh38-chr1-114713908-114713908-T-C_BC11	nv-GRCh38-chr1-114713908-114713908-T-C	nv	chr1	114713908	GRCh38	1	1	Yes	13.2	yes		melanoma, MM, AML, thyroid			L, E	Dom	oncogene	Mis				4893,ENSG00000213281.4,N-ras,NRAS,P01111
nv-GRCh38-chr3-49375540-49375540-C-T_BC11	nv-GRCh38-chr3-49375540-49375540-C-T	nv	chr3	49375540	GRCh38	1	1	Yes	21.31	yes		diffuse gastric, T cell lymphomas, paediatric Burkitt lymphoma			E, L	Dom	oncogene, TSG	Mis, F, O				387,ARH12,ARHA,ENSG00000067560.10,P61586,RHOA,RHOH12,Rho12,RhoA
nv-GRCh38-chr17-7676040-7676040-C-T_BC11	nv-GRCh38-chr17-7676040-7676040-C-T	nv	chr17	7676040	GRCh38	1	1	Yes	13.1	yes	yes	breast, colorectal, lung, sarcoma, adrenocortical, glioma, Spitzoid tumour, multiple other tumour types	breast, sarcoma, adrenocortical carcinoma, glioma, multiple other tumour types	Li-Fraumeni syndrome	L, E, M, O	Rec	oncogene, TSG, fusion	Mis, N, F, T	NTRK1			7157,ENSG00000141510.16,LFS1,P04637,TP53,p53
nv-GRCh38-chr17-7674220-7674220-C-A_BC11	nv-GRCh38-chr17-7674220-7674220-C-A	nv	chr17	7674220	GRCh38	1	1	Yes	13.1	yes	yes	breast, colorectal, lung, sarcoma, adrenocortical, glioma, Spitzoid tumour, multiple other tumour types	breast, sarcoma, adrenocortical carcinoma, glioma, multiple other tumour types	Li-Fraumeni syndrome	L, E, M, O	Rec	oncogene, TSG, fusion	Mis, N, F, T	NTRK1			7157,ENSG00000141510.16,LFS1,P04637,TP53,p53
nv-GRCh38-chr17-7674220-7674220-C-T_BC11	nv-GRCh38-chr17-7674220-7674220-C-T	nv	chr17	7674220	GRCh38	1	1	Yes	13.1	yes	yes	breast, colorectal, lung, sarcoma, adrenocortical, glioma, Spitzoid tumour, multiple other tumour types	breast, sarcoma, adrenocortical carcinoma, glioma, multiple other tumour types	Li-Fraumeni syndrome	L, E, M, O	Rec	oncogene, TSG, fusion	Mis, N, F, T	NTRK1			7157,ENSG00000141510.16,LFS1,P04637,TP53,p53
nv-GRCh38-chr17-7674220-7674220-C-G_BC11	nv-GRCh38-chr17-7674220-7674220-C-G	nv	chr17	7674220	GRCh38	1	1	Yes	13.1	yes	yes	breast, colorectal, lung, sarcoma, adrenocortical, glioma, Spitzoid tumour, multiple other tumour types	breast, sarcoma, adrenocortical carcinoma, glioma, multiple other tumour types	Li-Fraumeni syndrome	L, E, M, O	Rec	oncogene, TSG, fusion	Mis, N, F, T	NTRK1			7157,ENSG00000141510.16,LFS1,P04637,TP53,p53
nv-GRCh38-chr7-140753336-140753336-A-G_BC11	nv-GRCh38-chr7-140753336-140753336-A-G	nv	chr7	140753336	GRCh38	1	1	Yes	34	yes		melanoma, colorectal, papillary thyroid, borderline ovarian, NSCLC, cholangiocarcinoma, pilocytic astrocytoma, Spitzoid tumour, pancreas acinar carcinoma, melanocytic nevus, prostate, gastric			E, O	Dom	oncogene, fusion	Mis, T, O	AKAP9, KIAA1549, CEP88, LSM14A, SND1, FCHSD1, SLC45A3, FAM131B, RNF130, CLCN6, MKRN1, GNAI1, AGTRAP	yes	Cardio-facio-cutaneous syndrome	673,BRAF,BRAF1,ENSG00000157764.13
nv-GRCh38-chr17-7675098-7675098-C-T_BC11	nv-GRCh38-chr17-7675098-7675098-C-T	nv	chr17	7675098	GRCh38	1	1	Yes	13.1	yes	yes	breast, colorectal, lung, sarcoma, adrenocortical, glioma, Spitzoid tumour, multiple other tumour types	breast, sarcoma, adrenocortical carcinoma, glioma, multiple other tumour types	Li-Fraumeni syndrome	L, E, M, O	Rec	oncogene, TSG, fusion	Mis, N, F, T	NTRK1			7157,ENSG00000141510.16,LFS1,P04637,TP53,p53
nv-GRCh38-chr17-7675098-7675098-C-A_TC11	nv-GRCh38-chr17-7675098-7675098-C-A	nv	chr17	7675098	GRCh38	1	1	Yes	13.1	yes	yes	breast, colorectal, lung, sarcoma, adrenocortical, glioma, Spitzoid tumour, multiple other tumour types	breast, sarcoma, adrenocortical carcinoma, glioma, multiple other tumour types	Li-Fraumeni syndrome	L, E, M, O	Rec	oncogene, TSG, fusion	Mis, N, F, T	NTRK1			7157,ENSG00000141510.16,LFS1,P04637,TP53,p53
nv-GRCh38-chr17-7675220-7675220-T-C_BC11	nv-GRCh38-chr17-7675220-7675220-T-C	nv	chr17	7675220	GRCh38	1	1	Yes	13.1	yes	yes	breast, colorectal, lung, sarcoma, adrenocortical, glioma, Spitzoid tumour, multiple other tumour types	breast, sarcoma, adrenocortical carcinoma, glioma, multiple other tumour types	Li-Fraumeni syndrome	L, E, M, O	Rec	oncogene, TSG, fusion	Mis, N, F, T	NTRK1			7157,ENSG00000141510.16,LFS1,P04637,TP53,p53
nv-GRCh38-chr17-7673794-7673794-C-A_BC11	nv-GRCh38-chr17-7673794-7673794-C-A	nv	chr17	7673794	GRCh38	1	1	Yes	13.1	yes	yes	breast, colorectal, lung, sarcoma, adrenocortical, glioma, Spitzoid tumour, multiple other tumour types	breast, sarcoma, adrenocortical carcinoma, glioma, multiple other tumour types	Li-Fraumeni syndrome	L, E, M, O	Rec	oncogene, TSG, fusion	Mis, N, F, T	NTRK1			7157,ENSG00000141510.16,LFS1,P04637,TP53,p53
nv-GRCh38-chr17-7673794-7673794-C-G_TC11	nv-GRCh38-chr17-7673794-7673794-C-G	nv	chr17	7673794	GRCh38	1	1	Yes	13.1	yes	yes	breast, colorectal, lung, sarcoma, adrenocortical, glioma, Spitzoid tumour, multiple other tumour types	breast, sarcoma, adrenocortical carcinoma, glioma, multiple other tumour types	Li-Fraumeni syndrome	L, E, M, O	Rec	oncogene, TSG, fusion	Mis, N, F, T	NTRK1			7157,ENSG00000141510.16,LFS1,P04637,TP53,p53
nv-GRCh38-chr17-7673835-7673835-C-T_BC11	nv-GRCh38-chr17-7673835-7673835-C-T	nv	chr17	7673835	GRCh38	1	1	Yes	13.1	yes	yes	breast, colorectal, lung, sarcoma, adrenocortical, glioma, Spitzoid tumour, multiple other tumour types	breast, sarcoma, adrenocortical carcinoma, glioma, multiple other tumour types	Li-Fraumeni syndrome	L, E, M, O	Rec	oncogene, TSG, fusion	Mis, N, F, T	NTRK1			7157,ENSG00000141510.16,LFS1,P04637,TP53,p53
nv-GRCh38-chr17-7673835-7673835-C-A_BC11	nv-GRCh38-chr17-7673835-7673835-C-A	nv	chr17	7673835	GRCh38	1	1	Yes	13.1	yes	yes	breast, colorectal, lung, sarcoma, adrenocortical, glioma, Spitzoid tumour, multiple other tumour types	breast, sarcoma, adrenocortical carcinoma, glioma, multiple other tumour types	Li-Fraumeni syndrome	L, E, M, O	Rec	oncogene, TSG, fusion	Mis, N, F, T	NTRK1			7157,ENSG00000141510.16,LFS1,P04637,TP53,p53
nv-GRCh38-chr17-7675142-7675142-A-T_BC11	nv-GRCh38-chr17-7675142-7675142-A-T	nv	chr17	7675142	GRCh38	1	1	Yes	13.1	yes	yes	breast, colorectal, lung, sarcoma, adrenocortical, glioma, Spitzoid tumour, multiple other tumour types	breast, sarcoma, adrenocortical carcinoma, glioma, multiple other tumour types	Li-Fraumeni syndrome	L, E, M, O	Rec	oncogene, TSG, fusion	Mis, N, F, T	NTRK1			7157,ENSG00000141510.16,LFS1,P04637,TP53,p53
nv-GRCh38-chr17-7675142-7675142-A-C_TC11	nv-GRCh38-chr17-7675142-7675142-A-C	nv	chr17	7675142	GRCh38	1	1	Yes	13.1	yes	yes	breast, colorectal, lung, sarcoma, adrenocortical, glioma, Spitzoid tumour, multiple other tumour types	breast, sarcoma, adrenocortical carcinoma, glioma, multiple other tumour types	Li-Fraumeni syndrome	L, E, M, O	Rec	oncogene, TSG, fusion	Mis, N, F, T	NTRK1			7157,ENSG00000141510.16,LFS1,P04637,TP53,p53
nv-GRCh38-chr12-25245347-25245347-C-A_BC11	nv-GRCh38-chr12-25245347-25245347-C-A	nv	chr12	25245347	GRCh38	1	1	Yes	12.1	yes		pancreatic, colorectal, lung, thyroid, AML, other tumour types			L, E, M, O	Dom	oncogene	Mis				3845,ENSG00000133703.11,KRAS,KRAS1,KRAS2,P01116
nv-GRCh38-chr12-25245347-25245347-C-T_BC11	nv-GRCh38-chr12-25245347-25245347-C-T	nv	chr12	25245347	GRCh38	1	1	Yes	12.1	yes		pancreatic, colorectal, lung, thyroid, AML, other tumour types			L, E, M, O	Dom	oncogene	Mis				3845,ENSG00000133703.11,KRAS,KRAS1,KRAS2,P01116
nv-GRCh38-chr12-25245347-25245347-C-G_TC11	nv-GRCh38-chr12-25245347-25245347-C-G	nv	chr12	25245347	GRCh38	1	1	Yes	12.1	yes		pancreatic, colorectal, lung, thyroid, AML, other tumour types			L, E, M, O	Dom	oncogene	Mis				3845,ENSG00000133703.11,KRAS,KRAS1,KRAS2,P01116
nv-GRCh38-chr17-7673767-7673767-C-G_TC11	nv-GRCh38-chr17-7673767-7673767-C-G	nv	chr17	7673767	GRCh38	1	1	Yes	13.1	yes	yes	breast, colorectal, lung, sarcoma, adrenocortical, glioma, Spitzoid tumour, multiple other tumour types	breast, sarcoma, adrenocortical carcinoma, glioma, multiple other tumour types	Li-Fraumeni syndrome	L, E, M, O	Rec	oncogene, TSG, fusion	Mis, N, F, T	NTRK1			7157,ENSG00000141510.16,LFS1,P04637,TP53,p53
nv-GRCh38-chr17-7673767-7673767-C-A_BC11	nv-GRCh38-chr17-7673767-7673767-C-A	nv	chr17	7673767	GRCh38	1	1	Yes	13.1	yes	yes	breast, colorectal, lung, sarcoma, adrenocortical, glioma, Spitzoid tumour, multiple other tumour types	breast, sarcoma, adrenocortical carcinoma, glioma, multiple other tumour types	Li-Fraumeni syndrome	L, E, M, O	Rec	oncogene, TSG, fusion	Mis, N, F, T	NTRK1			7157,ENSG00000141510.16,LFS1,P04637,TP53,p53
nv-GRCh38-chr17-7673767-7673767-C-T_BC11	nv-GRCh38-chr17-7673767-7673767-C-T	nv	chr17	7673767	GRCh38	1	1	Yes	13.1	yes	yes	breast, colorectal, lung, sarcoma, adrenocortical, glioma, Spitzoid tumour, multiple other tumour types	breast, sarcoma, adrenocortical carcinoma, glioma, multiple other tumour types	Li-Fraumeni syndrome	L, E, M, O	Rec	oncogene, TSG, fusion	Mis, N, F, T	NTRK1			7157,ENSG00000141510.16,LFS1,P04637,TP53,p53
nv-GRCh38-chr17-7676043-7676043-A-G_BC11	nv-GRCh38-chr17-7676043-7676043-A-G	nv	chr17	7676043	GRCh38	1	1	Yes	13.1	yes	yes	breast, colorectal, lung, sarcoma, adrenocortical, glioma, Spitzoid tumour, multiple other tumour types	breast, sarcoma, adrenocortical carcinoma, glioma, multiple other tumour types	Li-Fraumeni syndrome	L, E, M, O	Rec	oncogene, TSG, fusion	Mis, N, F, T	NTRK1			7157,ENSG00000141510.16,LFS1,P04637,TP53,p53
nv-GRCh38-chr17-7676043-7676043-A-C_TC11	nv-GRCh38-chr17-7676043-7676043-A-C	nv	chr17	7676043	GRCh38	1	1	Yes	13.1	yes	yes	breast, colorectal, lung, sarcoma, adrenocortical, glioma, Spitzoid tumour, multiple other tumour types	breast, sarcoma, adrenocortical carcinoma, glioma, multiple other tumour types	Li-Fraumeni syndrome	L, E, M, O	Rec	oncogene, TSG, fusion	Mis, N, F, T	NTRK1			7157,ENSG00000141510.16,LFS1,P04637,TP53,p53
nv-GRCh38-chr17-7675130-7675130-G-C_TC11	nv-GRCh38-chr17-7675130-7675130-G-C	nv	chr17	7675130	GRCh38	1	1	Yes	13.1	yes	yes	breast, colorectal, lung, sarcoma, adrenocortical, glioma, Spitzoid tumour, multiple other tumour types	breast, sarcoma, adrenocortical carcinoma, glioma, multiple other tumour types	Li-Fraumeni syndrome	L, E, M, O	Rec	oncogene, TSG, fusion	Mis, N, F, T	NTRK1			7157,ENSG00000141510.16,LFS1,P04637,TP53,p53
nv-GRCh38-chr17-7675130-7675130-G-T_BC11	nv-GRCh38-chr17-7675130-7675130-G-T	nv	chr17	7675130	GRCh38	1	1	Yes	13.1	yes	yes	breast, colorectal, lung, sarcoma, adrenocortical, glioma, Spitzoid tumour, multiple other tumour types	breast, sarcoma, adrenocortical carcinoma, glioma, multiple other tumour types	Li-Fraumeni syndrome	L, E, M, O	Rec	oncogene, TSG, fusion	Mis, N, F, T	NTRK1			7157,ENSG00000141510.16,LFS1,P04637,TP53,p53
nv-GRCh38-chr17-7673791-7673791-A-G_BC11	nv-GRCh38-chr17-7673791-7673791-A-G	nv	chr17	7673791	GRCh38	1	1	Yes	13.1	yes	yes	breast, colorectal, lung, sarcoma, adrenocortical, glioma, Spitzoid tumour, multiple other tumour types	breast, sarcoma, adrenocortical carcinoma, glioma, multiple other tumour types	Li-Fraumeni syndrome	L, E, M, O	Rec	oncogene, TSG, fusion	Mis, N, F, T	NTRK1			7157,ENSG00000141510.16,LFS1,P04637,TP53,p53
nv-GRCh38-chr17-7673791-7673791-A-C_BC11	nv-GRCh38-chr17-7673791-7673791-A-C	nv	chr17	7673791	GRCh38	1	1	Yes	13.1	yes	yes	breast, colorectal, lung, sarcoma, adrenocortical, glioma, Spitzoid tumour, multiple other tumour types	breast, sarcoma, adrenocortical carcinoma, glioma, multiple other tumour types	Li-Fraumeni syndrome	L, E, M, O	Rec	oncogene, TSG, fusion	Mis, N, F, T	NTRK1			7157,ENSG00000141510.16,LFS1,P04637,TP53,p53
nv-GRCh38-chr3-10149874-10149874-T-C_BC11	nv-GRCh38-chr3-10149874-10149874-T-C	nv	chr3	10149874	GRCh38	1	1	Yes	25.3	yes	yes	renal, haemangioma, pheochromocytoma	renal, haemangioma, pheochromocytoma	Von Hippel-Lindau syndrome	E, M, O	Rec	TSG	D, Mis, N, F, S				7428,ENSG00000134086.7,P40337,VHL,VHL1
nv-GRCh38-chr17-7674190-7674190-T-C_BC11	nv-GRCh38-chr17-7674190-7674190-T-C	nv	chr17	7674190	GRCh38	1	1	Yes	13.1	yes	yes	breast, colorectal, lung, sarcoma, adrenocortical, glioma, Spitzoid tumour, multiple other tumour types	breast, sarcoma, adrenocortical carcinoma, glioma, multiple other tumour types	Li-Fraumeni syndrome	L, E, M, O	Rec	oncogene, TSG, fusion	Mis, N, F, T	NTRK1			7157,ENSG00000141510.16,LFS1,P04637,TP53,p53
nv-GRCh38-chr17-7673809-7673809-C-A_BC11	nv-GRCh38-chr17-7673809-7673809-C-A	nv	chr17	7673809	GRCh38	1	1	Yes	13.1	yes	yes	breast, colorectal, lung, sarcoma, adrenocortical, glioma, Spitzoid tumour, multiple other tumour types	breast, sarcoma, adrenocortical carcinoma, glioma, multiple other tumour types	Li-Fraumeni syndrome	L, E, M, O	Rec	oncogene, TSG, fusion	Mis, N, F, T	NTRK1			7157,ENSG00000141510.16,LFS1,P04637,TP53,p53
nv-GRCh38-chr17-7673809-7673809-C-G_TC11	nv-GRCh38-chr17-7673809-7673809-C-G	nv	chr17	7673809	GRCh38	1	1	Yes	13.1	yes	yes	breast, colorectal, lung, sarcoma, adrenocortical, glioma, Spitzoid tumour, multiple other tumour types	breast, sarcoma, adrenocortical carcinoma, glioma, multiple other tumour types	Li-Fraumeni syndrome	L, E, M, O	Rec	oncogene, TSG, fusion	Mis, N, F, T	NTRK1			7157,ENSG00000141510.16,LFS1,P04637,TP53,p53
nv-GRCh38-chr17-7676044-7676044-A-T_BC11	nv-GRCh38-chr17-7676044-7676044-A-T	nv	chr17	7676044	GRCh38	1	1	Yes	13.1	yes	yes	breast, colorectal, lung, sarcoma, adrenocortical, glioma, Spitzoid tumour, multiple other tumour types	breast, sarcoma, adrenocortical carcinoma, glioma, multiple other tumour types	Li-Fraumeni syndrome	L, E, M, O	Rec	oncogene, TSG, fusion	Mis, N, F, T	NTRK1			7157,ENSG00000141510.16,LFS1,P04637,TP53,p53
nv-GRCh38-chr17-7673799-7673799-A-G_BC11	nv-GRCh38-chr17-7673799-7673799-A-G	nv	chr17	7673799	GRCh38	1	1	Yes	13.1	yes	yes	breast, colorectal, lung, sarcoma, adrenocortical, glioma, Spitzoid tumour, multiple other tumour types	breast, sarcoma, adrenocortical carcinoma, glioma, multiple other tumour types	Li-Fraumeni syndrome	L, E, M, O	Rec	oncogene, TSG, fusion	Mis, N, F, T	NTRK1			7157,ENSG00000141510.16,LFS1,P04637,TP53,p53
nv-GRCh38-chr17-7673800-7673800-C-G_BC11	nv-GRCh38-chr17-7673800-7673800-C-G	nv	chr17	7673800	GRCh38	1	1	Yes	13.1	yes	yes	breast, colorectal, lung, sarcoma, adrenocortical, glioma, Spitzoid tumour, multiple other tumour types	breast, sarcoma, adrenocortical carcinoma, glioma, multiple other tumour types	Li-Fraumeni syndrome	L, E, M, O	Rec	oncogene, TSG, fusion	Mis, N, F, T	NTRK1			7157,ENSG00000141510.16,LFS1,P04637,TP53,p53
nv-GRCh38-chr17-7673800-7673800-C-A_BC11	nv-GRCh38-chr17-7673800-7673800-C-A	nv	chr17	7673800	GRCh38	1	1	Yes	13.1	yes	yes	breast, colorectal, lung, sarcoma, adrenocortical, glioma, Spitzoid tumour, multiple other tumour types	breast, sarcoma, adrenocortical carcinoma, glioma, multiple other tumour types	Li-Fraumeni syndrome	L, E, M, O	Rec	oncogene, TSG, fusion	Mis, N, F, T	NTRK1			7157,ENSG00000141510.16,LFS1,P04637,TP53,p53
nv-GRCh38-chr17-7674884-7674884-A-C_TC11	nv-GRCh38-chr17-7674884-7674884-A-C	nv	chr17	7674884	GRCh38	1	1	Yes	13.1	yes	yes	breast, colorectal, lung, sarcoma, adrenocortical, glioma, Spitzoid tumour, multiple other tumour types	breast, sarcoma, adrenocortical carcinoma, glioma, multiple other tumour types	Li-Fraumeni syndrome	L, E, M, O	Rec	oncogene, TSG, fusion	Mis, N, F, T	NTRK1			7157,ENSG00000141510.16,LFS1,P04637,TP53,p53
nv-GRCh38-chr17-7674884-7674884-A-T_BC11	nv-GRCh38-chr17-7674884-7674884-A-T	nv	chr17	7674884	GRCh38	1	1	Yes	13.1	yes	yes	breast, colorectal, lung, sarcoma, adrenocortical, glioma, Spitzoid tumour, multiple other tumour types	breast, sarcoma, adrenocortical carcinoma, glioma, multiple other tumour types	Li-Fraumeni syndrome	L, E, M, O	Rec	oncogene, TSG, fusion	Mis, N, F, T	NTRK1			7157,ENSG00000141510.16,LFS1,P04637,TP53,p53
nv-GRCh38-chr17-7675996-7675996-T-G_TC11	nv-GRCh38-chr17-7675996-7675996-T-G	nv	chr17	7675996	GRCh38	1	1	Yes	13.1	yes	yes	breast, colorectal, lung, sarcoma, adrenocortical, glioma, Spitzoid tumour, multiple other tumour types	breast, sarcoma, adrenocortical carcinoma, glioma, multiple other tumour types	Li-Fraumeni syndrome	L, E, M, O	Rec	oncogene, TSG, fusion	Mis, N, F, T	NTRK1			7157,ENSG00000141510.16,LFS1,P04637,TP53,p53
nv-GRCh38-chr17-7675160-7675160-G-A_BC11	nv-GRCh38-chr17-7675160-7675160-G-A	nv	chr17	7675160	GRCh38	1	1	Yes	13.1	yes	yes	breast, colorectal, lung, sarcoma, adrenocortical, glioma, Spitzoid tumour, multiple other tumour types	breast, sarcoma, adrenocortical carcinoma, glioma, multiple other tumour types	Li-Fraumeni syndrome	L, E, M, O	Rec	oncogene, TSG, fusion	Mis, N, F, T	NTRK1			7157,ENSG00000141510.16,LFS1,P04637,TP53,p53
nv-GRCh38-chr17-7675160-7675160-G-T_BC11	nv-GRCh38-chr17-7675160-7675160-G-T	nv	chr17	7675160	GRCh38	1	1	Yes	13.1	yes	yes	breast, colorectal, lung, sarcoma, adrenocortical, glioma, Spitzoid tumour, multiple other tumour types	breast, sarcoma, adrenocortical carcinoma, glioma, multiple other tumour types	Li-Fraumeni syndrome	L, E, M, O	Rec	oncogene, TSG, fusion	Mis, N, F, T	NTRK1			7157,ENSG00000141510.16,LFS1,P04637,TP53,p53
nv-GRCh38-chr17-7675160-7675160-G-C_BC11	nv-GRCh38-chr17-7675160-7675160-G-C	nv	chr17	7675160	GRCh38	1	1	Yes	13.1	yes	yes	breast, colorectal, lung, sarcoma, adrenocortical, glioma, Spitzoid tumour, multiple other tumour types	breast, sarcoma, adrenocortical carcinoma, glioma, multiple other tumour types	Li-Fraumeni syndrome	L, E, M, O	Rec	oncogene, TSG, fusion	Mis, N, F, T	NTRK1			7157,ENSG00000141510.16,LFS1,P04637,TP53,p53
nv-GRCh38-chr17-7676037-7676037-A-T_BC11	nv-GRCh38-chr17-7676037-7676037-A-T	nv	chr17	7676037	GRCh38	1	1	Yes	13.1	yes	yes	breast, colorectal, lung, sarcoma, adrenocortical, glioma, Spitzoid tumour, multiple other tumour types	breast, sarcoma, adrenocortical carcinoma, glioma, multiple other tumour types	Li-Fraumeni syndrome	L, E, M, O	Rec	oncogene, TSG, fusion	Mis, N, F, T	NTRK1			7157,ENSG00000141510.16,LFS1,P04637,TP53,p53
nv-GRCh38-chr17-7676037-7676037-A-C_TC11	nv-GRCh38-chr17-7676037-7676037-A-C	nv	chr17	7676037	GRCh38	1	1	Yes	13.1	yes	yes	breast, colorectal, lung, sarcoma, adrenocortical, glioma, Spitzoid tumour, multiple other tumour types	breast, sarcoma, adrenocortical carcinoma, glioma, multiple other tumour types	Li-Fraumeni syndrome	L, E, M, O	Rec	oncogene, TSG, fusion	Mis, N, F, T	NTRK1			7157,ENSG00000141510.16,LFS1,P04637,TP53,p53
nv-GRCh38-chr17-7675217-7675217-T-C_BC11	nv-GRCh38-chr17-7675217-7675217-T-C	nv	chr17	7675217	GRCh38	1	1	Yes	13.1	yes	yes	breast, colorectal, lung, sarcoma, adrenocortical, glioma, Spitzoid tumour, multiple other tumour types	breast, sarcoma, adrenocortical carcinoma, glioma, multiple other tumour types	Li-Fraumeni syndrome	L, E, M, O	Rec	oncogene, TSG, fusion	Mis, N, F, T	NTRK1			7157,ENSG00000141510.16,LFS1,P04637,TP53,p53
nv-GRCh38-chr17-7674946-7674946-G-A_BC11	nv-GRCh38-chr17-7674946-7674946-G-A	nv	chr17	7674946	GRCh38	1	1	Yes	13.1	yes	yes	breast, colorectal, lung, sarcoma, adrenocortical, glioma, Spitzoid tumour, multiple other tumour types	breast, sarcoma, adrenocortical carcinoma, glioma, multiple other tumour types	Li-Fraumeni syndrome	L, E, M, O	Rec	oncogene, TSG, fusion	Mis, N, F, T	NTRK1			7157,ENSG00000141510.16,LFS1,P04637,TP53,p53
nv-GRCh38-chr17-7674946-7674946-G-C_TC11	nv-GRCh38-chr17-7674946-7674946-G-C	nv	chr17	7674946	GRCh38	1	1	Yes	13.1	yes	yes	breast, colorectal, lung, sarcoma, adrenocortical, glioma, Spitzoid tumour, multiple other tumour types	breast, sarcoma, adrenocortical carcinoma, glioma, multiple other tumour types	Li-Fraumeni syndrome	L, E, M, O	Rec	oncogene, TSG, fusion	Mis, N, F, T	NTRK1			7157,ENSG00000141510.16,LFS1,P04637,TP53,p53
nv-GRCh38-chr17-7675076-7675076-T-A_BC11	nv-GRCh38-chr17-7675076-7675076-T-A	nv	chr17	7675076	GRCh38	1	1	Yes	13.1	yes	yes	breast, colorectal, lung, sarcoma, adrenocortical, glioma, Spitzoid tumour, multiple other tumour types	breast, sarcoma, adrenocortical carcinoma, glioma, multiple other tumour types	Li-Fraumeni syndrome	L, E, M, O	Rec	oncogene, TSG, fusion	Mis, N, F, T	NTRK1			7157,ENSG00000141510.16,LFS1,P04637,TP53,p53
nv-GRCh38-chr17-7675076-7675076-T-G_TC11	nv-GRCh38-chr17-7675076-7675076-T-G	nv	chr17	7675076	GRCh38	1	1	Yes	13.1	yes	yes	breast, colorectal, lung, sarcoma, adrenocortical, glioma, Spitzoid tumour, multiple other tumour types	breast, sarcoma, adrenocortical carcinoma, glioma, multiple other tumour types	Li-Fraumeni syndrome	L, E, M, O	Rec	oncogene, TSG, fusion	Mis, N, F, T	NTRK1			7157,ENSG00000141510.16,LFS1,P04637,TP53,p53
nv-GRCh38-chr17-7673824-7673824-C-G_TC11	nv-GRCh38-chr17-7673824-7673824-C-G	nv	chr17	7673824	GRCh38	1	1	Yes	13.1	yes	yes	breast, colorectal, lung, sarcoma, adrenocortical, glioma, Spitzoid tumour, multiple other tumour types	breast, sarcoma, adrenocortical carcinoma, glioma, multiple other tumour types	Li-Fraumeni syndrome	L, E, M, O	Rec	oncogene, TSG, fusion	Mis, N, F, T	NTRK1			7157,ENSG00000141510.16,LFS1,P04637,TP53,p53
nv-GRCh38-chr17-7673824-7673824-C-A_BC11	nv-GRCh38-chr17-7673824-7673824-C-A	nv	chr17	7673824	GRCh38	1	1	Yes	13.1	yes	yes	breast, colorectal, lung, sarcoma, adrenocortical, glioma, Spitzoid tumour, multiple other tumour types	breast, sarcoma, adrenocortical carcinoma, glioma, multiple other tumour types	Li-Fraumeni syndrome	L, E, M, O	Rec	oncogene, TSG, fusion	Mis, N, F, T	NTRK1			7157,ENSG00000141510.16,LFS1,P04637,TP53,p53
nv-GRCh38-chr17-7674233-7674233-C-T_BC11	nv-GRCh38-chr17-7674233-7674233-C-T	nv	chr17	7674233	GRCh38	1	1	Yes	13.1	yes	yes	breast, colorectal, lung, sarcoma, adrenocortical, glioma, Spitzoid tumour, multiple other tumour types	breast, sarcoma, adrenocortical carcinoma, glioma, multiple other tumour types	Li-Fraumeni syndrome	L, E, M, O	Rec	oncogene, TSG, fusion	Mis, N, F, T	NTRK1			7157,ENSG00000141510.16,LFS1,P04637,TP53,p53
nv-GRCh38-chr17-7673812-7673812-A-G_BC11	nv-GRCh38-chr17-7673812-7673812-A-G	nv	chr17	7673812	GRCh38	1	1	Yes	13.1	yes	yes	breast, colorectal, lung, sarcoma, adrenocortical, glioma, Spitzoid tumour, multiple other tumour types	breast, sarcoma, adrenocortical carcinoma, glioma, multiple other tumour types	Li-Fraumeni syndrome	L, E, M, O	Rec	oncogene, TSG, fusion	Mis, N, F, T	NTRK1			7157,ENSG00000141510.16,LFS1,P04637,TP53,p53
nv-GRCh38-chr17-7673811-7673811-A-G_BC11	nv-GRCh38-chr17-7673811-7673811-A-G	nv	chr17	7673811	GRCh38	1	1	Yes	13.1	yes	yes	breast, colorectal, lung, sarcoma, adrenocortical, glioma, Spitzoid tumour, multiple other tumour types	breast, sarcoma, adrenocortical carcinoma, glioma, multiple other tumour types	Li-Fraumeni syndrome	L, E, M, O	Rec	oncogene, TSG, fusion	Mis, N, F, T	NTRK1			7157,ENSG00000141510.16,LFS1,P04637,TP53,p53
nv-GRCh38-chr17-7673763-7673763-T-G_TC11	nv-GRCh38-chr17-7673763-7673763-T-G	nv	chr17	7673763	GRCh38	1	1	Yes	13.1	yes	yes	breast, colorectal, lung, sarcoma, adrenocortical, glioma, Spitzoid tumour, multiple other tumour types	breast, sarcoma, adrenocortical carcinoma, glioma, multiple other tumour types	Li-Fraumeni syndrome	L, E, M, O	Rec	oncogene, TSG, fusion	Mis, N, F, T	NTRK1			7157,ENSG00000141510.16,LFS1,P04637,TP53,p53
nv-GRCh38-chr17-7673763-7673763-T-A_BC11	nv-GRCh38-chr17-7673763-7673763-T-A	nv	chr17	7673763	GRCh38	1	1	Yes	13.1	yes	yes	breast, colorectal, lung, sarcoma, adrenocortical, glioma, Spitzoid tumour, multiple other tumour types	breast, sarcoma, adrenocortical carcinoma, glioma, multiple other tumour types	Li-Fraumeni syndrome	L, E, M, O	Rec	oncogene, TSG, fusion	Mis, N, F, T	NTRK1			7157,ENSG00000141510.16,LFS1,P04637,TP53,p53
nv-GRCh38-chr17-7673763-7673763-T-C_BC11	nv-GRCh38-chr17-7673763-7673763-T-C	nv	chr17	7673763	GRCh38	1	1	Yes	13.1	yes	yes	breast, colorectal, lung, sarcoma, adrenocortical, glioma, Spitzoid tumour, multiple other tumour types	breast, sarcoma, adrenocortical carcinoma, glioma, multiple other tumour types	Li-Fraumeni syndrome	L, E, M, O	Rec	oncogene, TSG, fusion	Mis, N, F, T	NTRK1			7157,ENSG00000141510.16,LFS1,P04637,TP53,p53
nv-GRCh38-chr17-7673777-7673777-G-A_BC11	nv-GRCh38-chr17-7673777-7673777-G-A	nv	chr17	7673777	GRCh38	1	1	Yes	13.1	yes	yes	breast, colorectal, lung, sarcoma, adrenocortical, glioma, Spitzoid tumour, multiple other tumour types	breast, sarcoma, adrenocortical carcinoma, glioma, multiple other tumour types	Li-Fraumeni syndrome	L, E, M, O	Rec	oncogene, TSG, fusion	Mis, N, F, T	NTRK1			7157,ENSG00000141510.16,LFS1,P04637,TP53,p53
nv-GRCh38-chr17-7675209-7675209-A-C_TC11	nv-GRCh38-chr17-7675209-7675209-A-C	nv	chr17	7675209	GRCh38	1	1	Yes	13.1	yes	yes	breast, colorectal, lung, sarcoma, adrenocortical, glioma, Spitzoid tumour, multiple other tumour types	breast, sarcoma, adrenocortical carcinoma, glioma, multiple other tumour types	Li-Fraumeni syndrome	L, E, M, O	Rec	oncogene, TSG, fusion	Mis, N, F, T	NTRK1			7157,ENSG00000141510.16,LFS1,P04637,TP53,p53
nv-GRCh38-chr17-7675209-7675209-A-T_BC11	nv-GRCh38-chr17-7675209-7675209-A-T	nv	chr17	7675209	GRCh38	1	1	Yes	13.1	yes	yes	breast, colorectal, lung, sarcoma, adrenocortical, glioma, Spitzoid tumour, multiple other tumour types	breast, sarcoma, adrenocortical carcinoma, glioma, multiple other tumour types	Li-Fraumeni syndrome	L, E, M, O	Rec	oncogene, TSG, fusion	Mis, N, F, T	NTRK1			7157,ENSG00000141510.16,LFS1,P04637,TP53,p53
nv-GRCh38-chr17-49619327-49619327-A-C_TC11	nv-GRCh38-chr17-49619327-49619327-A-C	nv	chr17	49619327	GRCh38	1	1	Yes	21.33	yes	yes	prostate, endometrial	prostate cancer		E	Rec	TSG	Mis				8405,BTBD32,ENSG00000121067.17,O43791,SPOP,TEF2
nv-GRCh38-chr17-49619327-49619327-A-T_BC11	nv-GRCh38-chr17-49619327-49619327-A-T	nv	chr17	49619327	GRCh38	1	1	Yes	21.33	yes	yes	prostate, endometrial	prostate cancer		E	Rec	TSG	Mis				8405,BTBD32,ENSG00000121067.17,O43791,SPOP,TEF2
nv-GRCh38-chr17-49619070-49619070-A-G_BC11	nv-GRCh38-chr17-49619070-49619070-A-G	nv	chr17	49619070	GRCh38	1	1	Yes	21.33	yes	yes	prostate, endometrial	prostate cancer		E	Rec	TSG	Mis				8405,BTBD32,ENSG00000121067.17,O43791,SPOP,TEF2
nv-GRCh38-chr17-49619070-49619070-A-C_BC11	nv-GRCh38-chr17-49619070-49619070-A-C	nv	chr17	49619070	GRCh38	1	1	Yes	21.33	yes	yes	prostate, endometrial	prostate cancer		E	Rec	TSG	Mis				8405,BTBD32,ENSG00000121067.17,O43791,SPOP,TEF2
nv-GRCh38-chr18-51067035-51067035-G-T_BC11	nv-GRCh38-chr18-51067035-51067035-G-T	nv	chr18	51067035	GRCh38	1	1	Yes	21.2	yes	yes	colorectal, pancreatic, small intestine	gastrointestinal polyp	juvenile polyposis	E	Rec	TSG	D, Mis, N, F				4089,DPC4,ENSG00000141646.13,MADH4,Q13485,SMAD4
nv-GRCh38-chr18-51067035-51067035-G-C_TC11	nv-GRCh38-chr18-51067035-51067035-G-C	nv	chr18	51067035	GRCh38	1	1	Yes	21.2	yes	yes	colorectal, pancreatic, small intestine	gastrointestinal polyp	juvenile polyposis	E	Rec	TSG	D, Mis, N, F				4089,DPC4,ENSG00000141646.13,MADH4,Q13485,SMAD4
nv-GRCh38-chr2-197402759-197402759-C-G_BC11	nv-GRCh38-chr2-197402759-197402759-C-G	nv	chr2	197402759	GRCh38	1	1	Yes	33.1	yes		myelodysplastic syndrome			L	Dom	oncogene	Mis				23451,ENSG00000115524.15,Hsh155,O75533,PRPF10,Prp10,SAP155,SF3B1,SF3b155
nv-GRCh38-chr2-197402759-197402759-C-A_BC11	nv-GRCh38-chr2-197402759-197402759-C-A	nv	chr2	197402759	GRCh38	1	1	Yes	33.1	yes		myelodysplastic syndrome			L	Dom	oncogene	Mis				23451,ENSG00000115524.15,Hsh155,O75533,PRPF10,Prp10,SAP155,SF3B1,SF3b155
nv-GRCh38-chr3-49375465-49375465-T-A_TC11	nv-GRCh38-chr3-49375465-49375465-T-A	nv	chr3	49375465	GRCh38	1	1	Yes	21.31	yes		diffuse gastric, T cell lymphomas, paediatric Burkitt lymphoma			E, L	Dom	oncogene, TSG	Mis, F, O				387,ARH12,ARHA,ENSG00000067560.10,P61586,RHOA,RHOH12,Rho12,RhoA
nv-GRCh38-chr3-49375465-49375465-T-G_TC11	nv-GRCh38-chr3-49375465-49375465-T-G	nv	chr3	49375465	GRCh38	1	1	Yes	21.31	yes		diffuse gastric, T cell lymphomas, paediatric Burkitt lymphoma			E, L	Dom	oncogene, TSG	Mis, F, O				387,ARH12,ARHA,ENSG00000067560.10,P61586,RHOA,RHOH12,Rho12,RhoA
nv-GRCh38-chr17-7675200-7675200-C-T_BC11	nv-GRCh38-chr17-7675200-7675200-C-T	nv	chr17	7675200	GRCh38	1	1	Yes	13.1	yes	yes	breast, colorectal, lung, sarcoma, adrenocortical, glioma, Spitzoid tumour, multiple other tumour types	breast, sarcoma, adrenocortical carcinoma, glioma, multiple other tumour types	Li-Fraumeni syndrome	L, E, M, O	Rec	oncogene, TSG, fusion	Mis, N, F, T	NTRK1			7157,ENSG00000141510.16,LFS1,P04637,TP53,p53
nv-GRCh38-chr17-7675200-7675200-C-G_TC11	nv-GRCh38-chr17-7675200-7675200-C-G	nv	chr17	7675200	GRCh38	1	1	Yes	13.1	yes	yes	breast, colorectal, lung, sarcoma, adrenocortical, glioma, Spitzoid tumour, multiple other tumour types	breast, sarcoma, adrenocortical carcinoma, glioma, multiple other tumour types	Li-Fraumeni syndrome	L, E, M, O	Rec	oncogene, TSG, fusion	Mis, N, F, T	NTRK1			7157,ENSG00000141510.16,LFS1,P04637,TP53,p53
nv-GRCh38-chr13-48381436-48381436-G-C_TC11	nv-GRCh38-chr13-48381436-48381436-G-C	nv	chr13	48381436	GRCh38	1	1	Yes	14.2	yes	yes	retinoblastoma, sarcoma, breast, small cell lung carcinoma	retinoblastoma, sarcoma, breast, small cell lung carcinoma	familial retinoblastoma	L, E, M, O	Rec	TSG	D, Mis, N, F, S				5925,ENSG00000139687.14,OSRC,P06400,PPP1R130,RB,RB1
nv-GRCh38-chr3-179203763-179203763-A-G_BC11	nv-GRCh38-chr3-179203763-179203763-A-G	nv	chr3	179203763	GRCh38	1	1	Yes	26.32	yes		colorectal, gastric, glioblastoma, breast			E, O	Dom	oncogene	Mis				5290,ENSG00000121879.4,P42336,PI3K,PIK3CA
nv-GRCh38-chr3-179203763-179203763-A-C_TC11	nv-GRCh38-chr3-179203763-179203763-A-C	nv	chr3	179203763	GRCh38	1	1	Yes	26.32	yes		colorectal, gastric, glioblastoma, breast			E, O	Dom	oncogene	Mis				5290,ENSG00000121879.4,P42336,PI3K,PIK3CA
nv-GRCh38-chr3-179203763-179203763-A-T_BC11	nv-GRCh38-chr3-179203763-179203763-A-T	nv	chr3	179203763	GRCh38	1	1	Yes	26.32	yes		colorectal, gastric, glioblastoma, breast			E, O	Dom	oncogene	Mis				5290,ENSG00000121879.4,P42336,PI3K,PIK3CA
nv-GRCh38-chr3-179204537-179204537-A-T_TC11	nv-GRCh38-chr3-179204537-179204537-A-T	nv	chr3	179204537	GRCh38	1	1	Yes	26.32	yes		colorectal, gastric, glioblastoma, breast			E, O	Dom	oncogene	Mis				5290,ENSG00000121879.4,P42336,PI3K,PIK3CA
nv-GRCh38-chr22-41170471-41170471-A-G_BC11	nv-GRCh38-chr22-41170471-41170471-A-G	nv	chr22	41170471	GRCh38	1	1	Yes	13.2	yes		colorectal, breast, pancreatic, AML, ALL, DLBCL			L, E	Rec	TSG, fusion	T, N, F, Mis, O	KMT2A, KAT6A			2033,ENSG00000100393.12,EP300,KAT3B,Q09472,p300
nv-GRCh38-chr7-152265068-152265068-C-A_BC11	nv-GRCh38-chr7-152265068-152265068-C-A	nv	chr7	152265068	GRCh38	1	1	Yes	36.1	yes		medulloblastoma			O	Rec	TSG	N				58508,ENSG00000055609.17,HALR,KIAA1506,KMT2C,MLL3,Q8NEZ4
nv-GRCh38-chr7-151484750-151484750-T-A_BC11	nv-GRCh38-chr7-151484750-151484750-T-A	nv	chr7	151484750	GRCh38	1	NA	NA	NA	NA	NA	NA	NA	NA	NA	NA	NA	NA	NA	NA	NA	NA
nv-GRCh38-chr16-68811720-68811720-A-G_BC11	nv-GRCh38-chr16-68811720-68811720-A-G	nv	chr16	68811720	GRCh38	1	1	Yes	22.1	yes	yes	lobular breast, gastric	gastric	familial gastric carcinoma	E	Rec	TSG	Mis, N, F, S				999,CD324,CDH1,ENSG00000039068.18,P12830,UVO,uvomorulin
nv-GRCh38-chr16-68810278-68810278-G-T_TC11	nv-GRCh38-chr16-68810278-68810278-G-T	nv	chr16	68810278	GRCh38	1	1	Yes	22.1	yes	yes	lobular breast, gastric	gastric	familial gastric carcinoma	E	Rec	TSG	Mis, N, F, S				999,CD324,CDH1,ENSG00000039068.18,P12830,UVO,uvomorulin
nv-GRCh38-chr16-68810278-68810278-G-A_BC11	nv-GRCh38-chr16-68810278-68810278-G-A	nv	chr16	68810278	GRCh38	1	1	Yes	22.1	yes	yes	lobular breast, gastric	gastric	familial gastric carcinoma	E	Rec	TSG	Mis, N, F, S				999,CD324,CDH1,ENSG00000039068.18,P12830,UVO,uvomorulin
nv-GRCh38-chr3-10149817-10149817-T-A_BC11	nv-GRCh38-chr3-10149817-10149817-T-A	nv	chr3	10149817	GRCh38	1	1	Yes	25.3	yes	yes	renal, haemangioma, pheochromocytoma	renal, haemangioma, pheochromocytoma	Von Hippel-Lindau syndrome	E, M, O	Rec	TSG	D, Mis, N, F, S				7428,ENSG00000134086.7,P40337,VHL,VHL1
nv-GRCh38-chr3-10146562-10146562-T-G_TC11	nv-GRCh38-chr3-10146562-10146562-T-G	nv	chr3	10146562	GRCh38	1	1	Yes	25.3	yes	yes	renal, haemangioma, pheochromocytoma	renal, haemangioma, pheochromocytoma	Von Hippel-Lindau syndrome	E, M, O	Rec	TSG	D, Mis, N, F, S				7428,ENSG00000134086.7,P40337,VHL,VHL1
nv-GRCh38-chr3-10146562-10146562-T-A_TC11	nv-GRCh38-chr3-10146562-10146562-T-A	nv	chr3	10146562	GRCh38	1	1	Yes	25.3	yes	yes	renal, haemangioma, pheochromocytoma	renal, haemangioma, pheochromocytoma	Von Hippel-Lindau syndrome	E, M, O	Rec	TSG	D, Mis, N, F, S				7428,ENSG00000134086.7,P40337,VHL,VHL1
nv-GRCh38-chr3-10146564-10146564-A-T_TC11	nv-GRCh38-chr3-10146564-10146564-A-T	nv	chr3	10146564	GRCh38	1	1	Yes	25.3	yes	yes	renal, haemangioma, pheochromocytoma	renal, haemangioma, pheochromocytoma	Von Hippel-Lindau syndrome	E, M, O	Rec	TSG	D, Mis, N, F, S				7428,ENSG00000134086.7,P40337,VHL,VHL1
nv-GRCh38-chr3-10149796-10149796-T-A_TC11	nv-GRCh38-chr3-10149796-10149796-T-A	nv	chr3	10149796	GRCh38	1	1	Yes	25.3	yes	yes	renal, haemangioma, pheochromocytoma	renal, haemangioma, pheochromocytoma	Von Hippel-Lindau syndrome	E, M, O	Rec	TSG	D, Mis, N, F, S				7428,ENSG00000134086.7,P40337,VHL,VHL1
nv-GRCh38-chr3-10149796-10149796-T-G_TC11	nv-GRCh38-chr3-10149796-10149796-T-G	nv	chr3	10149796	GRCh38	1	1	Yes	25.3	yes	yes	renal, haemangioma, pheochromocytoma	renal, haemangioma, pheochromocytoma	Von Hippel-Lindau syndrome	E, M, O	Rec	TSG	D, Mis, N, F, S				7428,ENSG00000134086.7,P40337,VHL,VHL1
nv-GRCh38-chr3-10149796-10149796-T-C_BC11	nv-GRCh38-chr3-10149796-10149796-T-C	nv	chr3	10149796	GRCh38	1	1	Yes	25.3	yes	yes	renal, haemangioma, pheochromocytoma	renal, haemangioma, pheochromocytoma	Von Hippel-Lindau syndrome	E, M, O	Rec	TSG	D, Mis, N, F, S				7428,ENSG00000134086.7,P40337,VHL,VHL1
nv-GRCh38-chr3-10146631-10146631-T-G_TC11	nv-GRCh38-chr3-10146631-10146631-T-G	nv	chr3	10146631	GRCh38	1	1	Yes	25.3	yes	yes	renal, haemangioma, pheochromocytoma	renal, haemangioma, pheochromocytoma	Von Hippel-Lindau syndrome	E, M, O	Rec	TSG	D, Mis, N, F, S				7428,ENSG00000134086.7,P40337,VHL,VHL1
nv-GRCh38-chr3-10146631-10146631-T-A_BC11	nv-GRCh38-chr3-10146631-10146631-T-A	nv	chr3	10146631	GRCh38	1	1	Yes	25.3	yes	yes	renal, haemangioma, pheochromocytoma	renal, haemangioma, pheochromocytoma	Von Hippel-Lindau syndrome	E, M, O	Rec	TSG	D, Mis, N, F, S				7428,ENSG00000134086.7,P40337,VHL,VHL1
nv-GRCh38-chr3-10146631-10146631-T-C_BC11	nv-GRCh38-chr3-10146631-10146631-T-C	nv	chr3	10146631	GRCh38	1	1	Yes	25.3	yes	yes	renal, haemangioma, pheochromocytoma	renal, haemangioma, pheochromocytoma	Von Hippel-Lindau syndrome	E, M, O	Rec	TSG	D, Mis, N, F, S				7428,ENSG00000134086.7,P40337,VHL,VHL1
nv-GRCh38-chr3-10146556-10146556-T-G_TC11	nv-GRCh38-chr3-10146556-10146556-T-G	nv	chr3	10146556	GRCh38	1	1	Yes	25.3	yes	yes	renal, haemangioma, pheochromocytoma	renal, haemangioma, pheochromocytoma	Von Hippel-Lindau syndrome	E, M, O	Rec	TSG	D, Mis, N, F, S				7428,ENSG00000134086.7,P40337,VHL,VHL1
nv-GRCh38-chr3-10146556-10146556-T-A_TC11	nv-GRCh38-chr3-10146556-10146556-T-A	nv	chr3	10146556	GRCh38	1	1	Yes	25.3	yes	yes	renal, haemangioma, pheochromocytoma	renal, haemangioma, pheochromocytoma	Von Hippel-Lindau syndrome	E, M, O	Rec	TSG	D, Mis, N, F, S				7428,ENSG00000134086.7,P40337,VHL,VHL1
nv-GRCh38-chr3-10146556-10146556-T-C_BC11	nv-GRCh38-chr3-10146556-10146556-T-C	nv	chr3	10146556	GRCh38	1	1	Yes	25.3	yes	yes	renal, haemangioma, pheochromocytoma	renal, haemangioma, pheochromocytoma	Von Hippel-Lindau syndrome	E, M, O	Rec	TSG	D, Mis, N, F, S				7428,ENSG00000134086.7,P40337,VHL,VHL1
nv-GRCh38-chr3-10146625-10146625-T-A_BC11	nv-GRCh38-chr3-10146625-10146625-T-A	nv	chr3	10146625	GRCh38	1	1	Yes	25.3	yes	yes	renal, haemangioma, pheochromocytoma	renal, haemangioma, pheochromocytoma	Von Hippel-Lindau syndrome	E, M, O	Rec	TSG	D, Mis, N, F, S				7428,ENSG00000134086.7,P40337,VHL,VHL1
nv-GRCh38-chr3-10146625-10146625-T-C_BC11	nv-GRCh38-chr3-10146625-10146625-T-C	nv	chr3	10146625	GRCh38	1	1	Yes	25.3	yes	yes	renal, haemangioma, pheochromocytoma	renal, haemangioma, pheochromocytoma	Von Hippel-Lindau syndrome	E, M, O	Rec	TSG	D, Mis, N, F, S				7428,ENSG00000134086.7,P40337,VHL,VHL1
nv-GRCh38-chr3-10146624-10146624-A-T_TC11	nv-GRCh38-chr3-10146624-10146624-A-T	nv	chr3	10146624	GRCh38	1	1	Yes	25.3	yes	yes	renal, haemangioma, pheochromocytoma	renal, haemangioma, pheochromocytoma	Von Hippel-Lindau syndrome	E, M, O	Rec	TSG	D, Mis, N, F, S				7428,ENSG00000134086.7,P40337,VHL,VHL1
nv-GRCh38-chr3-10146516-10146516-C-G_TC11	nv-GRCh38-chr3-10146516-10146516-C-G	nv	chr3	10146516	GRCh38	1	1	Yes	25.3	yes	yes	renal, haemangioma, pheochromocytoma	renal, haemangioma, pheochromocytoma	Von Hippel-Lindau syndrome	E, M, O	Rec	TSG	D, Mis, N, F, S				7428,ENSG00000134086.7,P40337,VHL,VHL1
nv-GRCh38-chr3-10146516-10146516-C-A_BC11	nv-GRCh38-chr3-10146516-10146516-C-A	nv	chr3	10146516	GRCh38	1	1	Yes	25.3	yes	yes	renal, haemangioma, pheochromocytoma	renal, haemangioma, pheochromocytoma	Von Hippel-Lindau syndrome	E, M, O	Rec	TSG	D, Mis, N, F, S				7428,ENSG00000134086.7,P40337,VHL,VHL1
nv-GRCh38-chr3-10146516-10146516-C-T_BC11	nv-GRCh38-chr3-10146516-10146516-C-T	nv	chr3	10146516	GRCh38	1	1	Yes	25.3	yes	yes	renal, haemangioma, pheochromocytoma	renal, haemangioma, pheochromocytoma	Von Hippel-Lindau syndrome	E, M, O	Rec	TSG	D, Mis, N, F, S				7428,ENSG00000134086.7,P40337,VHL,VHL1
nv-GRCh38-chr3-10146579-10146579-T-A_BC11	nv-GRCh38-chr3-10146579-10146579-T-A	nv	chr3	10146579	GRCh38	1	1	Yes	25.3	yes	yes	renal, haemangioma, pheochromocytoma	renal, haemangioma, pheochromocytoma	Von Hippel-Lindau syndrome	E, M, O	Rec	TSG	D, Mis, N, F, S				7428,ENSG00000134086.7,P40337,VHL,VHL1
nv-GRCh38-chr3-10146579-10146579-T-G_TC11	nv-GRCh38-chr3-10146579-10146579-T-G	nv	chr3	10146579	GRCh38	1	1	Yes	25.3	yes	yes	renal, haemangioma, pheochromocytoma	renal, haemangioma, pheochromocytoma	Von Hippel-Lindau syndrome	E, M, O	Rec	TSG	D, Mis, N, F, S				7428,ENSG00000134086.7,P40337,VHL,VHL1
nv-GRCh38-chr12-25245326-25245326-G-C_BC11	nv-GRCh38-chr12-25245326-25245326-G-C	nv	chr12	25245326	GRCh38	1	1	Yes	12.1	yes		pancreatic, colorectal, lung, thyroid, AML, other tumour types			L, E, M, O	Dom	oncogene	Mis				3845,ENSG00000133703.11,KRAS,KRAS1,KRAS2,P01116
nv-GRCh38-chr12-25245323-25245323-A-C_TC11	nv-GRCh38-chr12-25245323-25245323-A-C	nv	chr12	25245323	GRCh38	1	1	Yes	12.1	yes		pancreatic, colorectal, lung, thyroid, AML, other tumour types			L, E, M, O	Dom	oncogene	Mis				3845,ENSG00000133703.11,KRAS,KRAS1,KRAS2,P01116
nv-GRCh38-chr12-25245323-25245323-A-T_TC11	nv-GRCh38-chr12-25245323-25245323-A-T	nv	chr12	25245323	GRCh38	1	1	Yes	12.1	yes		pancreatic, colorectal, lung, thyroid, AML, other tumour types			L, E, M, O	Dom	oncogene	Mis				3845,ENSG00000133703.11,KRAS,KRAS1,KRAS2,P01116
nv-GRCh38-chr12-25227340-25227340-C-G_TC11	nv-GRCh38-chr12-25227340-25227340-C-G	nv	chr12	25227340	GRCh38	1	1	Yes	12.1	yes		pancreatic, colorectal, lung, thyroid, AML, other tumour types			L, E, M, O	Dom	oncogene	Mis				3845,ENSG00000133703.11,KRAS,KRAS1,KRAS2,P01116
nv-GRCh38-chr12-25227348-25227348-G-A_BC11	nv-GRCh38-chr12-25227348-25227348-G-A	nv	chr12	25227348	GRCh38	1	1	Yes	12.1	yes		pancreatic, colorectal, lung, thyroid, AML, other tumour types			L, E, M, O	Dom	oncogene	Mis				3845,ENSG00000133703.11,KRAS,KRAS1,KRAS2,P01116
nv-GRCh38-chr13-28033976-28033976-G-A_BC11	nv-GRCh38-chr13-28033976-28033976-G-A	nv	chr13	28033976	GRCh38	1	1	Yes	12.2	yes		AML, ALL			L	Dom	oncogene	Mis, O				2322,CD135,ENSG00000122025.14,FLK2,FLT3,P36888,STK1
nv-GRCh38-chr13-28033979-28033979-C-A_TC11	nv-GRCh38-chr13-28033979-28033979-C-A	nv	chr13	28033979	GRCh38	1	1	Yes	12.2	yes		AML, ALL			L	Dom	oncogene	Mis, O				2322,CD135,ENSG00000122025.14,FLK2,FLT3,P36888,STK1
nv-GRCh38-chr13-28033979-28033979-C-T_BC11	nv-GRCh38-chr13-28033979-28033979-C-T	nv	chr13	28033979	GRCh38	1	1	Yes	12.2	yes		AML, ALL			L	Dom	oncogene	Mis, O				2322,CD135,ENSG00000122025.14,FLK2,FLT3,P36888,STK1
nv-GRCh38-chr19-10499579-10499579-A-G_BC11	nv-GRCh38-chr19-10499579-10499579-A-G	nv	chr19	10499579	GRCh38	1	1	Yes	13.2	yes		NSCLC, breast carcinoma			E		TSG	Mis, N, F				9817,ENSG00000079999.13,INrf2,KEAP1,KIAA0132,KLHL19,MGC10630,MGC1114,MGC20887,MGC4407,MGC9454,Q14145
nv-GRCh38-chr19-10486815-10486815-C-T_BC11	nv-GRCh38-chr19-10486815-10486815-C-T	nv	chr19	10486815	GRCh38	1	1	Yes	13.2	yes		NSCLC, breast carcinoma			E		TSG	Mis, N, F				9817,ENSG00000079999.13,INrf2,KEAP1,KIAA0132,KLHL19,MGC10630,MGC1114,MGC20887,MGC4407,MGC9454,Q14145
nv-GRCh38-chr19-10486815-10486815-C-G_BC11	nv-GRCh38-chr19-10486815-10486815-C-G	nv	chr19	10486815	GRCh38	1	1	Yes	13.2	yes		NSCLC, breast carcinoma			E		TSG	Mis, N, F				9817,ENSG00000079999.13,INrf2,KEAP1,KIAA0132,KLHL19,MGC10630,MGC1114,MGC20887,MGC4407,MGC9454,Q14145
nv-GRCh38-chr19-10489330-10489330-C-A_BC11	nv-GRCh38-chr19-10489330-10489330-C-A	nv	chr19	10489330	GRCh38	1	1	Yes	13.2	yes		NSCLC, breast carcinoma			E		TSG	Mis, N, F				9817,ENSG00000079999.13,INrf2,KEAP1,KIAA0132,KLHL19,MGC10630,MGC1114,MGC20887,MGC4407,MGC9454,Q14145
nv-GRCh38-chr19-10491905-10491905-C-T_BC11	nv-GRCh38-chr19-10491905-10491905-C-T	nv	chr19	10491905	GRCh38	1	1	Yes	13.2	yes		NSCLC, breast carcinoma			E		TSG	Mis, N, F				9817,ENSG00000079999.13,INrf2,KEAP1,KIAA0132,KLHL19,MGC10630,MGC1114,MGC20887,MGC4407,MGC9454,Q14145
nv-GRCh38-chr19-10491905-10491905-C-A_TC11	nv-GRCh38-chr19-10491905-10491905-C-A	nv	chr19	10491905	GRCh38	1	1	Yes	13.2	yes		NSCLC, breast carcinoma			E		TSG	Mis, N, F				9817,ENSG00000079999.13,INrf2,KEAP1,KIAA0132,KLHL19,MGC10630,MGC1114,MGC20887,MGC4407,MGC9454,Q14145
nv-GRCh38-chr19-3118945-3118945-G-C_TC11	nv-GRCh38-chr19-3118945-3118945-G-C	nv	chr19	3118945	GRCh38	1	1	Yes	13.3	yes		uveal melanoma, primary central nervous system melanocytic neoplasms			E, O	Dom	oncogene	Mis				2767,ENSG00000088256.8,FBH,FBH2,FHH2,GNA11,HHC2,P29992
nv-GRCh38-chr17-7674232-7674232-C-A_BC11	nv-GRCh38-chr17-7674232-7674232-C-A	nv	chr17	7674232	GRCh38	1	1	Yes	13.1	yes	yes	breast, colorectal, lung, sarcoma, adrenocortical, glioma, Spitzoid tumour, multiple other tumour types	breast, sarcoma, adrenocortical carcinoma, glioma, multiple other tumour types	Li-Fraumeni syndrome	L, E, M, O	Rec	oncogene, TSG, fusion	Mis, N, F, T	NTRK1			7157,ENSG00000141510.16,LFS1,P04637,TP53,p53
nv-GRCh38-chr17-7674232-7674232-C-T_BC11	nv-GRCh38-chr17-7674232-7674232-C-T	nv	chr17	7674232	GRCh38	1	1	Yes	13.1	yes	yes	breast, colorectal, lung, sarcoma, adrenocortical, glioma, Spitzoid tumour, multiple other tumour types	breast, sarcoma, adrenocortical carcinoma, glioma, multiple other tumour types	Li-Fraumeni syndrome	L, E, M, O	Rec	oncogene, TSG, fusion	Mis, N, F, T	NTRK1			7157,ENSG00000141510.16,LFS1,P04637,TP53,p53
nv-GRCh38-chr17-7674948-7674948-T-G_TC11	nv-GRCh38-chr17-7674948-7674948-T-G	nv	chr17	7674948	GRCh38	1	1	Yes	13.1	yes	yes	breast, colorectal, lung, sarcoma, adrenocortical, glioma, Spitzoid tumour, multiple other tumour types	breast, sarcoma, adrenocortical carcinoma, glioma, multiple other tumour types	Li-Fraumeni syndrome	L, E, M, O	Rec	oncogene, TSG, fusion	Mis, N, F, T	NTRK1			7157,ENSG00000141510.16,LFS1,P04637,TP53,p53
nv-GRCh38-chr17-7674948-7674948-T-A_TC11	nv-GRCh38-chr17-7674948-7674948-T-A	nv	chr17	7674948	GRCh38	1	1	Yes	13.1	yes	yes	breast, colorectal, lung, sarcoma, adrenocortical, glioma, Spitzoid tumour, multiple other tumour types	breast, sarcoma, adrenocortical carcinoma, glioma, multiple other tumour types	Li-Fraumeni syndrome	L, E, M, O	Rec	oncogene, TSG, fusion	Mis, N, F, T	NTRK1			7157,ENSG00000141510.16,LFS1,P04637,TP53,p53
nv-GRCh38-chr17-7675236-7675236-A-G_BC11	nv-GRCh38-chr17-7675236-7675236-A-G	nv	chr17	7675236	GRCh38	1	1	Yes	13.1	yes	yes	breast, colorectal, lung, sarcoma, adrenocortical, glioma, Spitzoid tumour, multiple other tumour types	breast, sarcoma, adrenocortical carcinoma, glioma, multiple other tumour types	Li-Fraumeni syndrome	L, E, M, O	Rec	oncogene, TSG, fusion	Mis, N, F, T	NTRK1			7157,ENSG00000141510.16,LFS1,P04637,TP53,p53
nv-GRCh38-chr17-7675122-7675122-T-C_BC11	nv-GRCh38-chr17-7675122-7675122-T-C	nv	chr17	7675122	GRCh38	1	1	Yes	13.1	yes	yes	breast, colorectal, lung, sarcoma, adrenocortical, glioma, Spitzoid tumour, multiple other tumour types	breast, sarcoma, adrenocortical carcinoma, glioma, multiple other tumour types	Li-Fraumeni syndrome	L, E, M, O	Rec	oncogene, TSG, fusion	Mis, N, F, T	NTRK1			7157,ENSG00000141510.16,LFS1,P04637,TP53,p53
nv-GRCh38-chr17-7673826-7673826-A-G_BC11	nv-GRCh38-chr17-7673826-7673826-A-G	nv	chr17	7673826	GRCh38	1	1	Yes	13.1	yes	yes	breast, colorectal, lung, sarcoma, adrenocortical, glioma, Spitzoid tumour, multiple other tumour types	breast, sarcoma, adrenocortical carcinoma, glioma, multiple other tumour types	Li-Fraumeni syndrome	L, E, M, O	Rec	oncogene, TSG, fusion	Mis, N, F, T	NTRK1			7157,ENSG00000141510.16,LFS1,P04637,TP53,p53
nv-GRCh38-chr17-7675074-7675074-C-G_TC11	nv-GRCh38-chr17-7675074-7675074-C-G	nv	chr17	7675074	GRCh38	1	1	Yes	13.1	yes	yes	breast, colorectal, lung, sarcoma, adrenocortical, glioma, Spitzoid tumour, multiple other tumour types	breast, sarcoma, adrenocortical carcinoma, glioma, multiple other tumour types	Li-Fraumeni syndrome	L, E, M, O	Rec	oncogene, TSG, fusion	Mis, N, F, T	NTRK1			7157,ENSG00000141510.16,LFS1,P04637,TP53,p53
nv-GRCh38-chr17-7675074-7675074-C-A_BC11	nv-GRCh38-chr17-7675074-7675074-C-A	nv	chr17	7675074	GRCh38	1	1	Yes	13.1	yes	yes	breast, colorectal, lung, sarcoma, adrenocortical, glioma, Spitzoid tumour, multiple other tumour types	breast, sarcoma, adrenocortical carcinoma, glioma, multiple other tumour types	Li-Fraumeni syndrome	L, E, M, O	Rec	oncogene, TSG, fusion	Mis, N, F, T	NTRK1			7157,ENSG00000141510.16,LFS1,P04637,TP53,p53
nv-GRCh38-chr17-7674962-7674962-G-A_BC11	nv-GRCh38-chr17-7674962-7674962-G-A	nv	chr17	7674962	GRCh38	1	1	Yes	13.1	yes	yes	breast, colorectal, lung, sarcoma, adrenocortical, glioma, Spitzoid tumour, multiple other tumour types	breast, sarcoma, adrenocortical carcinoma, glioma, multiple other tumour types	Li-Fraumeni syndrome	L, E, M, O	Rec	oncogene, TSG, fusion	Mis, N, F, T	NTRK1			7157,ENSG00000141510.16,LFS1,P04637,TP53,p53
nv-GRCh38-chr17-7675075-7675075-A-G_BC11	nv-GRCh38-chr17-7675075-7675075-A-G	nv	chr17	7675075	GRCh38	1	1	Yes	13.1	yes	yes	breast, colorectal, lung, sarcoma, adrenocortical, glioma, Spitzoid tumour, multiple other tumour types	breast, sarcoma, adrenocortical carcinoma, glioma, multiple other tumour types	Li-Fraumeni syndrome	L, E, M, O	Rec	oncogene, TSG, fusion	Mis, N, F, T	NTRK1			7157,ENSG00000141510.16,LFS1,P04637,TP53,p53
nv-GRCh38-chr17-7675095-7675095-C-G_TC11	nv-GRCh38-chr17-7675095-7675095-C-G	nv	chr17	7675095	GRCh38	1	1	Yes	13.1	yes	yes	breast, colorectal, lung, sarcoma, adrenocortical, glioma, Spitzoid tumour, multiple other tumour types	breast, sarcoma, adrenocortical carcinoma, glioma, multiple other tumour types	Li-Fraumeni syndrome	L, E, M, O	Rec	oncogene, TSG, fusion	Mis, N, F, T	NTRK1			7157,ENSG00000141510.16,LFS1,P04637,TP53,p53
nv-GRCh38-chr18-51065555-51065555-G-C_TC11	nv-GRCh38-chr18-51065555-51065555-G-C	nv	chr18	51065555	GRCh38	1	1	Yes	21.2	yes	yes	colorectal, pancreatic, small intestine	gastrointestinal polyp	juvenile polyposis	E	Rec	TSG	D, Mis, N, F				4089,DPC4,ENSG00000141646.13,MADH4,Q13485,SMAD4
nv-GRCh38-chr18-51065554-51065554-T-A_BC11	nv-GRCh38-chr18-51065554-51065554-T-A	nv	chr18	51065554	GRCh38	1	1	Yes	21.2	yes	yes	colorectal, pancreatic, small intestine	gastrointestinal polyp	juvenile polyposis	E	Rec	TSG	D, Mis, N, F				4089,DPC4,ENSG00000141646.13,MADH4,Q13485,SMAD4
nv-GRCh38-chr18-51065555-51065555-G-T_BC11	nv-GRCh38-chr18-51065555-51065555-G-T	nv	chr18	51065555	GRCh38	1	1	Yes	21.2	yes	yes	colorectal, pancreatic, small intestine	gastrointestinal polyp	juvenile polyposis	E	Rec	TSG	D, Mis, N, F				4089,DPC4,ENSG00000141646.13,MADH4,Q13485,SMAD4
nv-GRCh38-chr18-51065554-51065554-T-G_TC11	nv-GRCh38-chr18-51065554-51065554-T-G	nv	chr18	51065554	GRCh38	1	1	Yes	21.2	yes	yes	colorectal, pancreatic, small intestine	gastrointestinal polyp	juvenile polyposis	E	Rec	TSG	D, Mis, N, F				4089,DPC4,ENSG00000141646.13,MADH4,Q13485,SMAD4
nv-GRCh38-chr18-51065554-51065554-T-C_BC11	nv-GRCh38-chr18-51065554-51065554-T-C	nv	chr18	51065554	GRCh38	1	1	Yes	21.2	yes	yes	colorectal, pancreatic, small intestine	gastrointestinal polyp	juvenile polyposis	E	Rec	TSG	D, Mis, N, F				4089,DPC4,ENSG00000141646.13,MADH4,Q13485,SMAD4
nv-GRCh38-chr18-51065555-51065555-G-A_BC11	nv-GRCh38-chr18-51065555-51065555-G-A	nv	chr18	51065555	GRCh38	1	1	Yes	21.2	yes	yes	colorectal, pancreatic, small intestine	gastrointestinal polyp	juvenile polyposis	E	Rec	TSG	D, Mis, N, F				4089,DPC4,ENSG00000141646.13,MADH4,Q13485,SMAD4
nv-GRCh38-chr17-7673805-7673805-A-G_BC11	nv-GRCh38-chr17-7673805-7673805-A-G	nv	chr17	7673805	GRCh38	1	1	Yes	13.1	yes	yes	breast, colorectal, lung, sarcoma, adrenocortical, glioma, Spitzoid tumour, multiple other tumour types	breast, sarcoma, adrenocortical carcinoma, glioma, multiple other tumour types	Li-Fraumeni syndrome	L, E, M, O	Rec	oncogene, TSG, fusion	Mis, N, F, T	NTRK1			7157,ENSG00000141510.16,LFS1,P04637,TP53,p53
nv-GRCh38-chr17-7673787-7673787-G-A_BC11	nv-GRCh38-chr17-7673787-7673787-G-A	nv	chr17	7673787	GRCh38	1	1	Yes	13.1	yes	yes	breast, colorectal, lung, sarcoma, adrenocortical, glioma, Spitzoid tumour, multiple other tumour types	breast, sarcoma, adrenocortical carcinoma, glioma, multiple other tumour types	Li-Fraumeni syndrome	L, E, M, O	Rec	oncogene, TSG, fusion	Mis, N, F, T	NTRK1			7157,ENSG00000141510.16,LFS1,P04637,TP53,p53
nv-GRCh38-chr17-7674199-7674199-A-T_BC11	nv-GRCh38-chr17-7674199-7674199-A-T	nv	chr17	7674199	GRCh38	1	1	Yes	13.1	yes	yes	breast, colorectal, lung, sarcoma, adrenocortical, glioma, Spitzoid tumour, multiple other tumour types	breast, sarcoma, adrenocortical carcinoma, glioma, multiple other tumour types	Li-Fraumeni syndrome	L, E, M, O	Rec	oncogene, TSG, fusion	Mis, N, F, T	NTRK1			7157,ENSG00000141510.16,LFS1,P04637,TP53,p53
nv-GRCh38-chr17-7674199-7674199-A-G_BC11	nv-GRCh38-chr17-7674199-7674199-A-G	nv	chr17	7674199	GRCh38	1	1	Yes	13.1	yes	yes	breast, colorectal, lung, sarcoma, adrenocortical, glioma, Spitzoid tumour, multiple other tumour types	breast, sarcoma, adrenocortical carcinoma, glioma, multiple other tumour types	Li-Fraumeni syndrome	L, E, M, O	Rec	oncogene, TSG, fusion	Mis, N, F, T	NTRK1			7157,ENSG00000141510.16,LFS1,P04637,TP53,p53
nv-GRCh38-chr17-7674954-7674954-G-A_BC11	nv-GRCh38-chr17-7674954-7674954-G-A	nv	chr17	7674954	GRCh38	1	1	Yes	13.1	yes	yes	breast, colorectal, lung, sarcoma, adrenocortical, glioma, Spitzoid tumour, multiple other tumour types	breast, sarcoma, adrenocortical carcinoma, glioma, multiple other tumour types	Li-Fraumeni syndrome	L, E, M, O	Rec	oncogene, TSG, fusion	Mis, N, F, T	NTRK1			7157,ENSG00000141510.16,LFS1,P04637,TP53,p53
nv-GRCh38-chr3-10146531-10146531-A-G_BC11	nv-GRCh38-chr3-10146531-10146531-A-G	nv	chr3	10146531	GRCh38	1	1	Yes	25.3	yes	yes	renal, haemangioma, pheochromocytoma	renal, haemangioma, pheochromocytoma	Von Hippel-Lindau syndrome	E, M, O	Rec	TSG	D, Mis, N, F, S				7428,ENSG00000134086.7,P40337,VHL,VHL1
nv-GRCh38-chr3-10146531-10146531-A-T_BC11	nv-GRCh38-chr3-10146531-10146531-A-T	nv	chr3	10146531	GRCh38	1	1	Yes	25.3	yes	yes	renal, haemangioma, pheochromocytoma	renal, haemangioma, pheochromocytoma	Von Hippel-Lindau syndrome	E, M, O	Rec	TSG	D, Mis, N, F, S				7428,ENSG00000134086.7,P40337,VHL,VHL1
nv-GRCh38-chr3-41233420-41233420-T-G_TC11	nv-GRCh38-chr3-41233420-41233420-T-G	nv	chr3	41233420	GRCh38	1	1	Yes	22.1	yes		colorectal, ovarian, hepatoblastoma, pleomorphic salivary gland adenoma, other tumour types			E, M, O	Dom	oncogene, fusion	Mis, O, T	PLAG1			1499,CTNNB,CTNNB1,ENSG00000168036.17,armadillo,beta-catenin
nv-GRCh38-chr3-41233420-41233420-T-A_BC11	nv-GRCh38-chr3-41233420-41233420-T-A	nv	chr3	41233420	GRCh38	1	1	Yes	22.1	yes		colorectal, ovarian, hepatoblastoma, pleomorphic salivary gland adenoma, other tumour types			E, M, O	Dom	oncogene, fusion	Mis, O, T	PLAG1			1499,CTNNB,CTNNB1,ENSG00000168036.17,armadillo,beta-catenin
nv-GRCh38-chr4-152328233-152328233-G-C_TC11	nv-GRCh38-chr4-152328233-152328233-G-C	nv	chr4	152328233	GRCh38	1	1	Yes	31.3	yes		colorectal, endometrial, T-ALL			E, L	Rec	TSG	Mis, N, D, F				55294,AGO,CDC4,ENSG00000109670.14,FBW7,FBX30,FBXW6,FBXW7,FLJ11071,Q969H0,SEL-10,SEL10
nv-GRCh38-chr4-152328233-152328233-G-T_BC11	nv-GRCh38-chr4-152328233-152328233-G-T	nv	chr4	152328233	GRCh38	1	1	Yes	31.3	yes		colorectal, endometrial, T-ALL			E, L	Rec	TSG	Mis, N, D, F				55294,AGO,CDC4,ENSG00000109670.14,FBW7,FBX30,FBXW6,FBXW7,FLJ11071,Q969H0,SEL-10,SEL10
nv-GRCh38-chr4-152328233-152328233-G-A_BC11	nv-GRCh38-chr4-152328233-152328233-G-A	nv	chr4	152328233	GRCh38	1	1	Yes	31.3	yes		colorectal, endometrial, T-ALL			E, L	Rec	TSG	Mis, N, D, F				55294,AGO,CDC4,ENSG00000109670.14,FBW7,FBX30,FBXW6,FBXW7,FLJ11071,Q969H0,SEL-10,SEL10
nv-GRCh38-chr4-152326214-152326214-C-A_BC11	nv-GRCh38-chr4-152326214-152326214-C-A	nv	chr4	152326214	GRCh38	1	1	Yes	31.3	yes		colorectal, endometrial, T-ALL			E, L	Rec	TSG	Mis, N, D, F				55294,AGO,CDC4,ENSG00000109670.14,FBW7,FBX30,FBXW6,FBXW7,FLJ11071,Q969H0,SEL-10,SEL10
nv-GRCh38-chr4-152326214-152326214-C-G_BC11	nv-GRCh38-chr4-152326214-152326214-C-G	nv	chr4	152326214	GRCh38	1	1	Yes	31.3	yes		colorectal, endometrial, T-ALL			E, L	Rec	TSG	Mis, N, D, F				55294,AGO,CDC4,ENSG00000109670.14,FBW7,FBX30,FBXW6,FBXW7,FLJ11071,Q969H0,SEL-10,SEL10
nv-GRCh38-chr4-152326214-152326214-C-T_BC11	nv-GRCh38-chr4-152326214-152326214-C-T	nv	chr4	152326214	GRCh38	1	1	Yes	31.3	yes		colorectal, endometrial, T-ALL			E, L	Rec	TSG	Mis, N, D, F				55294,AGO,CDC4,ENSG00000109670.14,FBW7,FBX30,FBXW6,FBXW7,FLJ11071,Q969H0,SEL-10,SEL10
nv-GRCh38-chr17-7674263-7674263-A-G_BC11	nv-GRCh38-chr17-7674263-7674263-A-G	nv	chr17	7674263	GRCh38	1	1	Yes	13.1	yes	yes	breast, colorectal, lung, sarcoma, adrenocortical, glioma, Spitzoid tumour, multiple other tumour types	breast, sarcoma, adrenocortical carcinoma, glioma, multiple other tumour types	Li-Fraumeni syndrome	L, E, M, O	Rec	oncogene, TSG, fusion	Mis, N, F, T	NTRK1			7157,ENSG00000141510.16,LFS1,P04637,TP53,p53
nv-GRCh38-chr17-7675224-7675224-G-T_BC11	nv-GRCh38-chr17-7675224-7675224-G-T	nv	chr17	7675224	GRCh38	1	1	Yes	13.1	yes	yes	breast, colorectal, lung, sarcoma, adrenocortical, glioma, Spitzoid tumour, multiple other tumour types	breast, sarcoma, adrenocortical carcinoma, glioma, multiple other tumour types	Li-Fraumeni syndrome	L, E, M, O	Rec	oncogene, TSG, fusion	Mis, N, F, T	NTRK1			7157,ENSG00000141510.16,LFS1,P04637,TP53,p53
nv-GRCh38-chr17-7675224-7675224-G-C_TC11	nv-GRCh38-chr17-7675224-7675224-G-C	nv	chr17	7675224	GRCh38	1	1	Yes	13.1	yes	yes	breast, colorectal, lung, sarcoma, adrenocortical, glioma, Spitzoid tumour, multiple other tumour types	breast, sarcoma, adrenocortical carcinoma, glioma, multiple other tumour types	Li-Fraumeni syndrome	L, E, M, O	Rec	oncogene, TSG, fusion	Mis, N, F, T	NTRK1			7157,ENSG00000141510.16,LFS1,P04637,TP53,p53
nv-GRCh38-chr17-7673796-7673796-C-G_TC11	nv-GRCh38-chr17-7673796-7673796-C-G	nv	chr17	7673796	GRCh38	1	1	Yes	13.1	yes	yes	breast, colorectal, lung, sarcoma, adrenocortical, glioma, Spitzoid tumour, multiple other tumour types	breast, sarcoma, adrenocortical carcinoma, glioma, multiple other tumour types	Li-Fraumeni syndrome	L, E, M, O	Rec	oncogene, TSG, fusion	Mis, N, F, T	NTRK1			7157,ENSG00000141510.16,LFS1,P04637,TP53,p53
nv-GRCh38-chr17-7673796-7673796-C-A_BC11	nv-GRCh38-chr17-7673796-7673796-C-A	nv	chr17	7673796	GRCh38	1	1	Yes	13.1	yes	yes	breast, colorectal, lung, sarcoma, adrenocortical, glioma, Spitzoid tumour, multiple other tumour types	breast, sarcoma, adrenocortical carcinoma, glioma, multiple other tumour types	Li-Fraumeni syndrome	L, E, M, O	Rec	oncogene, TSG, fusion	Mis, N, F, T	NTRK1			7157,ENSG00000141510.16,LFS1,P04637,TP53,p53
nv-GRCh38-chr18-51065548-51065548-C-G_BC11	nv-GRCh38-chr18-51065548-51065548-C-G	nv	chr18	51065548	GRCh38	1	1	Yes	21.2	yes	yes	colorectal, pancreatic, small intestine	gastrointestinal polyp	juvenile polyposis	E	Rec	TSG	D, Mis, N, F				4089,DPC4,ENSG00000141646.13,MADH4,Q13485,SMAD4
nv-GRCh38-chr18-51065548-51065548-C-A_BC11	nv-GRCh38-chr18-51065548-51065548-C-A	nv	chr18	51065548	GRCh38	1	1	Yes	21.2	yes	yes	colorectal, pancreatic, small intestine	gastrointestinal polyp	juvenile polyposis	E	Rec	TSG	D, Mis, N, F				4089,DPC4,ENSG00000141646.13,MADH4,Q13485,SMAD4
nv-GRCh38-chr18-51065548-51065548-C-T_BC11	nv-GRCh38-chr18-51065548-51065548-C-T	nv	chr18	51065548	GRCh38	1	1	Yes	21.2	yes	yes	colorectal, pancreatic, small intestine	gastrointestinal polyp	juvenile polyposis	E	Rec	TSG	D, Mis, N, F				4089,DPC4,ENSG00000141646.13,MADH4,Q13485,SMAD4
nv-GRCh38-chr10-121520163-121520163-G-C_BC11	nv-GRCh38-chr10-121520163-121520163-G-C	nv	chr10	121520163	GRCh38	1	1	Yes	26.13	yes		gastric, NSCLC, endometrial			E	Dom	oncogene, fusion	Mis		yes	Crouzon, Pfeiffer, and Apert syndromes	2263,BEK,CD332,CEK3,CFD1,ECT1,ENSG00000066468.22,FGFR2,JWS,K-SAM,KGFR,P21802,TK14,TK25
nv-GRCh38-chr17-7674942-7674942-C-G_BC11	nv-GRCh38-chr17-7674942-7674942-C-G	nv	chr17	7674942	GRCh38	1	1	Yes	13.1	yes	yes	breast, colorectal, lung, sarcoma, adrenocortical, glioma, Spitzoid tumour, multiple other tumour types	breast, sarcoma, adrenocortical carcinoma, glioma, multiple other tumour types	Li-Fraumeni syndrome	L, E, M, O	Rec	oncogene, TSG, fusion	Mis, N, F, T	NTRK1			7157,ENSG00000141510.16,LFS1,P04637,TP53,p53
nv-GRCh38-chr17-7674942-7674942-C-A_BC11	nv-GRCh38-chr17-7674942-7674942-C-A	nv	chr17	7674942	GRCh38	1	1	Yes	13.1	yes	yes	breast, colorectal, lung, sarcoma, adrenocortical, glioma, Spitzoid tumour, multiple other tumour types	breast, sarcoma, adrenocortical carcinoma, glioma, multiple other tumour types	Li-Fraumeni syndrome	L, E, M, O	Rec	oncogene, TSG, fusion	Mis, N, F, T	NTRK1			7157,ENSG00000141510.16,LFS1,P04637,TP53,p53
nv-GRCh38-chr17-7674942-7674942-C-T_BC11	nv-GRCh38-chr17-7674942-7674942-C-T	nv	chr17	7674942	GRCh38	1	1	Yes	13.1	yes	yes	breast, colorectal, lung, sarcoma, adrenocortical, glioma, Spitzoid tumour, multiple other tumour types	breast, sarcoma, adrenocortical carcinoma, glioma, multiple other tumour types	Li-Fraumeni syndrome	L, E, M, O	Rec	oncogene, TSG, fusion	Mis, N, F, T	NTRK1			7157,ENSG00000141510.16,LFS1,P04637,TP53,p53
nv-GRCh38-chr17-7675125-7675125-A-C_TC11	nv-GRCh38-chr17-7675125-7675125-A-C	nv	chr17	7675125	GRCh38	1	1	Yes	13.1	yes	yes	breast, colorectal, lung, sarcoma, adrenocortical, glioma, Spitzoid tumour, multiple other tumour types	breast, sarcoma, adrenocortical carcinoma, glioma, multiple other tumour types	Li-Fraumeni syndrome	L, E, M, O	Rec	oncogene, TSG, fusion	Mis, N, F, T	NTRK1			7157,ENSG00000141510.16,LFS1,P04637,TP53,p53
nv-GRCh38-chr17-7675125-7675125-A-T_TC11	nv-GRCh38-chr17-7675125-7675125-A-T	nv	chr17	7675125	GRCh38	1	1	Yes	13.1	yes	yes	breast, colorectal, lung, sarcoma, adrenocortical, glioma, Spitzoid tumour, multiple other tumour types	breast, sarcoma, adrenocortical carcinoma, glioma, multiple other tumour types	Li-Fraumeni syndrome	L, E, M, O	Rec	oncogene, TSG, fusion	Mis, N, F, T	NTRK1			7157,ENSG00000141510.16,LFS1,P04637,TP53,p53
nv-GRCh38-chr17-7675181-7675181-T-A_BC11	nv-GRCh38-chr17-7675181-7675181-T-A	nv	chr17	7675181	GRCh38	1	1	Yes	13.1	yes	yes	breast, colorectal, lung, sarcoma, adrenocortical, glioma, Spitzoid tumour, multiple other tumour types	breast, sarcoma, adrenocortical carcinoma, glioma, multiple other tumour types	Li-Fraumeni syndrome	L, E, M, O	Rec	oncogene, TSG, fusion	Mis, N, F, T	NTRK1			7157,ENSG00000141510.16,LFS1,P04637,TP53,p53
nv-GRCh38-chr17-7675181-7675181-T-G_TC11	nv-GRCh38-chr17-7675181-7675181-T-G	nv	chr17	7675181	GRCh38	1	1	Yes	13.1	yes	yes	breast, colorectal, lung, sarcoma, adrenocortical, glioma, Spitzoid tumour, multiple other tumour types	breast, sarcoma, adrenocortical carcinoma, glioma, multiple other tumour types	Li-Fraumeni syndrome	L, E, M, O	Rec	oncogene, TSG, fusion	Mis, N, F, T	NTRK1			7157,ENSG00000141510.16,LFS1,P04637,TP53,p53
nv-GRCh38-chr17-7675085-7675085-C-T_BC11	nv-GRCh38-chr17-7675085-7675085-C-T	nv	chr17	7675085	GRCh38	1	1	Yes	13.1	yes	yes	breast, colorectal, lung, sarcoma, adrenocortical, glioma, Spitzoid tumour, multiple other tumour types	breast, sarcoma, adrenocortical carcinoma, glioma, multiple other tumour types	Li-Fraumeni syndrome	L, E, M, O	Rec	oncogene, TSG, fusion	Mis, N, F, T	NTRK1			7157,ENSG00000141510.16,LFS1,P04637,TP53,p53
nv-GRCh38-chr17-7673793-7673793-G-A_BC11	nv-GRCh38-chr17-7673793-7673793-G-A	nv	chr17	7673793	GRCh38	1	1	Yes	13.1	yes	yes	breast, colorectal, lung, sarcoma, adrenocortical, glioma, Spitzoid tumour, multiple other tumour types	breast, sarcoma, adrenocortical carcinoma, glioma, multiple other tumour types	Li-Fraumeni syndrome	L, E, M, O	Rec	oncogene, TSG, fusion	Mis, N, F, T	NTRK1			7157,ENSG00000141510.16,LFS1,P04637,TP53,p53
nv-GRCh38-chr17-7674953-7674953-T-G_TC11	nv-GRCh38-chr17-7674953-7674953-T-G	nv	chr17	7674953	GRCh38	1	1	Yes	13.1	yes	yes	breast, colorectal, lung, sarcoma, adrenocortical, glioma, Spitzoid tumour, multiple other tumour types	breast, sarcoma, adrenocortical carcinoma, glioma, multiple other tumour types	Li-Fraumeni syndrome	L, E, M, O	Rec	oncogene, TSG, fusion	Mis, N, F, T	NTRK1			7157,ENSG00000141510.16,LFS1,P04637,TP53,p53
nv-GRCh38-chr17-7674953-7674953-T-A_BC11	nv-GRCh38-chr17-7674953-7674953-T-A	nv	chr17	7674953	GRCh38	1	1	Yes	13.1	yes	yes	breast, colorectal, lung, sarcoma, adrenocortical, glioma, Spitzoid tumour, multiple other tumour types	breast, sarcoma, adrenocortical carcinoma, glioma, multiple other tumour types	Li-Fraumeni syndrome	L, E, M, O	Rec	oncogene, TSG, fusion	Mis, N, F, T	NTRK1			7157,ENSG00000141510.16,LFS1,P04637,TP53,p53
nv-GRCh38-chr17-7674223-7674223-T-C_BC11	nv-GRCh38-chr17-7674223-7674223-T-C	nv	chr17	7674223	GRCh38	1	1	Yes	13.1	yes	yes	breast, colorectal, lung, sarcoma, adrenocortical, glioma, Spitzoid tumour, multiple other tumour types	breast, sarcoma, adrenocortical carcinoma, glioma, multiple other tumour types	Li-Fraumeni syndrome	L, E, M, O	Rec	oncogene, TSG, fusion	Mis, N, F, T	NTRK1			7157,ENSG00000141510.16,LFS1,P04637,TP53,p53
nv-GRCh38-chr17-7674223-7674223-T-A_TC11	nv-GRCh38-chr17-7674223-7674223-T-A	nv	chr17	7674223	GRCh38	1	1	Yes	13.1	yes	yes	breast, colorectal, lung, sarcoma, adrenocortical, glioma, Spitzoid tumour, multiple other tumour types	breast, sarcoma, adrenocortical carcinoma, glioma, multiple other tumour types	Li-Fraumeni syndrome	L, E, M, O	Rec	oncogene, TSG, fusion	Mis, N, F, T	NTRK1			7157,ENSG00000141510.16,LFS1,P04637,TP53,p53
nv-GRCh38-chr17-7674223-7674223-T-G_TC11	nv-GRCh38-chr17-7674223-7674223-T-G	nv	chr17	7674223	GRCh38	1	1	Yes	13.1	yes	yes	breast, colorectal, lung, sarcoma, adrenocortical, glioma, Spitzoid tumour, multiple other tumour types	breast, sarcoma, adrenocortical carcinoma, glioma, multiple other tumour types	Li-Fraumeni syndrome	L, E, M, O	Rec	oncogene, TSG, fusion	Mis, N, F, T	NTRK1			7157,ENSG00000141510.16,LFS1,P04637,TP53,p53
nv-GRCh38-chr17-7675180-7675180-C-A_BC11	nv-GRCh38-chr17-7675180-7675180-C-A	nv	chr17	7675180	GRCh38	1	1	Yes	13.1	yes	yes	breast, colorectal, lung, sarcoma, adrenocortical, glioma, Spitzoid tumour, multiple other tumour types	breast, sarcoma, adrenocortical carcinoma, glioma, multiple other tumour types	Li-Fraumeni syndrome	L, E, M, O	Rec	oncogene, TSG, fusion	Mis, N, F, T	NTRK1			7157,ENSG00000141510.16,LFS1,P04637,TP53,p53
nv-GRCh38-chr17-7675180-7675180-C-G_TC11	nv-GRCh38-chr17-7675180-7675180-C-G	nv	chr17	7675180	GRCh38	1	1	Yes	13.1	yes	yes	breast, colorectal, lung, sarcoma, adrenocortical, glioma, Spitzoid tumour, multiple other tumour types	breast, sarcoma, adrenocortical carcinoma, glioma, multiple other tumour types	Li-Fraumeni syndrome	L, E, M, O	Rec	oncogene, TSG, fusion	Mis, N, F, T	NTRK1			7157,ENSG00000141510.16,LFS1,P04637,TP53,p53
nv-GRCh38-chr17-7673764-7673764-C-G_BC11	nv-GRCh38-chr17-7673764-7673764-C-G	nv	chr17	7673764	GRCh38	1	1	Yes	13.1	yes	yes	breast, colorectal, lung, sarcoma, adrenocortical, glioma, Spitzoid tumour, multiple other tumour types	breast, sarcoma, adrenocortical carcinoma, glioma, multiple other tumour types	Li-Fraumeni syndrome	L, E, M, O	Rec	oncogene, TSG, fusion	Mis, N, F, T	NTRK1			7157,ENSG00000141510.16,LFS1,P04637,TP53,p53
nv-GRCh38-chr17-7673764-7673764-C-A_BC11	nv-GRCh38-chr17-7673764-7673764-C-A	nv	chr17	7673764	GRCh38	1	1	Yes	13.1	yes	yes	breast, colorectal, lung, sarcoma, adrenocortical, glioma, Spitzoid tumour, multiple other tumour types	breast, sarcoma, adrenocortical carcinoma, glioma, multiple other tumour types	Li-Fraumeni syndrome	L, E, M, O	Rec	oncogene, TSG, fusion	Mis, N, F, T	NTRK1			7157,ENSG00000141510.16,LFS1,P04637,TP53,p53
nv-GRCh38-chr17-7673764-7673764-C-T_BC11	nv-GRCh38-chr17-7673764-7673764-C-T	nv	chr17	7673764	GRCh38	1	1	Yes	13.1	yes	yes	breast, colorectal, lung, sarcoma, adrenocortical, glioma, Spitzoid tumour, multiple other tumour types	breast, sarcoma, adrenocortical carcinoma, glioma, multiple other tumour types	Li-Fraumeni syndrome	L, E, M, O	Rec	oncogene, TSG, fusion	Mis, N, F, T	NTRK1			7157,ENSG00000141510.16,LFS1,P04637,TP53,p53
nv-GRCh38-chr17-7675995-7675995-G-C_BC11	nv-GRCh38-chr17-7675995-7675995-G-C	nv	chr17	7675995	GRCh38	1	1	Yes	13.1	yes	yes	breast, colorectal, lung, sarcoma, adrenocortical, glioma, Spitzoid tumour, multiple other tumour types	breast, sarcoma, adrenocortical carcinoma, glioma, multiple other tumour types	Li-Fraumeni syndrome	L, E, M, O	Rec	oncogene, TSG, fusion	Mis, N, F, T	NTRK1			7157,ENSG00000141510.16,LFS1,P04637,TP53,p53
nv-GRCh38-chr17-7675995-7675995-G-A_BC11	nv-GRCh38-chr17-7675995-7675995-G-A	nv	chr17	7675995	GRCh38	1	1	Yes	13.1	yes	yes	breast, colorectal, lung, sarcoma, adrenocortical, glioma, Spitzoid tumour, multiple other tumour types	breast, sarcoma, adrenocortical carcinoma, glioma, multiple other tumour types	Li-Fraumeni syndrome	L, E, M, O	Rec	oncogene, TSG, fusion	Mis, N, F, T	NTRK1			7157,ENSG00000141510.16,LFS1,P04637,TP53,p53
nv-GRCh38-chr17-7675995-7675995-G-T_BC11	nv-GRCh38-chr17-7675995-7675995-G-T	nv	chr17	7675995	GRCh38	1	1	Yes	13.1	yes	yes	breast, colorectal, lung, sarcoma, adrenocortical, glioma, Spitzoid tumour, multiple other tumour types	breast, sarcoma, adrenocortical carcinoma, glioma, multiple other tumour types	Li-Fraumeni syndrome	L, E, M, O	Rec	oncogene, TSG, fusion	Mis, N, F, T	NTRK1			7157,ENSG00000141510.16,LFS1,P04637,TP53,p53
nv-GRCh38-chr19-3118955-3118955-C-T_BC11	nv-GRCh38-chr19-3118955-3118955-C-T	nv	chr19	3118955	GRCh38	1	1	Yes	13.3	yes		uveal melanoma, primary central nervous system melanocytic neoplasms			E, O	Dom	oncogene	Mis				2767,ENSG00000088256.8,FBH,FBH2,FHH2,GNA11,HHC2,P29992
nv-GRCh38-chr2-197402760-197402760-G-T_BC11	nv-GRCh38-chr2-197402760-197402760-G-T	nv	chr2	197402760	GRCh38	1	1	Yes	33.1	yes		myelodysplastic syndrome			L	Dom	oncogene	Mis				23451,ENSG00000115524.15,Hsh155,O75533,PRPF10,Prp10,SAP155,SF3B1,SF3b155
nv-GRCh38-chr2-197402760-197402760-G-C_TC11	nv-GRCh38-chr2-197402760-197402760-G-C	nv	chr2	197402760	GRCh38	1	1	Yes	33.1	yes		myelodysplastic syndrome			L	Dom	oncogene	Mis				23451,ENSG00000115524.15,Hsh155,O75533,PRPF10,Prp10,SAP155,SF3B1,SF3b155
nv-GRCh38-chr2-197402760-197402760-G-A_BC11	nv-GRCh38-chr2-197402760-197402760-G-A	nv	chr2	197402760	GRCh38	1	1	Yes	33.1	yes		myelodysplastic syndrome			L	Dom	oncogene	Mis				23451,ENSG00000115524.15,Hsh155,O75533,PRPF10,Prp10,SAP155,SF3B1,SF3b155
nv-GRCh38-chr1-11124535-11124535-G-A_BC11	nv-GRCh38-chr1-11124535-11124535-G-A	nv	chr1	11124535	GRCh38	1	1	Yes	36.22	yes		endometrial carcinoma, head and neck, clear cell renal cell carcinoma, anaplastic thyroid cancer, urothelial cell carcinoma, central nervous system tumours, testicular germ cell tumours and other tumour types			E	Dom	oncogene	Mis, N		yes	Smith-Kingsmore syndrome, brain overgrowth phenotypes such as focal cortical dysplasia and megalencephaly,	2475,ENSG00000198793.12,FLJ44809,FRAP,FRAP1,FRAP2,MTOR,P42345,RAFT1,RAPT1
nv-GRCh38-chr1-11124535-11124535-G-C_TC11	nv-GRCh38-chr1-11124535-11124535-G-C	nv	chr1	11124535	GRCh38	1	1	Yes	36.22	yes		endometrial carcinoma, head and neck, clear cell renal cell carcinoma, anaplastic thyroid cancer, urothelial cell carcinoma, central nervous system tumours, testicular germ cell tumours and other tumour types			E	Dom	oncogene	Mis, N		yes	Smith-Kingsmore syndrome, brain overgrowth phenotypes such as focal cortical dysplasia and megalencephaly,	2475,ENSG00000198793.12,FLJ44809,FRAP,FRAP1,FRAP2,MTOR,P42345,RAFT1,RAPT1
nv-GRCh38-chr7-55154128-55154128-G-A_BC11	nv-GRCh38-chr7-55154128-55154128-G-A	nv	chr7	55154128	GRCh38	1	1	Yes	11.2	yes	yes	glioma, NSCLC	NSCLC	familial lung cancer	E, O	Dom	oncogene	A, O, Mis				1956,EGFR,ENSG00000146648.17,ERBB,ERBB1,P00533
nv-GRCh38-chr17-7675158-7675158-G-C_BC11	nv-GRCh38-chr17-7675158-7675158-G-C	nv	chr17	7675158	GRCh38	1	1	Yes	13.1	yes	yes	breast, colorectal, lung, sarcoma, adrenocortical, glioma, Spitzoid tumour, multiple other tumour types	breast, sarcoma, adrenocortical carcinoma, glioma, multiple other tumour types	Li-Fraumeni syndrome	L, E, M, O	Rec	oncogene, TSG, fusion	Mis, N, F, T	NTRK1			7157,ENSG00000141510.16,LFS1,P04637,TP53,p53
nv-GRCh38-chr17-7675158-7675158-G-T_BC11	nv-GRCh38-chr17-7675158-7675158-G-T	nv	chr17	7675158	GRCh38	1	1	Yes	13.1	yes	yes	breast, colorectal, lung, sarcoma, adrenocortical, glioma, Spitzoid tumour, multiple other tumour types	breast, sarcoma, adrenocortical carcinoma, glioma, multiple other tumour types	Li-Fraumeni syndrome	L, E, M, O	Rec	oncogene, TSG, fusion	Mis, N, F, T	NTRK1			7157,ENSG00000141510.16,LFS1,P04637,TP53,p53
nv-GRCh38-chr17-7675158-7675158-G-A_BC11	nv-GRCh38-chr17-7675158-7675158-G-A	nv	chr17	7675158	GRCh38	1	1	Yes	13.1	yes	yes	breast, colorectal, lung, sarcoma, adrenocortical, glioma, Spitzoid tumour, multiple other tumour types	breast, sarcoma, adrenocortical carcinoma, glioma, multiple other tumour types	Li-Fraumeni syndrome	L, E, M, O	Rec	oncogene, TSG, fusion	Mis, N, F, T	NTRK1			7157,ENSG00000141510.16,LFS1,P04637,TP53,p53
nv-GRCh38-chr17-7674253-7674253-A-G_BC11	nv-GRCh38-chr17-7674253-7674253-A-G	nv	chr17	7674253	GRCh38	1	1	Yes	13.1	yes	yes	breast, colorectal, lung, sarcoma, adrenocortical, glioma, Spitzoid tumour, multiple other tumour types	breast, sarcoma, adrenocortical carcinoma, glioma, multiple other tumour types	Li-Fraumeni syndrome	L, E, M, O	Rec	oncogene, TSG, fusion	Mis, N, F, T	NTRK1			7157,ENSG00000141510.16,LFS1,P04637,TP53,p53
nv-GRCh38-chr17-7674253-7674253-A-T_BC11	nv-GRCh38-chr17-7674253-7674253-A-T	nv	chr17	7674253	GRCh38	1	1	Yes	13.1	yes	yes	breast, colorectal, lung, sarcoma, adrenocortical, glioma, Spitzoid tumour, multiple other tumour types	breast, sarcoma, adrenocortical carcinoma, glioma, multiple other tumour types	Li-Fraumeni syndrome	L, E, M, O	Rec	oncogene, TSG, fusion	Mis, N, F, T	NTRK1			7157,ENSG00000141510.16,LFS1,P04637,TP53,p53
nv-GRCh38-chr17-7674245-7674245-T-G_TC11	nv-GRCh38-chr17-7674245-7674245-T-G	nv	chr17	7674245	GRCh38	1	1	Yes	13.1	yes	yes	breast, colorectal, lung, sarcoma, adrenocortical, glioma, Spitzoid tumour, multiple other tumour types	breast, sarcoma, adrenocortical carcinoma, glioma, multiple other tumour types	Li-Fraumeni syndrome	L, E, M, O	Rec	oncogene, TSG, fusion	Mis, N, F, T	NTRK1			7157,ENSG00000141510.16,LFS1,P04637,TP53,p53
nv-GRCh38-chr17-7674245-7674245-T-C_BC11	nv-GRCh38-chr17-7674245-7674245-T-C	nv	chr17	7674245	GRCh38	1	1	Yes	13.1	yes	yes	breast, colorectal, lung, sarcoma, adrenocortical, glioma, Spitzoid tumour, multiple other tumour types	breast, sarcoma, adrenocortical carcinoma, glioma, multiple other tumour types	Li-Fraumeni syndrome	L, E, M, O	Rec	oncogene, TSG, fusion	Mis, N, F, T	NTRK1			7157,ENSG00000141510.16,LFS1,P04637,TP53,p53
nv-GRCh38-chr17-7673779-7673779-C-A_BC11	nv-GRCh38-chr17-7673779-7673779-C-A	nv	chr17	7673779	GRCh38	1	1	Yes	13.1	yes	yes	breast, colorectal, lung, sarcoma, adrenocortical, glioma, Spitzoid tumour, multiple other tumour types	breast, sarcoma, adrenocortical carcinoma, glioma, multiple other tumour types	Li-Fraumeni syndrome	L, E, M, O	Rec	oncogene, TSG, fusion	Mis, N, F, T	NTRK1			7157,ENSG00000141510.16,LFS1,P04637,TP53,p53
nv-GRCh38-chr17-7673779-7673779-C-G_TC11	nv-GRCh38-chr17-7673779-7673779-C-G	nv	chr17	7673779	GRCh38	1	1	Yes	13.1	yes	yes	breast, colorectal, lung, sarcoma, adrenocortical, glioma, Spitzoid tumour, multiple other tumour types	breast, sarcoma, adrenocortical carcinoma, glioma, multiple other tumour types	Li-Fraumeni syndrome	L, E, M, O	Rec	oncogene, TSG, fusion	Mis, N, F, T	NTRK1			7157,ENSG00000141510.16,LFS1,P04637,TP53,p53
nv-GRCh38-chr17-7673790-7673790-C-G_BC11	nv-GRCh38-chr17-7673790-7673790-C-G	nv	chr17	7673790	GRCh38	1	1	Yes	13.1	yes	yes	breast, colorectal, lung, sarcoma, adrenocortical, glioma, Spitzoid tumour, multiple other tumour types	breast, sarcoma, adrenocortical carcinoma, glioma, multiple other tumour types	Li-Fraumeni syndrome	L, E, M, O	Rec	oncogene, TSG, fusion	Mis, N, F, T	NTRK1			7157,ENSG00000141510.16,LFS1,P04637,TP53,p53
nv-GRCh38-chr17-7673790-7673790-C-A_BC11	nv-GRCh38-chr17-7673790-7673790-C-A	nv	chr17	7673790	GRCh38	1	1	Yes	13.1	yes	yes	breast, colorectal, lung, sarcoma, adrenocortical, glioma, Spitzoid tumour, multiple other tumour types	breast, sarcoma, adrenocortical carcinoma, glioma, multiple other tumour types	Li-Fraumeni syndrome	L, E, M, O	Rec	oncogene, TSG, fusion	Mis, N, F, T	NTRK1			7157,ENSG00000141510.16,LFS1,P04637,TP53,p53
nv-GRCh38-chr17-7675151-7675151-C-T_BC11	nv-GRCh38-chr17-7675151-7675151-C-T	nv	chr17	7675151	GRCh38	1	1	Yes	13.1	yes	yes	breast, colorectal, lung, sarcoma, adrenocortical, glioma, Spitzoid tumour, multiple other tumour types	breast, sarcoma, adrenocortical carcinoma, glioma, multiple other tumour types	Li-Fraumeni syndrome	L, E, M, O	Rec	oncogene, TSG, fusion	Mis, N, F, T	NTRK1			7157,ENSG00000141510.16,LFS1,P04637,TP53,p53
nv-GRCh38-chr17-7674947-7674947-A-T_BC11	nv-GRCh38-chr17-7674947-7674947-A-T	nv	chr17	7674947	GRCh38	1	1	Yes	13.1	yes	yes	breast, colorectal, lung, sarcoma, adrenocortical, glioma, Spitzoid tumour, multiple other tumour types	breast, sarcoma, adrenocortical carcinoma, glioma, multiple other tumour types	Li-Fraumeni syndrome	L, E, M, O	Rec	oncogene, TSG, fusion	Mis, N, F, T	NTRK1			7157,ENSG00000141510.16,LFS1,P04637,TP53,p53
nv-GRCh38-chr17-7674947-7674947-A-G_BC11	nv-GRCh38-chr17-7674947-7674947-A-G	nv	chr17	7674947	GRCh38	1	1	Yes	13.1	yes	yes	breast, colorectal, lung, sarcoma, adrenocortical, glioma, Spitzoid tumour, multiple other tumour types	breast, sarcoma, adrenocortical carcinoma, glioma, multiple other tumour types	Li-Fraumeni syndrome	L, E, M, O	Rec	oncogene, TSG, fusion	Mis, N, F, T	NTRK1			7157,ENSG00000141510.16,LFS1,P04637,TP53,p53
nv-GRCh38-chr17-7674947-7674947-A-C_TC11	nv-GRCh38-chr17-7674947-7674947-A-C	nv	chr17	7674947	GRCh38	1	1	Yes	13.1	yes	yes	breast, colorectal, lung, sarcoma, adrenocortical, glioma, Spitzoid tumour, multiple other tumour types	breast, sarcoma, adrenocortical carcinoma, glioma, multiple other tumour types	Li-Fraumeni syndrome	L, E, M, O	Rec	oncogene, TSG, fusion	Mis, N, F, T	NTRK1			7157,ENSG00000141510.16,LFS1,P04637,TP53,p53
nv-GRCh38-chr17-7675204-7675204-T-C_BC11	nv-GRCh38-chr17-7675204-7675204-T-C	nv	chr17	7675204	GRCh38	1	1	Yes	13.1	yes	yes	breast, colorectal, lung, sarcoma, adrenocortical, glioma, Spitzoid tumour, multiple other tumour types	breast, sarcoma, adrenocortical carcinoma, glioma, multiple other tumour types	Li-Fraumeni syndrome	L, E, M, O	Rec	oncogene, TSG, fusion	Mis, N, F, T	NTRK1			7157,ENSG00000141510.16,LFS1,P04637,TP53,p53
nv-GRCh38-chr2-197402637-197402637-T-G_BC11	nv-GRCh38-chr2-197402637-197402637-T-G	nv	chr2	197402637	GRCh38	1	1	Yes	33.1	yes		myelodysplastic syndrome			L	Dom	oncogene	Mis				23451,ENSG00000115524.15,Hsh155,O75533,PRPF10,Prp10,SAP155,SF3B1,SF3b155
nv-GRCh38-chr2-197402637-197402637-T-C_BC11	nv-GRCh38-chr2-197402637-197402637-T-C	nv	chr2	197402637	GRCh38	1	1	Yes	33.1	yes		myelodysplastic syndrome			L	Dom	oncogene	Mis				23451,ENSG00000115524.15,Hsh155,O75533,PRPF10,Prp10,SAP155,SF3B1,SF3b155
nv-GRCh38-chr17-7675199-7675199-G-T_BC11	nv-GRCh38-chr17-7675199-7675199-G-T	nv	chr17	7675199	GRCh38	1	1	Yes	13.1	yes	yes	breast, colorectal, lung, sarcoma, adrenocortical, glioma, Spitzoid tumour, multiple other tumour types	breast, sarcoma, adrenocortical carcinoma, glioma, multiple other tumour types	Li-Fraumeni syndrome	L, E, M, O	Rec	oncogene, TSG, fusion	Mis, N, F, T	NTRK1			7157,ENSG00000141510.16,LFS1,P04637,TP53,p53
nv-GRCh38-chr17-7675199-7675199-G-A_BC11	nv-GRCh38-chr17-7675199-7675199-G-A	nv	chr17	7675199	GRCh38	1	1	Yes	13.1	yes	yes	breast, colorectal, lung, sarcoma, adrenocortical, glioma, Spitzoid tumour, multiple other tumour types	breast, sarcoma, adrenocortical carcinoma, glioma, multiple other tumour types	Li-Fraumeni syndrome	L, E, M, O	Rec	oncogene, TSG, fusion	Mis, N, F, T	NTRK1			7157,ENSG00000141510.16,LFS1,P04637,TP53,p53
nv-GRCh38-chr17-7675218-7675218-T-C_BC11	nv-GRCh38-chr17-7675218-7675218-T-C	nv	chr17	7675218	GRCh38	1	1	Yes	13.1	yes	yes	breast, colorectal, lung, sarcoma, adrenocortical, glioma, Spitzoid tumour, multiple other tumour types	breast, sarcoma, adrenocortical carcinoma, glioma, multiple other tumour types	Li-Fraumeni syndrome	L, E, M, O	Rec	oncogene, TSG, fusion	Mis, N, F, T	NTRK1			7157,ENSG00000141510.16,LFS1,P04637,TP53,p53
nv-GRCh38-chr17-7674187-7674187-T-A_BC11	nv-GRCh38-chr17-7674187-7674187-T-A	nv	chr17	7674187	GRCh38	1	1	Yes	13.1	yes	yes	breast, colorectal, lung, sarcoma, adrenocortical, glioma, Spitzoid tumour, multiple other tumour types	breast, sarcoma, adrenocortical carcinoma, glioma, multiple other tumour types	Li-Fraumeni syndrome	L, E, M, O	Rec	oncogene, TSG, fusion	Mis, N, F, T	NTRK1			7157,ENSG00000141510.16,LFS1,P04637,TP53,p53
nv-GRCh38-chr1-11114402-11114402-C-T_TO21	nv-GRCh38-chr1-11114402-11114402-C-T	nv	chr1	11114402	GRCh38	1	1	Yes	36.22	yes		endometrial carcinoma, head and neck, clear cell renal cell carcinoma, anaplastic thyroid cancer, urothelial cell carcinoma, central nervous system tumours, testicular germ cell tumours and other tumour types			E	Dom	oncogene	Mis, N		yes	Smith-Kingsmore syndrome, brain overgrowth phenotypes such as focal cortical dysplasia and megalencephaly,	2475,ENSG00000198793.12,FLJ44809,FRAP,FRAP1,FRAP2,MTOR,P42345,RAFT1,RAPT1
nv-GRCh38-chr2-201284923-201284923-C-G_TO21	nv-GRCh38-chr2-201284923-201284923-C-G	nv	chr2	201284923	GRCh38	1	1	Yes	33.1	yes		hepatocellular, oral squamous cell, breast			E	Rec	TSG	N, S, F				841,CASP8,Casp-8,ENSG00000064012.21,FLICE,MACH,MCH5,Q14790
nv-GRCh38-chr2-197402648-197402648-T-C_BC21	nv-GRCh38-chr2-197402648-197402648-T-C	nv	chr2	197402648	GRCh38	1	1	Yes	33.1	yes		myelodysplastic syndrome			L	Dom	oncogene	Mis				23451,ENSG00000115524.15,Hsh155,O75533,PRPF10,Prp10,SAP155,SF3B1,SF3b155
nv-GRCh38-chr14-104773276-104773276-C-T_BC21	nv-GRCh38-chr14-104773276-104773276-C-T	nv	chr14	104773276	GRCh38	1	1	Yes	32.33	yes		breast, colorectal, ovarian, NSCLC			E	Dom	oncogene	Mis				207,AKT,AKT1,ENSG00000142208.15,P31749,PKB,PRKBA,RAC
nv-GRCh38-chr14-95091312-95091312-C-A_TC21	nv-GRCh38-chr14-95091312-95091312-C-A	nv	chr14	95091312	GRCh38	1	1	Yes	32.13	yes	yes	sex cord-stromal tumour, TGCT, embryonal rhabdomyosarcoma, pleuropulmonary blastoma, pituitary blastoma, Wilms tumour, thyroid cancer, other tumour types	pleuropulmonary blastoma	familial pleuropulmonary blastoma or DICER1 syndrome	E, M, O	Rec	TSG	Mis, F, N				23405,DICER1,Dicer,ENSG00000100697.14,HERNA,K12H4.8-LIKE,KIAA0928,MNG1,Q9UPY3
nv-GRCh38-chr5-68295278-68295278-A-G_BC21	nv-GRCh38-chr5-68295278-68295278-A-G	nv	chr5	68295278	GRCh38	1	1	Yes	13.1	yes		glioblastoma, ovarian, colorectal			E, O	Rec	TSG	Mis, F, O				5295,ENSG00000145675.14,GRB1,P27986,PIK3R1,p85,p85-ALPHA
nv-GRCh38-chr5-68295258-68295258-A-G_BC21	nv-GRCh38-chr5-68295258-68295258-A-G	nv	chr5	68295258	GRCh38	1	1	Yes	13.1	yes		glioblastoma, ovarian, colorectal			E, O	Rec	TSG	Mis, F, O				5295,ENSG00000145675.14,GRB1,P27986,PIK3R1,p85,p85-ALPHA
nv-GRCh38-chr3-49368526-49368526-G-T_TC21	nv-GRCh38-chr3-49368526-49368526-G-T	nv	chr3	49368526	GRCh38	1	1	Yes	21.31	yes		diffuse gastric, T cell lymphomas, paediatric Burkitt lymphoma			E, L	Dom	oncogene, TSG	Mis, F, O				387,ARH12,ARHA,ENSG00000067560.10,P61586,RHOA,RHOH12,Rho12,RhoA
nv-GRCh38-chr3-49375480-49375480-G-A_BC21	nv-GRCh38-chr3-49375480-49375480-G-A	nv	chr3	49375480	GRCh38	1	1	Yes	21.31	yes		diffuse gastric, T cell lymphomas, paediatric Burkitt lymphoma			E, L	Dom	oncogene, TSG	Mis, F, O				387,ARH12,ARHA,ENSG00000067560.10,P61586,RHOA,RHOH12,Rho12,RhoA
nv-GRCh38-chr3-49368488-49368488-A-G_BC21	nv-GRCh38-chr3-49368488-49368488-A-G	nv	chr3	49368488	GRCh38	1	1	Yes	21.31	yes		diffuse gastric, T cell lymphomas, paediatric Burkitt lymphoma			E, L	Dom	oncogene, TSG	Mis, F, O				387,ARH12,ARHA,ENSG00000067560.10,P61586,RHOA,RHOH12,Rho12,RhoA
nv-GRCh38-chr3-49368518-49368518-G-T_TC21	nv-GRCh38-chr3-49368518-49368518-G-T	nv	chr3	49368518	GRCh38	1	1	Yes	21.31	yes		diffuse gastric, T cell lymphomas, paediatric Burkitt lymphoma			E, L	Dom	oncogene, TSG	Mis, F, O				387,ARH12,ARHA,ENSG00000067560.10,P61586,RHOA,RHOH12,Rho12,RhoA
nv-GRCh38-chr3-47106028-47106028-T-C_BC21	nv-GRCh38-chr3-47106028-47106028-T-C	nv	chr3	47106028	GRCh38	1	1		21.31	yes		clear cell renal carcinoma			E	Rec	TSG	N, F, S, Mis				29072,ENSG00000181555.20,FLJ23184,HIF-1,HYPB,KIAA1732,KMT3A,Q9BYW2,SETD2
nv-GRCh38-chrX-41346601-41346601-A-G_BC21	nv-GRCh38-chrX-41346601-41346601-A-G	nv	chrX	41346601	GRCh38	1	1	Yes	11.4	yes		CLL, medulloblastoma			L, O		TSG	Mis, N, F		yes	Mental retardation, X-linked 102	1654,DBX,DDX14,DDX3,DDX3X,ENSG00000215301.10,HLP2
nv-GRCh38-chr3-49375451-49375451-C-T_BC21	nv-GRCh38-chr3-49375451-49375451-C-T	nv	chr3	49375451	GRCh38	1	1	Yes	21.31	yes		diffuse gastric, T cell lymphomas, paediatric Burkitt lymphoma			E, L	Dom	oncogene, TSG	Mis, F, O				387,ARH12,ARHA,ENSG00000067560.10,P61586,RHOA,RHOH12,Rho12,RhoA
nv-GRCh38-chr3-10149795-10149795-C-G_TC21	nv-GRCh38-chr3-10149795-10149795-C-G	nv	chr3	10149795	GRCh38	1	1	Yes	25.3	yes	yes	renal, haemangioma, pheochromocytoma	renal, haemangioma, pheochromocytoma	Von Hippel-Lindau syndrome	E, M, O	Rec	TSG	D, Mis, N, F, S				7428,ENSG00000134086.7,P40337,VHL,VHL1
nv-GRCh38-chr22-28696962-28696962-T-C_BC21	nv-GRCh38-chr22-28696962-28696962-T-C	nv	chr22	28696962	GRCh38	1	1	Yes	12.1		yes		breast	familial breast cancer	E	Rec	TSG	F				11200,CDS1,CHEK2,CHK2,ENSG00000183765.20,HuCds1,O96017,PP1425,RAD53,bA444G7
nv-GRCh38-chr3-10149807-10149807-T-C_BC21	nv-GRCh38-chr3-10149807-10149807-T-C	nv	chr3	10149807	GRCh38	1	1	Yes	25.3	yes	yes	renal, haemangioma, pheochromocytoma	renal, haemangioma, pheochromocytoma	Von Hippel-Lindau syndrome	E, M, O	Rec	TSG	D, Mis, N, F, S				7428,ENSG00000134086.7,P40337,VHL,VHL1
nv-GRCh38-chr12-56087875-56087875-G-A_BC21	nv-GRCh38-chr12-56087875-56087875-G-A	nv	chr12	56087875	GRCh38	1	1	Yes	13.2	yes		colon, gastric, head and neck, bladder, skin			E	Dom	oncogene	Mis, N				2065,ENSG00000065361.15,ERBB3,HER3,LCCS2,P21860
nv-GRCh38-chr3-41227271-41227271-G-A_BC21	nv-GRCh38-chr3-41227271-41227271-G-A	nv	chr3	41227271	GRCh38	1	1	Yes	22.1	yes		colorectal, ovarian, hepatoblastoma, pleomorphic salivary gland adenoma, other tumour types			E, M, O	Dom	oncogene, fusion	Mis, O, T	PLAG1			1499,CTNNB,CTNNB1,ENSG00000168036.17,armadillo,beta-catenin
nv-GRCh38-chr12-112488445-112488445-C-G_BC21	nv-GRCh38-chr12-112488445-112488445-C-G	nv	chr12	112488445	GRCh38	1	1	Yes	24.13	yes		JMML, AML, MDS			L	Dom	oncogene	Mis		yes	Noonan Syndrome	5781,BPTP3,ENSG00000179295.17,NS1,PTP2C,PTPN11,Q06124,SH-PTP2,SHP-2,SHP2
nv-GRCh38-chr12-112489068-112489068-C-T_BC21	nv-GRCh38-chr12-112489068-112489068-C-T	nv	chr12	112489068	GRCh38	1	1	Yes	24.13	yes		JMML, AML, MDS			L	Dom	oncogene	Mis		yes	Noonan Syndrome	5781,BPTP3,ENSG00000179295.17,NS1,PTP2C,PTPN11,Q06124,SH-PTP2,SHP-2,SHP2
nv-GRCh38-chr12-112473033-112473033-C-G_BC21	nv-GRCh38-chr12-112473033-112473033-C-G	nv	chr12	112473033	GRCh38	1	1	Yes	24.13	yes		JMML, AML, MDS			L	Dom	oncogene	Mis		yes	Noonan Syndrome	5781,BPTP3,ENSG00000179295.17,NS1,PTP2C,PTPN11,Q06124,SH-PTP2,SHP-2,SHP2
nv-GRCh38-chr18-51065525-51065525-A-G_BC21	nv-GRCh38-chr18-51065525-51065525-A-G	nv	chr18	51065525	GRCh38	1	1	Yes	21.2	yes	yes	colorectal, pancreatic, small intestine	gastrointestinal polyp	juvenile polyposis	E	Rec	TSG	D, Mis, N, F				4089,DPC4,ENSG00000141646.13,MADH4,Q13485,SMAD4
nv-GRCh38-chr1-11128116-11128116-T-C_BC21	nv-GRCh38-chr1-11128116-11128116-T-C	nv	chr1	11128116	GRCh38	1	1	Yes	36.22	yes		endometrial carcinoma, head and neck, clear cell renal cell carcinoma, anaplastic thyroid cancer, urothelial cell carcinoma, central nervous system tumours, testicular germ cell tumours and other tumour types			E	Dom	oncogene	Mis, N		yes	Smith-Kingsmore syndrome, brain overgrowth phenotypes such as focal cortical dysplasia and megalencephaly,	2475,ENSG00000198793.12,FLJ44809,FRAP,FRAP1,FRAP2,MTOR,P42345,RAFT1,RAPT1
nv-GRCh38-chr1-11128096-11128096-T-C_BC21	nv-GRCh38-chr1-11128096-11128096-T-C	nv	chr1	11128096	GRCh38	1	1	Yes	36.22	yes		endometrial carcinoma, head and neck, clear cell renal cell carcinoma, anaplastic thyroid cancer, urothelial cell carcinoma, central nervous system tumours, testicular germ cell tumours and other tumour types			E	Dom	oncogene	Mis, N		yes	Smith-Kingsmore syndrome, brain overgrowth phenotypes such as focal cortical dysplasia and megalencephaly,	2475,ENSG00000198793.12,FLJ44809,FRAP,FRAP1,FRAP2,MTOR,P42345,RAFT1,RAPT1
nv-GRCh38-chr2-201285068-201285068-C-A_TC21	nv-GRCh38-chr2-201285068-201285068-C-A	nv	chr2	201285068	GRCh38	1	1	Yes	33.1	yes		hepatocellular, oral squamous cell, breast			E	Rec	TSG	N, S, F				841,CASP8,Casp-8,ENSG00000064012.21,FLICE,MACH,MCH5,Q14790
nv-GRCh38-chr3-41233619-41233619-A-G_BC21	nv-GRCh38-chr3-41233619-41233619-A-G	nv	chr3	41233619	GRCh38	1	1	Yes	22.1	yes		colorectal, ovarian, hepatoblastoma, pleomorphic salivary gland adenoma, other tumour types			E, M, O	Dom	oncogene, fusion	Mis, O, T	PLAG1			1499,CTNNB,CTNNB1,ENSG00000168036.17,armadillo,beta-catenin
nv-GRCh38-chr18-51065570-51065570-C-G_BC21	nv-GRCh38-chr18-51065570-51065570-C-G	nv	chr18	51065570	GRCh38	1	1	Yes	21.2	yes	yes	colorectal, pancreatic, small intestine	gastrointestinal polyp	juvenile polyposis	E	Rec	TSG	D, Mis, N, F				4089,DPC4,ENSG00000141646.13,MADH4,Q13485,SMAD4
nv-GRCh38-chr18-51065561-51065561-G-A_BC21	nv-GRCh38-chr18-51065561-51065561-G-A	nv	chr18	51065561	GRCh38	1	1	Yes	21.2	yes	yes	colorectal, pancreatic, small intestine	gastrointestinal polyp	juvenile polyposis	E	Rec	TSG	D, Mis, N, F				4089,DPC4,ENSG00000141646.13,MADH4,Q13485,SMAD4
nv-GRCh38-chr2-211561992-211561992-G-A_BC21	nv-GRCh38-chr2-211561992-211561992-G-A	nv	chr2	211561992	GRCh38	1	1	Yes	34	yes	yes	melanoma, gastric, NSCLC			E	Dom	oncogene, TSG	Mis, N		yes	Amyotrophic lateral sclerosis 19	2066,ALS19,ENSG00000178568.14,ERBB4,HER4,Q15303
nv-GRCh38-chr2-211562037-211562037-C-G_TC21	nv-GRCh38-chr2-211562037-211562037-C-G	nv	chr2	211562037	GRCh38	1	1	Yes	34	yes	yes	melanoma, gastric, NSCLC			E	Dom	oncogene, TSG	Mis, N		yes	Amyotrophic lateral sclerosis 19	2066,ALS19,ENSG00000178568.14,ERBB4,HER4,Q15303
nv-GRCh38-chr2-197400728-197400728-T-C_BC21	nv-GRCh38-chr2-197400728-197400728-T-C	nv	chr2	197400728	GRCh38	1	1	Yes	33.1	yes		myelodysplastic syndrome			L	Dom	oncogene	Mis				23451,ENSG00000115524.15,Hsh155,O75533,PRPF10,Prp10,SAP155,SF3B1,SF3b155
nv-GRCh38-chr2-197400849-197400849-C-T_BO21	nv-GRCh38-chr2-197400849-197400849-C-T	nv	chr2	197400849	GRCh38	1	1	Yes	33.1	yes		myelodysplastic syndrome			L	Dom	oncogene	Mis				23451,ENSG00000115524.15,Hsh155,O75533,PRPF10,Prp10,SAP155,SF3B1,SF3b155
nv-GRCh38-chr2-197402769-197402769-C-G_BC21	nv-GRCh38-chr2-197402769-197402769-C-G	nv	chr2	197402769	GRCh38	1	1	Yes	33.1	yes		myelodysplastic syndrome			L	Dom	oncogene	Mis				23451,ENSG00000115524.15,Hsh155,O75533,PRPF10,Prp10,SAP155,SF3B1,SF3b155
nv-GRCh38-chr7-140754204-140754204-C-T_BC21	nv-GRCh38-chr7-140754204-140754204-C-T	nv	chr7	140754204	GRCh38	1	1	Yes	34	yes		melanoma, colorectal, papillary thyroid, borderline ovarian, NSCLC, cholangiocarcinoma, pilocytic astrocytoma, Spitzoid tumour, pancreas acinar carcinoma, melanocytic nevus, prostate, gastric			E, O	Dom	oncogene, fusion	Mis, T, O	AKAP9, KIAA1549, CEP88, LSM14A, SND1, FCHSD1, SLC45A3, FAM131B, RNF130, CLCN6, MKRN1, GNAI1, AGTRAP	yes	Cardio-facio-cutaneous syndrome	673,BRAF,BRAF1,ENSG00000157764.13
nv-GRCh38-chr7-140754226-140754226-G-C_BC21	nv-GRCh38-chr7-140754226-140754226-G-C	nv	chr7	140754226	GRCh38	1	1	Yes	34	yes		melanoma, colorectal, papillary thyroid, borderline ovarian, NSCLC, cholangiocarcinoma, pilocytic astrocytoma, Spitzoid tumour, pancreas acinar carcinoma, melanocytic nevus, prostate, gastric			E, O	Dom	oncogene, fusion	Mis, T, O	AKAP9, KIAA1549, CEP88, LSM14A, SND1, FCHSD1, SLC45A3, FAM131B, RNF130, CLCN6, MKRN1, GNAI1, AGTRAP	yes	Cardio-facio-cutaneous syndrome	673,BRAF,BRAF1,ENSG00000157764.13
nv-GRCh38-chr4-54733143-54733143-G-T_TC21	nv-GRCh38-chr4-54733143-54733143-G-T	nv	chr4	54733143	GRCh38	1	1	Yes	12	yes	yes	GIST, AML, TGCT, mastocytosis, mucosal melanoma	GIST, epithelioma	familial gastrointestinal stromal tumour	L, M, O, E	Dom	oncogene	Mis, O		yes	Piebald trait	3815,C-Kit,CD117,ENSG00000157404.15,KIT,P10721,PBT,SCFR
nv-GRCh38-chr4-54728038-54728038-C-T_BC21	nv-GRCh38-chr4-54728038-54728038-C-T	nv	chr4	54728038	GRCh38	1	1	Yes	12	yes	yes	GIST, AML, TGCT, mastocytosis, mucosal melanoma	GIST, epithelioma	familial gastrointestinal stromal tumour	L, M, O, E	Dom	oncogene	Mis, O		yes	Piebald trait	3815,C-Kit,CD117,ENSG00000157404.15,KIT,P10721,PBT,SCFR
nv-GRCh38-chr4-152326102-152326102-A-C_TC21	nv-GRCh38-chr4-152326102-152326102-A-C	nv	chr4	152326102	GRCh38	1	1	Yes	31.3	yes		colorectal, endometrial, T-ALL			E, L	Rec	TSG	Mis, N, D, F				55294,AGO,CDC4,ENSG00000109670.14,FBW7,FBX30,FBXW6,FBXW7,FLJ11071,Q969H0,SEL-10,SEL10
nv-GRCh38-chr4-152326103-152326103-C-T_BC21	nv-GRCh38-chr4-152326103-152326103-C-T	nv	chr4	152326103	GRCh38	1	1	Yes	31.3	yes		colorectal, endometrial, T-ALL			E, L	Rec	TSG	Mis, N, D, F				55294,AGO,CDC4,ENSG00000109670.14,FBW7,FBX30,FBXW6,FBXW7,FLJ11071,Q969H0,SEL-10,SEL10
nv-GRCh38-chr4-152326101-152326101-C-T_BC21	nv-GRCh38-chr4-152326101-152326101-C-T	nv	chr4	152326101	GRCh38	1	1	Yes	31.3	yes		colorectal, endometrial, T-ALL			E, L	Rec	TSG	Mis, N, D, F				55294,AGO,CDC4,ENSG00000109670.14,FBW7,FBX30,FBXW6,FBXW7,FLJ11071,Q969H0,SEL-10,SEL10
nv-GRCh38-chr4-152326100-152326100-C-T_BC21	nv-GRCh38-chr4-152326100-152326100-C-T	nv	chr4	152326100	GRCh38	1	1	Yes	31.3	yes		colorectal, endometrial, T-ALL			E, L	Rec	TSG	Mis, N, D, F				55294,AGO,CDC4,ENSG00000109670.14,FBW7,FBX30,FBXW6,FBXW7,FLJ11071,Q969H0,SEL-10,SEL10
nv-GRCh38-chr7-55154072-55154072-A-G_BC21	nv-GRCh38-chr7-55154072-55154072-A-G	nv	chr7	55154072	GRCh38	1	1	Yes	11.2	yes	yes	glioma, NSCLC	NSCLC	familial lung cancer	E, O	Dom	oncogene	A, O, Mis				1956,EGFR,ENSG00000146648.17,ERBB,ERBB1,P00533
nv-GRCh38-chr7-55143317-55143317-G-A_BC21	nv-GRCh38-chr7-55143317-55143317-G-A	nv	chr7	55143317	GRCh38	1	1	Yes	11.2	yes	yes	glioma, NSCLC	NSCLC	familial lung cancer	E, O	Dom	oncogene	A, O, Mis				1956,EGFR,ENSG00000146648.17,ERBB,ERBB1,P00533
nv-GRCh38-chr3-179203760-179203760-G-A_BC21	nv-GRCh38-chr3-179203760-179203760-G-A	nv	chr3	179203760	GRCh38	1	1	Yes	26.32	yes		colorectal, gastric, glioblastoma, breast			E, O	Dom	oncogene	Mis				5290,ENSG00000121879.4,P42336,PI3K,PIK3CA
nv-GRCh38-chr3-179210438-179210438-C-T_BC21	nv-GRCh38-chr3-179210438-179210438-C-T	nv	chr3	179210438	GRCh38	1	1	Yes	26.32	yes		colorectal, gastric, glioblastoma, breast			E, O	Dom	oncogene	Mis				5290,ENSG00000121879.4,P42336,PI3K,PIK3CA
nv-GRCh38-chr1-11157242-11157242-A-G_BC21	nv-GRCh38-chr1-11157242-11157242-A-G	nv	chr1	11157242	GRCh38	1	1	Yes	36.22	yes		endometrial carcinoma, head and neck, clear cell renal cell carcinoma, anaplastic thyroid cancer, urothelial cell carcinoma, central nervous system tumours, testicular germ cell tumours and other tumour types			E	Dom	oncogene	Mis, N		yes	Smith-Kingsmore syndrome, brain overgrowth phenotypes such as focal cortical dysplasia and megalencephaly,	2475,ENSG00000198793.12,FLJ44809,FRAP,FRAP1,FRAP2,MTOR,P42345,RAFT1,RAPT1
nv-GRCh38-chr15-66436824-66436824-C-T_BC21	nv-GRCh38-chr15-66436824-66436824-C-T	nv	chr15	66436824	GRCh38	1	1	Yes	22.31	yes		NSCLC, melanoma, colorectal			E	Dom	oncogene	Mis		yes	Cardiofaciocutaneous syndrome	5604,ENSG00000169032.9,MAP2K1,MAPKK1,MEK1,PRKMK1,Q02750
nv-GRCh38-chr7-116783359-116783359-T-C_BC21	nv-GRCh38-chr7-116783359-116783359-T-C	nv	chr7	116783359	GRCh38	1	1	Yes	31.2	yes		papillary renal, head-neck squamous cell	papillary renal	familial papillary renal cancer	E	Dom	oncogene	Mis				4233,DFNB97,ENSG00000105976.14,HGFR,MET,P08581,RCCP2
nv-GRCh38-chr12-56087876-56087876-C-T_BC21	nv-GRCh38-chr12-56087876-56087876-C-T	nv	chr12	56087876	GRCh38	1	1	Yes	13.2	yes		colon, gastric, head and neck, bladder, skin			E	Dom	oncogene	Mis, N				2065,ENSG00000065361.15,ERBB3,HER3,LCCS2,P21860
nv-GRCh38-chr3-179230308-179230308-G-C_BC21	nv-GRCh38-chr3-179230308-179230308-G-C	nv	chr3	179230308	GRCh38	1	1	Yes	26.32	yes		colorectal, gastric, glioblastoma, breast			E, O	Dom	oncogene	Mis				5290,ENSG00000121879.4,P42336,PI3K,PIK3CA
nv-GRCh38-chr22-41169571-41169571-A-G_BC21	nv-GRCh38-chr22-41169571-41169571-A-G	nv	chr22	41169571	GRCh38	1	1	Yes	13.2	yes		colorectal, breast, pancreatic, AML, ALL, DLBCL			L, E	Rec	TSG, fusion	T, N, F, Mis, O	KMT2A, KAT6A			2033,ENSG00000100393.12,EP300,KAT3B,Q09472,p300
nv-GRCh38-chr16-68808825-68808825-A-G_BC21	nv-GRCh38-chr16-68808825-68808825-A-G	nv	chr16	68808825	GRCh38	1	1	Yes	22.1	yes	yes	lobular breast, gastric	gastric	familial gastric carcinoma	E	Rec	TSG	Mis, N, F, S				999,CD324,CDH1,ENSG00000039068.18,P12830,UVO,uvomorulin
nv-GRCh38-chr12-25227337-25227337-C-T_BC21	nv-GRCh38-chr12-25227337-25227337-C-T	nv	chr12	25227337	GRCh38	1	1	Yes	12.1	yes		pancreatic, colorectal, lung, thyroid, AML, other tumour types			L, E, M, O	Dom	oncogene	Mis				3845,ENSG00000133703.11,KRAS,KRAS1,KRAS2,P01116
nv-GRCh38-chr19-10491904-10491904-C-T_BC21	nv-GRCh38-chr19-10491904-10491904-C-T	nv	chr19	10491904	GRCh38	1	1	Yes	13.2	yes		NSCLC, breast carcinoma			E		TSG	Mis, N, F				9817,ENSG00000079999.13,INrf2,KEAP1,KIAA0132,KLHL19,MGC10630,MGC1114,MGC20887,MGC4407,MGC9454,Q14145
nv-GRCh38-chr7-55192812-55192812-A-G_BC21	nv-GRCh38-chr7-55192812-55192812-A-G	nv	chr7	55192812	GRCh38	1	1	Yes	11.2	yes	yes	glioma, NSCLC	NSCLC	familial lung cancer	E, O	Dom	oncogene	A, O, Mis				1956,EGFR,ENSG00000146648.17,ERBB,ERBB1,P00533
nv-GRCh38-chr22-28696963-28696963-G-A_BC21	nv-GRCh38-chr22-28696963-28696963-G-A	nv	chr22	28696963	GRCh38	1	1	Yes	12.1		yes		breast	familial breast cancer	E	Rec	TSG	F				11200,CDS1,CHEK2,CHK2,ENSG00000183765.20,HuCds1,O96017,PP1425,RAD53,bA444G7
nv-GRCh38-chr7-116777403-116777403-G-A_BC21	nv-GRCh38-chr7-116777403-116777403-G-A	nv	chr7	116777403	GRCh38	1	1	Yes	31.2	yes		papillary renal, head-neck squamous cell	papillary renal	familial papillary renal cancer	E	Dom	oncogene	Mis				4233,DFNB97,ENSG00000105976.14,HGFR,MET,P08581,RCCP2
nv-GRCh38-chr3-41233415-41233415-A-G_BC21	nv-GRCh38-chr3-41233415-41233415-A-G	nv	chr3	41233415	GRCh38	1	1	Yes	22.1	yes		colorectal, ovarian, hepatoblastoma, pleomorphic salivary gland adenoma, other tumour types			E, M, O	Dom	oncogene, fusion	Mis, O, T	PLAG1			1499,CTNNB,CTNNB1,ENSG00000168036.17,armadillo,beta-catenin
nv-GRCh38-chr19-10489750-10489750-C-T_BC21	nv-GRCh38-chr19-10489750-10489750-C-T	nv	chr19	10489750	GRCh38	1	1	Yes	13.2	yes		NSCLC, breast carcinoma			E		TSG	Mis, N, F				9817,ENSG00000079999.13,INrf2,KEAP1,KIAA0132,KLHL19,MGC10630,MGC1114,MGC20887,MGC4407,MGC9454,Q14145
nv-GRCh38-chr3-47113963-47113963-C-T_BC21	nv-GRCh38-chr3-47113963-47113963-C-T	nv	chr3	47113963	GRCh38	1	1		21.31	yes		clear cell renal carcinoma			E	Rec	TSG	N, F, S, Mis				29072,ENSG00000181555.20,FLJ23184,HIF-1,HYPB,KIAA1732,KMT3A,Q9BYW2,SETD2
nv-GRCh38-chr22-28695854-28695854-G-C_BC11	nv-GRCh38-chr22-28695854-28695854-G-C	nv	chr0	0	GRCh38	1	1	Yes	12.1		yes		breast	familial breast cancer	E	Rec	TSG	F				11200,CDS1,CHEK2,CHK2,ENSG00000183765.20,HuCds1,O96017,PP1425,RAD53,bA444G7
nv-GRCh38-chr22-28695854-28695854-G-A_TC11	nv-GRCh38-chr22-28695854-28695854-G-A	nv	chr0	0	GRCh38	1	1	Yes	12.1		yes		breast	familial breast cancer	E	Rec	TSG	F				11200,CDS1,CHEK2,CHK2,ENSG00000183765.20,HuCds1,O96017,PP1425,RAD53,bA444G7
nv-GRCh38-chr12-112488444-112488444-G-A_BC11	nv-GRCh38-chr12-112488444-112488444-G-A	nv	chr0	0	GRCh38	1	1	Yes	24.13	yes		JMML, AML, MDS			L	Dom	oncogene	Mis		yes	Noonan Syndrome	5781,BPTP3,ENSG00000179295.17,NS1,PTP2C,PTPN11,Q06124,SH-PTP2,SHP-2,SHP2
nv-GRCh38-chr12-112489106-112489106-G-C_TC11	nv-GRCh38-chr12-112489106-112489106-G-C	nv	chr0	0	GRCh38	1	1	Yes	24.13	yes		JMML, AML, MDS			L	Dom	oncogene	Mis		yes	Noonan Syndrome	5781,BPTP3,ENSG00000179295.17,NS1,PTP2C,PTPN11,Q06124,SH-PTP2,SHP-2,SHP2
nv-GRCh38-chr12-112489105-112489105-A-T_TC11	nv-GRCh38-chr12-112489105-112489105-A-T	nv	chr0	0	GRCh38	1	1	Yes	24.13	yes		JMML, AML, MDS			L	Dom	oncogene	Mis		yes	Noonan Syndrome	5781,BPTP3,ENSG00000179295.17,NS1,PTP2C,PTPN11,Q06124,SH-PTP2,SHP-2,SHP2
nv-GRCh38-chr7-140781605-140781605-A-G_BC11	nv-GRCh38-chr7-140781605-140781605-A-G	nv	chr0	0	GRCh38	1	1	Yes	34	yes		melanoma, colorectal, papillary thyroid, borderline ovarian, NSCLC, cholangiocarcinoma, pilocytic astrocytoma, Spitzoid tumour, pancreas acinar carcinoma, melanocytic nevus, prostate, gastric			E, O	Dom	oncogene, fusion	Mis, T, O	AKAP9, KIAA1549, CEP88, LSM14A, SND1, FCHSD1, SLC45A3, FAM131B, RNF130, CLCN6, MKRN1, GNAI1, AGTRAP	yes	Cardio-facio-cutaneous syndrome	673,BRAF,BRAF1,ENSG00000157764.13
nv-GRCh38-chr7-6387262-6387262-C-T_BC11	nv-GRCh38-chr7-6387262-6387262-C-T	nv	chr0	0	GRCh38	1	1	Yes	22.1	yes		melanoma, carcinoma			E	Dom	oncogene	Mis, F				5879,ENSG00000136238.17,P63000,RAC1,Rac-1,TC-25,p21-Rac1
nv-GRCh38-chr7-6387261-6387261-C-A_TC11	nv-GRCh38-chr7-6387261-6387261-C-A	nv	chr0	0	GRCh38	1	1	Yes	22.1	yes		melanoma, carcinoma			E	Dom	oncogene	Mis, F				5879,ENSG00000136238.17,P63000,RAC1,Rac-1,TC-25,p21-Rac1
nv-GRCh38-chr7-6387261-6387261-C-T_BC11	nv-GRCh38-chr7-6387261-6387261-C-T	nv	chr0	0	GRCh38	1	1	Yes	22.1	yes		melanoma, carcinoma			E	Dom	oncogene	Mis, F				5879,ENSG00000136238.17,P63000,RAC1,Rac-1,TC-25,p21-Rac1
nv-GRCh38-chr9-77794572-77794572-T-C_BC11	nv-GRCh38-chr9-77794572-77794572-T-C	nv	chr0	0	GRCh38	1	1	Yes	21.2	yes		uveal melanoma, primary central nervous system melanocytic neoplasms			E, O	Dom	oncogene	Mis				2776,ENSG00000156052.10,G-ALPHA-q,GAQ,GNAQ,P50148
nv-GRCh38-chr7-6387262-6387262-C-G_BC11	nv-GRCh38-chr7-6387262-6387262-C-G	nv	chr0	0	GRCh38	1	1	Yes	22.1	yes		melanoma, carcinoma			E	Dom	oncogene	Mis, F				5879,ENSG00000136238.17,P63000,RAC1,Rac-1,TC-25,p21-Rac1
nv-GRCh38-chr7-152265113-152265113-C-A_BC11	nv-GRCh38-chr7-152265113-152265113-C-A	nv	chr0	0	GRCh38	1	1	Yes	36.1	yes		medulloblastoma			O	Rec	TSG	N				58508,ENSG00000055609.17,HALR,KIAA1506,KMT2C,MLL3,Q8NEZ4
nv-GRCh38-chr7-152265113-152265113-C-T_TC11	nv-GRCh38-chr7-152265113-152265113-C-T	nv	chr0	0	GRCh38	1	1	Yes	36.1	yes		medulloblastoma			O	Rec	TSG	N				58508,ENSG00000055609.17,HALR,KIAA1506,KMT2C,MLL3,Q8NEZ4
nv-GRCh38-chr12-112489096-112489096-C-A_BC11	nv-GRCh38-chr12-112489096-112489096-C-A	nv	chr0	0	GRCh38	1	1	Yes	24.13	yes		JMML, AML, MDS			L	Dom	oncogene	Mis		yes	Noonan Syndrome	5781,BPTP3,ENSG00000179295.17,NS1,PTP2C,PTPN11,Q06124,SH-PTP2,SHP-2,SHP2
nv-GRCh38-chr12-112489096-112489096-C-T_BC11	nv-GRCh38-chr12-112489096-112489096-C-T	nv	chr0	0	GRCh38	1	1	Yes	24.13	yes		JMML, AML, MDS			L	Dom	oncogene	Mis		yes	Noonan Syndrome	5781,BPTP3,ENSG00000179295.17,NS1,PTP2C,PTPN11,Q06124,SH-PTP2,SHP-2,SHP2
nv-GRCh38-chr7-6392019-6392019-G-A_BO21	nv-GRCh38-chr7-6392019-6392019-G-A	nv	chr0	0	GRCh38	1	1	Yes	22.1	yes		melanoma, carcinoma			E	Dom	oncogene	Mis, F				5879,ENSG00000136238.17,P63000,RAC1,Rac-1,TC-25,p21-Rac1
nv-GRCh38-chr12-112489088-112489088-G-T_TC21	nv-GRCh38-chr12-112489088-112489088-G-T	nv	chr0	0	GRCh38	1	1	Yes	24.13	yes		JMML, AML, MDS			L	Dom	oncogene	Mis		yes	Noonan Syndrome	5781,BPTP3,ENSG00000179295.17,NS1,PTP2C,PTPN11,Q06124,SH-PTP2,SHP-2,SHP2
nv-GRCh38-chr7-6387219-6387219-G-A_TC21	nv-GRCh38-chr7-6387219-6387219-G-A	nv	chr0	0	GRCh38	1	1	Yes	22.1	yes		melanoma, carcinoma			E	Dom	oncogene	Mis, F				5879,ENSG00000136238.17,P63000,RAC1,Rac-1,TC-25,p21-Rac1
nv-GRCh38-chr9-77922339-77922339-C-A_TC21	nv-GRCh38-chr9-77922339-77922339-C-A	nv	chr0	0	GRCh38	1	1	Yes	21.2	yes		uveal melanoma, primary central nervous system melanocytic neoplasms			E, O	Dom	oncogene	Mis				2776,ENSG00000156052.10,G-ALPHA-q,GAQ,GNAQ,P50148
nv-GRCh38-chr22-28695743-28695743-T-C_TC21	nv-GRCh38-chr22-28695743-28695743-T-C	nv	chr0	0	GRCh38	1	1	Yes	12.1		yes		breast	familial breast cancer	E	Rec	TSG	F				11200,CDS1,CHEK2,CHK2,ENSG00000183765.20,HuCds1,O96017,PP1425,RAD53,bA444G7

## Sheet: Table S3
Table S3: Summary of control probes on EPICv2
Control Probe Type	# probes
Sample independent
EXTENSION	4
HYBRIDIZATION	3
RESTORATION	1
STAINING	6
TARGET REMOVAL	2
Sample dependent
BISULFITE CONVERSION I	10
BISULFITE CONVERSION II	4
NEGATIVE	411
NON-POLYMORPHIC	9
NORM_A	27
NORM_C	58
NORM_G	27
NORM_T	58
SPECIFICITY I	12
SPECIFICITY II	3

## Sheet: Table S4
Table S4: Discrepant probes between Illumina manifest and script to recompute sequence from Illumina manifest 'Forward sequence' and 'IlmnID'
Illumina Manifest data			Inferred data
IlmnID	Allele A Probe Sequence 'AlleleA_ProbeSeq'	Allele B Probe Sequence 'AlleleB_ProbeSeq'	Inferred Allele A Probe Sequence	Inferred Allele B Probe Sequence
cg00001510_BC21	ACACAACCRCAAATAAACCTAATACCTTCCTAAATCAACCCCTTTAAAAC		ACACAACCRCAAATAAACCTAATACCTTCCTAAATCAACCCCTTTCAAAC
cg00002979_TC21	TAAATCAATAATTACCTTTAATTCATAACTCTATAACATACTCTAAAACC		TCTCCTCTTCTATCTTTCTCTTTCCCTAAAACCAACTATCAAATCTATTC
cg00003858_TC21	ACAAATTACCTAAAATCTTAACAATTTAAAACAACCATTTCATTATACTC		CAACCATCTCCTCTATACCTTATCTAAATTCCTAACCTCACAAATTCCAC
cg00005215_TC21	TTTCTTCCAATCACCATTTTCTCTTTCTCCTTTTTTTTTAATTTTAAATC		CAAAATTTAATATTTACTATAACAAAAAAATCCATTATAAAACTTATAAC
cg00006828_BC21	CAATTTAATTTAAAAATATTAATCATATTCACACATCTTTTCTACAAAAC		AATTTTCTTAATATTTAAAATTAAAAAAAACTACCATTATTTAAATTATC
cg00010693_BC11	AAACAATTCCCAAAATTAATCAATAAAAACAAACAATTCCCAAAATTACA	AAACGATTCCCGAAATTAATCGATAAAAACAAACGATTCCCGAAATTACG	CACCTCCCACTCCCCCCACCAACCCCAAAAACCACCTCCCACTCCCCCCA	CGCCTCCCGCTCCCCCCACCAACCCCGAAAACCGCCTCCCGCTCCCCCCG
cg00010694_BC11	AAAATAAAAAACAATTCCCAAAATTAATCAATAAAAACAAACAATTCCCA	AAAATAAAAAACGATTCCCGAAATTAATCGATAAAAACAAACGATTCCCG	ACTCCCCCCACCAACCCCAAAAACCACCTCCCACTCCCCCCACAACCCCA	GCTCCCCCCACCAACCCCGAAAACCGCCTCCCGCTCCCCCCGCAACCCCG
cg00011202_TC21	AATACATTTCTCAAATCACACATCATAATTTTCATCTCTAAAAATTCCCC		AAAAAAAATATCRAATATATTAAAAACTTTAAAATTACAAAAATCCCAAC
cg00011762_BC21	TTCCAAATCAAAATATAAACACCACCAACRAAATTCTCCTCCAATTTAAC		TTAAACTTTTATTTAATAATCTAAAATCATAAAAAAAATAAAAAATTTAC
cg00013006_TC21	ACTCACCTTTTCTTATACTACTTTCTTTCTCTCTTCATTATTAACTTTAC		TCTATATAAAAAAACTAAATAAAATAATACTTAAAATTAAATAATTTATC
cg00015002_TC21	AATACAATCTTACAACAATATACTTCTATTTACCCCTTTCTATCCTTTAC		AATAAAAATAATACATTACTACRTTTATCATTAAATTATTTAATAATATC
cg00015801_BC21	TAAAACCCATTTCCTAACATTTTAATCATTTTAATCACTCTCCTTTAAAC		AAAACTCTTCTAAACCTAAACCCAAACACAACAAACAAAAATTAAATAAC
cg00020450_TC21	ACATTTAATCACACATTCTAACACAATCATACACATACATATATACATAC		TAATAAAAACRATATATATACCCRTATAAATATACACTACATACACRCAC
cg00021038_TC21	AATCTAACTTATAACTTATCAATTTTATTTATCTTTTCAAAAAAATCAAC		AATAAATAAAATAAAAACTAAAAAAAAAAAATACAAAAAATAAACAAAAC
cg00026570_TC21	AAAAATAAAACAAATTCTCTCCTCCTATTAAACCTACAAACTATTTCCTC		TAACAAATAATACTTTACTTATCCCAAAAAATTTAACTCAACCCAAACTC
cg00029229_TC21	ACTCCCCTATTACATATCTCTCTTACTACAACACACTATACCACAAATAC		TTCTAAAAATAAACAAAAAAACAAATTATAACAAATAAACATATAAAAAC
cg00031362_BC21	TATACATTATCTAATCAATATTCCCACTTTTATTTTAATCTTACCATTAC		ACATCTAAAAAAACTAAAACAAAAAAATTAACAATAACAACTAAATCTAC
cg00031631_BC21	TACTAATACTACTAAACAACATCTTACACRCRAATATCCATCATAACCTC		TCTCTCCCCACTAAACCACRACRTATACCTCCRAAAACRAAATCCTAACC
cg00031635_BC21	CCRTAAAATATAATCTCCCCATAAACTCAAAATAAAAATTACTCRTCCTC		AACAACACCAACAAATAATACRCTAACTAAAAAAAAAAAAACCTAAACCC
cg00031636_BC21	CAAACTCCRTAAAATATAATCTCCCCATAAACTCAAAATAAAAATTACTC		ACCAACAAATAATACRCTAACTAAAAAAAAAAAAACCTAAACCCRAAAAC
cg00037027_BC21	CTAAACACTTACTATCACAAACRAACRCTTAATTCCRATACTTACTTTTC		AAAAAACAAAAACAAAACTCTACCTCCAAAAAAAAAAAAAAAACAAAAAC
cg00037028_BC11	CTACCCCCTAATACTAAACACTTACTATCACAAACAAACACTTAATTCCA	CTACCCCCTAATACTAAACACTTACTATCACAAACGAACGCTTAATTCCG	AACTCTACCTCCAAAAAAAAAAAAAAAACAAAAACAAAAAACAAACACCA	AACTCTACCTCCAAAAAAAAAAAAAAAACAAAAACGAAAAACAAACACCG
cg00037030_BC11	AAAACACATATCTACTACCCCCTAATACTAAACACTTACTATCACAAACA	GAAACGCGTATCTACTACCCCCTAATACTAAACACTTACTATCACAAACG	AAAAAAAAAAAAAACAAAAACAAAAAACAAACACCAAAACCAAACACCCA	AAAAAAAAAAAAAACAAAAACGAAAAACAAACACCGAAACCAAACGCCCG
cg00037039_TC11	AAAAAACACAAACAACAAACAAAAAAACAACACAAAAAACAAAAAACCCA	AAAAAACGCGAACGACGAACAAAAAAACGACGCAAAAAACGAAAAACCCG	ACACATCCCACCAAACACAACTACCCACCACACCACCTACCTTCCCTACA	ACGCGTCCCGCCGAACACAACTACCCACCGCGCCGCCTACCTTCCCTACG
cg00037615_BC21	AAAAAAACCTAAAACCCATAAAACAACCAACACTATACCCTTACTCAATC		AACTAACTTAAACATAAAAAAAAAACTAAAAAAAAAAAAAAAAACAACAC
cg00038098_BC11	CTACTTCTACACTTTACCTAAAAAAAACCCTAATAACCTCATTCCTAACA	CTACTTCTACGCTTTACCTAAAAAAAACCCTAATAACCTCGTTCCTAACG	TAAATCACCATAACCACCCAAAAATAAAACCACAACAAAAACTCCAAACA	TAAATCACCGTAACCGCCCGAAAATAAAACCGCAACAAAAACTCCGAACG
cg00038099_TC21	ATTTTAACRTCTACTTCTACRCTTTACCTAAAAAAAACCCTAATAACCTC		CRTAACCRCCCRAAAATAAAACCRCAACAAAAACTCCRAACRCCAAAAAC
cg00039221_BC21	CTAAACACTTACTATCACAAACRAACRCTTAATTCCRATACTTACTTTTC		AAAAAACAAAAACAAAACTCTACCTCCAAAAAAAAAAAAAAAACAAAAAC
cg00039223_TC11	CACATATCTACTACCCCCTAATACTAAACACTTACTATCACAAACAAACA	CGCGTATCTACTACCCCCTAATACTAAACACTTACTATCACAAACGAACG	CAAAAAAAAAAAAAAAAACAAAAACAAAAAACAAACACCAAAACCAAACA	CAAAAAAAAAAAAAAAAACAAAAACGAAAAACAAACACCGAAACCAAACG
cg00039224_BC11	AAAACACATATCTACTACCCCCTAATACTAAACACTTACTATCACAAACA	GAAACGCGTATCTACTACCCCCTAATACTAAACACTTACTATCACAAACG	AAAAAAAAAAAAAACAAAAACAAAAAACAAACACCAAAACCAAACACCCA	AAAAAAAAAAAAAACAAAAACGAAAAACAAACACCGAAACCAAACGCCCG
cg00039593_TC21	AATAATCCAAAATAACTTTCTCCTCTCAATACTCTTAACTTAATCTACAC		CTAAATTCCTAAAACTTAAAAATATACTTCTTCCCCTAATAAAATAAAAC
cg00039876_BC11	CTACTTCTACACTTTACCTAAAAAAAACCCTAATAACCTCATTCCTAACA	CTACTTCTACGCTTTACCTAAAAAAAACCCTAATAACCTCGTTCCTAACG	TAAATCACCATAACCACCCAAAAATAAAACCACAACAAAAACTCCAAACA	TAAATCACCGTAACCGCCCGAAAATAAAACCGCAACAAAAACTCCGAACG
cg00039877_TC21	ATTTTAACRTCTACTTCTACRCTTTACCTAAAAAAAACCCTAATAACCTC		CRTAACCRCCCRAAAATAAAACCRCAACAAAAACTCCRAACRCCAAAAAC
cg00040419_BC21	ATCTCCCCTCCTTTTAAATAAAATTTATTATAATACTTAATCATACAATC		CAAAATATCCAATCCAATACTCTAAACTAAATACTAACAAAAAAAAAAAC
cg00044052_BC21	AAAAAAATCTACCCCCACAAACACTCTATTTCTATTTAATATTTCTATAC		TCTTTCRAATTAATAACCTTTTAAATTTTTTTCCAAACAAAATCCTTTAC
cg00046156_TC21	ACAAAAACAAACACAAAAACAAAATCAACAACAATAATATCAATACAACC		TACAAACATCTAATTAAAAATCCACACAACACATAATCTCTCCTAACTAC
cg00049220_BC21	AAATAAAATACATATAATACATTTATAAAATACCTATTTACCTATCTATC		CAAATAACTACCTAAATAACAAATTATATAATCCCCATTTTTATAATAAC
cg00063477_TC21	TATTCTTCCACACAAAATACTAAACRTATATTTACAAAAATACTTCCATC		ATTCATTAAATAATAATTCCTTAAATATACCAAATCTAAATAACRAATTC
cg00065142_BC21	CACACATATACACACTTACACATATACACTAACTACACATTCATACTTAC		CTACAAAATAACAAAAAATATACATATTTACRTAAAAATATATTAAATAC
cg00065313_TC11	TACCTACAACAATTACACAAATAATTCCTTTTTAAACACAAAAACTACCA	TACCTACGACAATTACGCGAATAATTCCTTTTTAAACGCAAAAACTACCG	CACCATCATTTTCACTTTCCATAATAACCACTAAATAAAAAAAAATAACA	CACCGTCGTTTTCACTTTCCGTAATAACCACTAAATAAAAAAAAATAACG
cg00066676_TC21	TATTTTTCCCCCTTTAATACCATATTCATTTCATTCCAATTTACTACCAC		ATATAAAATAATTATATATTATATTAAAAACCRCTTTAAAAAATATAATC
cg00067971_TC21	TCAAATACTCACCTAAAAATATAAATACCATTCCAAACTATCAAATACTC		ACCCCCAAATAAACATCCRACAACCTAAAACAACAACCACACCCCCAAAC
cg00067981_TC21	CCCTCCATAATACTCTTATAATTTTATCTATTTTACCAAAACACTTCCAC		CCCTATTAAATCCATAAAAAACAAACAAAATCAACRAAAACCTATTTTAC
cg00067990_BC21	TCAAATACTCACCTAAAAATATAAACACTACTCCAAACTATCAAATACTC		AACCACAAATAAACATCRAAAAATCTAAAACAACRCCCACACCCCCAAAC
cg00067998_BC21	TCAAATACTCACCTAAATATATAAATACTACTCCAAACTATCRAATACTC		ACCCCCAAACRAACATCTAAACRCACRAAACAACACCCACACCCCCAAAC
cg00068519_TC21	ACTTATTATTTTTACTCTAATAACATCTTCTCCACTAACACATTATTACC		AATCAAAAATATAAAAACCCAAAAAAAATCRTAAAAATAACAAAAATAAC
cg00075587_TC21	CTACTATTTTACCCAATACTATTATCTATATTCTTATCACTATACATCAC		TAAACAACAAACCAAACCCTATCTCTTAAAACAAAATAATAAACATCAAC
cg00081237_TC21	CACATTCTCAATAAACTCTTCTCATTCTATCCTATTTAATATTAAAACCC		AAAAAAAAAACTAAAAAAAAAAAAAATCRAAAATTCTAAAATAAAAAAAC
cg00082332_BC21	ATAATCCACTATTATAATTTTACCTTTTCATACACATTCAACTCCCTTAC		AAAATATAAAAATAAAAATTTAACCAAATAAATTACAACAAAAAAATACC
cg00083853_TC21	CATCCTTAACATCTTAACCCAATAAACAAATACCTCCTTAATTCTATCTC		CTACAACCACTAAAAAAAATTCCAAACTTTTCCAAAATAACCTCCCCAAC
cg00085649_TO21	AATTAAACAAAAATAATAAACATCATCACCATCATCATCATTAACAAAAC		TGGGTTTTTAAGGAATATGAGTAGGTAGAATTGTAGTAGAGGAAAAGGGT
cg00087161_BC21	CAATTATCACCCCTAACATACAATTTCCAAACTATCATAACTAATTTTTC		CTCTAAATACTATTCTAAAAACTAAATATACAACATTCAAAAAAATATAC
cg00087228_TC21	TCTCATCAAAACAATTCAACAAATCTTCATAAAATTCCAAACTTTCCCAC		ACAAACAAAAATTAAAACAATTCRAAAAACTCAAAAAAAAACAAAAAAAC
cg00091349_TC21	AATTCAAAACCAAATCACCCAAAACTTTATAATCAACTAACACTAATCTC		ATAAATTTCATTTCATATTTCTTACCACAAATATTACCATAAAATTAAAC
cg00092247_BC21	CATCACTTTACCTCACTTCCACTAATCCTTATTAAAATATTATAAATAAC		ATTTTTAATTAAATCTTATTAAATCTCTATTTTACAACTCTAAACTCTAC
cg00099742_BC21	TTCAAATAATATAATAATCCCCRCTCTACAATCATAACCTAAAAAAAACC		TTCTAATCACTTCTCATCATATCCCTTCAACTCCTATTTCTATATAACCC
cg00100397_BC21	TACTTTTCTTTATATACTTCTCTACTTTTAAACACTTTTTCAAATACTTC		ATATTTATAATACAAATTAAAAAAAAAATCCCTAAAAAATCAAAATAAAC
cg00110223_TC21	CCTAAACAAATACAAACACTATACACACAAATTCAAATTTTAAATAATAC		CAACAACAACTAAATTAAACRTCAATTTTAAACACATAAAATAAATACAC
cg00110600_TC21	ACATCCTAAATATTCTAATCCAAAATATAAAATCCACAAAATTACATCAC		CTCTTCCAACCCTTACTTAATTACATCATAACCCRTAAAATAATATTTAC
cg00110769_BC21	AAACTCTATAATCCTAAACTTAAACAATTTTTATAAAATATCCTATAAAC		AATTTTAATCCCCACTTAAAAAAATATTTAAATAATAAACACTCTTAAAC
cg00112493_TC21	AAAAAACCATATATTTTTCCTATTCTCCTTAATTAAACTAACCTAAAATC		AAAACCAACTTAATAAAATATTTTATTAACTATTTACAATAATAAACAAC
cg00113127_TC21	ATACAAATCTAAACCCAATTTCCTCACTAATAAAATAAATAATCTCTAAC		CACCATACCTAAACTTTCATATAATCATTTACTATTAAACTAAAAAAAAC
cg00113778_BC21	CACCAAAATCTTCTACCATATAATTTCTATCCACTAATCTCAATCTTCTC		CTTAAAAACTATAATAAACATAAAAAACAACACATATCTACRCTCCTTCC
cg00116583_BC21	AAACTTTTCAAAATTTTACAAACAATACTCTTACCTAATAACTAATATTC		CAATACTTAACATAATACCAAACATTTAAATATTAAAAAAAATATTAAAC
cg00118317_BC21	CTCCAATACATACATCTAAATTCAATCTTTAATTTTCCTTCCTTACACCC		AAACRAACRAACRCRAAAAACCTTCCTAAAATTCCTAATTCTCAAAAACC
cg00118881_BC21	CCCAAAATACAAATTCATTCACTACTTCTATTAAACCCTCTAACAAACTC		CCACCCAATCTATAACTTTTTTTTTTTTTTTTTTTTTTTTTAAACAACTC
cg00121876_TC21	AATAACATTATAAAACAATTCCRTTCCCTTCCCACAATTTATAACATCTC		ATAAAATAATATAATTTTAAAATAAAAAATTATTTCCCCAAAAAATTTAC
cg00127776_BC21	TTCTTTATCTAATCACTTCTACTTATCCTTTAAAATCTAATTCAAACATC		AAAAAAAACAATAAACTACCATTAAAATTCAAAAAATAATTACCAAAAAC
cg00134415_TC21	AAAACATACTTTTATATCCACATATTCACACACCCATCCCAAATACACAC		CACTAATATATATATATATCCRTATACCTAACATACATATATTAATATAC
cg00134887_TC21	TTATTAATCTCTTTCCATTTTCTTCATACTTACATCTACTTTCTAATACC		CCACCTAAAATTAACAAAAAAAAAAAAATTACCTAAAAAAAAAATATAAC
cg00138095_TC21	TTTCRTATAATACTTTACAATAAAACATCTATCATAAAAACCACTAAACC		ACTAATTCTTACTAAAACATTAAATTATATTACATAAACACCATCTATAC
cg00138463_TC21	TAACAATTATTAAATATAATACATATTTCCCCATTCACCACTAACTTAAC		AATTTATTATTATTTAAAACTCAACATTTTAACCAATCATAATTTAATAC
cg00139283_TC21	TCCTAATATCTTCATTTCATCCTCAAAATTTAACATATCCAATCCTTAAC		AAACAATAAAAAAAAAATTAAAAAAACATTCCRTATATTTAATAAAATAC
cg00140361_BC21	CCTCRACCTCCCAAAATAAACACTTTACATTTTACAAACTCATTTATATC		CTCRACCTCCCAAAATACTAAAATTACAAAAATAAACCACTACACCCRAC
cg00150684_TC21	TAAAATATCTCCCTCTAACCTAAAAATTCCTCTTTATAACACAAAATTAC		GATTTCRAATATTAAAATATCTAAATAAATTAAAAATAATTTAAAATCAC
cg00153289_TC21	ATCTCAATATATCRAATATATTTATTTACATATACTCTACTCCACTCTAC		AAATAAAATTACTCCCTATAAATTAATAAAATTTTCTAATAATTATAAAC
cg00157028_TC21	CACRTCAAACTCATCCAATCATTTAACAATTTAAATTTAACAACATATAC		CTACTACAACTTCAACACCCACCRTAATACCTAACTCRCTATAATATTCC
cg00163040_TC21	CAATTTTTAACATACTACACTAAACCATAAAAAAATTTCCTACTTCCAAC		ATTAAATAAAATATCRTATATTTTAAATATTAATATTTATAATATAATAC
cg00164896_TC21	CAACACAAACCCTACAATTATACTCCCAAATTTAATCAAAACAACTTCCC		TAAAAAACAAAACTTAATAAAACCTATTAAAAATATTACAAACCCAATAC
cg00165615_TC21	CAATACAATACAATACAATACAATACAACACAACACAATAAATAACRACC		CTCTCCTCAAATAAATAAACRATAACRTTTCCAATAAAACCTACCCTAAC
cg00166191_TC21	CTCCCAACCCCTTTTCCATATCTTAATAACACATAAATATTACATAACAC		TAATTTTAAAATATATTCTAATTATTACTATTTATTACTTAAATAATTAC
cg00167248_BC21	AACAAAATTTTACATTCAAAAATTTCCAACAAAACATACTAAACACACAC		CTTACCAAAATTCAAAAAATCTAAACTTAAAAATTTATATATATATACRC
cg00167301_BC21	AATCCACTCTCATTCTAATAAATAATACCAAACCACACATTTTAATAATC		ATTATTTACAAACAAATCTAATCTAAAACCTAAAAAATATATATATTTAC
cg00168108_BC21	AACATTTACACAAAAAATCATTTTTAATATTTACATATAAATACCCTCAC		TACTAAATAAAAAAAATTAATTATAAACTTTCACTTAATTCTCACAACTC
cg00171700_TC21	TCATTTCTCAACACTAAATAACATCCTCAAACATATTTAATTCTATCTTC		TTAAAATTTTTAACATTCTTTTCACCTATATAAAATATTAAAAAACAAAC
cg00174514_TC21	TAATTATTCTTTATAATTTCACTCTATAACCCTTTCATACATCCAAATCC		TAAAATTAACTATATTCTAAAAAAACCATATAAACAAATATAAAAAAAAC
cg00176117_BC21	CACCACATACATTCTATATACCACATTATAACATTTTCAAAAAATAATAC		TAACCCATAATATACTACTACRAAATATAACCTAAAAAAATATTCATAAC
cg00178562_TC21	CCCTCACTTCCAAAAATTTACATCCTATTTTTATTATCAAATATTATCCC		ACCCTAAAAATACTCAATAAAATACATTAATAATATAAAAAAATACTCAC
cg00181486_TC21	CTAAACTTTAAATCTACAACTAACRCATAAAAATCTTCCCACATAACAAC		CTACTCAAATAAAACCTTAACAACCTTAATCRACTCCATAATCACCCTAC
cg00185723_TC21	ATTTTTTTTAAACCAACACTTCATACAAATTTTAACTTCTACCCCATAAC		TATTAAAAAAAACAACAAAACAACTTTTATATTAAAAAAAACCTAAATAC
cg00187327_BC21	CTTTATATACAAACATTTTAAACCTCCATTCAAATAAAATAAATATCTAC		CCAATTAAAATAATAACAATTCTTTTTAACCTAAAAATAACTAAATTACC
cg00187327_BC22	CTTTATATACAAACATTTTAAACCTCCATTCAAATAAAATAAATATCTAC		CCAATTAAAATAATAACAATTCTTTTTAACCTAAAAATAACTAAATTACC
cg00187799_BC21	ACAACAACATAACAACACCAATATAACAACAACAACATAACAACATTAAC		ACAACAACRTAACAACACTAATATAACAACAACAACRTAACAACACTAAC
cg00188659_TC21	CTCCTTTTAAACTCCAAATCCAAATTATACTATAAATACACCAAAATCCC		TAAATAATACCAATAACTAACTTACTAACTTTTATTCAAAATATTTTCCC
cg00188774_TC21	AACACACCCAAATAAAAAATATATTACCTCCAAAATCCAAACAAACCCAC		TAAATTATTACAACTTTCCTCCTACAACCAAAAAAAAAACACAATACCTC
cg00189888_BC21	AAATAACACTCTCCTCTTCCTCAAAAATTCATTATACATTTTAATATAAC		TTTTATATTTTTAAAATCTTCTATAACATAAACACAATCCTTAAATTATC
cg00197173_TC21	TTCTTAACCCAATATTTAACACATAATAACAAACCATAATTAATATTCTC		AAACRAACCCTCCCCCTTTCTCCTTTCTAAAACTCAATCTCCTCATCTAC
cg00197733_BC21	ATAATCCACAAAAACTTCATCTTAAAATCCATAAAAATACACTACTCCAC		AAAACCRATAAAAAAACCCCTACTAACTACCCRCTCTCTAACCTAACAAC
cg00203124_TC21	CACAAACTTCCAAAATCCCATCATACATTTTATATATTCTCAATATCACC		ACATATATAATAAATATTATAACTATATACTTATACACTAAAAACTTAAC
cg00215019_TC21	TAATCAAATCAACACATAAAATTAACCAACACTCTTATATAAACCAATCC		TAATTTACAAATTTATATTACCACCAACATTAAAAATACCTTTTCCCCAC
cg00216281_BC21	AAACTCTTATTATCTCTTTTTCCTAACTTTTCAAAACTTCAAATAACAAC		CAAAATAAAATCACTCACACTAAAATTCCATATCATCAAATAAAAACTAC
cg00219321_BC21	ATAAAAAAATTTTCCCCCAAAAATACAAATCAAATACAAATATTTCTACC		ACATTACAAACATCTTAAATCTTCCTCCCTCTTCCTTATCACTAACAAAC
cg00219653_BC21	CRTTCTACCTTTAACCATTTTCAAACTACATTATCTATTTTACAAAAATC		ATATCRACTCCACCCTTTAATTAATTAATTCTCCRTAAAACAACTAAAAC
cg00222974_TC21	TCATTTTTCCCTTTAAAAACTTTTATCTTCCTTTACCTCCCTAAATAAAC		TTATAAACAAAACATTACAATAAAAACACACATACCATAATAAACTATAC
cg00224369_TC21	TTATTTTTTATCTTACCAAAATCTTTCCCRATAACTCTTCCCAACTTAAC		CTAAAAATAACCTAAATACCTCCAAAAAAACAAATACCTAATCTTAAAAC
cg00228447_BC21	TATAAAACATAAATCAAATCATATAACTTCTCTCCTAAAAACCCTCAAAC		CACAAATAATAATAAAACTCTAACTTTTATTTTAAAAAAAATAAAAAACC
cg00230815_TC21	CTATTTTACTATTATTTCATTTTCCACTAACTTTCTTACTACCTTCCTTC		ACAAAAAACAAAAAATAAAATAAAATCATTACAAAAAATTATCAAATAAC
cg00231754_BC21	TCAAATACTTTTATTTACTATACAATTTCCTAATCCTAAATACTACTACC		TCAAAAATTTCCTACAATAAAATATTAAAAAAAAAACAAAAACTAAAAAC
cg00232029_TC21	ATACATTACTCTAAACACTTAACATATATTAATTTAATCCTCACRATTCC		CTTTTTTTTTTTTATCTATAAAATAAAAATAATAATAACACATACCTCAC
cg00235661_TC21	AACAACAACACACCTTCATAAAAAATACCTAAATTCAAAACATTTATTTC		ATAAATAATAAATATTCACTAAAACAATAAAAAAACAAATAAATAAAAAC
cg00237904_TC21	TCTTAAATACTATCCCCAATAAACCCATCTCCCAACRATAACACAAAATC		TAAATCACCACTACCRCCTCTCRACCATTTCCRTCTCCACAACCACAACC
cg00239066_BC21	TAAAATATTTTCAAAACATACCAACCATTATAACAAACCCCAACTCCAAC		CCTAAACTTCTAATTATATAAATTAATAAATAAATTTATTACTTAAACCC
cg00239772_TC21	CCTTTTTATTTTCTACTTTAATTTTCTCCTTAACACCATCTTAACATCTC		CTAACTTAAAATAAAAAAAAAAATAAACAAAATAAAAAAATCATATATAC
cg00241076_TC11	CTCTTTCATCTATCCCTAATTCATTAATTCATCCATCCTTTCCACCTTCA	CTCTTTCATCTATCCCTAATTCATTAATTCATCCGTCCTTTCCGCCTTCG	AAAAAAAAAAAAAAAAAAAAAAAAAATAATATATAAAAATTAAAAAAACA	AAAAAAAAAAAAAAAAAAAAAAAAAATAATATATAAAAATTAAAAAAACG
cg00242436_BC21	CAACCAACAATCTTCTATAATTTTTTTCRTACTTTTCCATACCTTTACAC		TACCTAACTAAACTTTTAACTTACAAATAAAAAAAAAAAAATCTCTACAC
cg00245850_TC21	TTCTAATATTATTATTTTTCAATCCTAACCACAAAATCCAACACCAAACC		AACTCRAAAACTTATACTCTAAACTATCAAACCRTTTCCTTAATCAAAAC
cg00246003_BC21	AACTATAATCCACAATACCCTTTTCATTACACAAAAATTTCAAAACACTC		CCTCTTTAACACTATCTAAAATATACAAATTTTACCTTAAAAATTAAAAC
cg00247484_BC21	AACTAAAAATTCTAACACTCCTCTCRAAAATATTAACRAAACAAACATAC		AACTAAAAATTCTAACACTCCTCTCAAAAATATTAACAAAACAAACATAC
cg00250233_BC21	CTACAAATAACCCACAAAATAACCCCTAATAAAAACACTCAAACTACTAC		CTACAAATAACCCACAAAATAACCCCTAATAAAAACACRCAAACTACTAC
cg00253355_TO21	TATGAAAAAATAGATGATTAAAGAGAAGTAAAGGATGGGTGTAGATTATT		GAGTGATTTGTTAATTTTGGTTTTTTAAAGTGTTGGGATTATAGGTGTGT
cg00253603_TO21	TATGAAAAAATAGATGATTAAAGAGAAGTAAAGGATGGGTGTAGATTATT		GAGTGATTTGTTAATTTTGGTTTTTTAAAGTGTTGGGATTATAGGTGTGT
cg00255405_TC21	ACATAATAAACAATACCTCCTATCTCTTTAATAATTTAAAATAATCCTCC		CAACCTACAAATCCCAATACRACRCTAATTTATATCTAAATTAACTTTCC
cg00256302_BC21	AACCAACACCTCCTAAAATTAATAAAAATTATCTTACAAAATATATTTTC		TTAAAATAACTATATAATAAATAAAAAAAACTAAAAAAATACTAATCCCC
cg00257225_BC21	TCAACCCTAATAATAATCCAAACAAAACTCAACACTAAATACTAAAACTC		ATACTTTAAAACTATATAAATACTCTATTACCCATCAAAATTTCAACCAC
cg00257248_BC21	AACATTCAAAACAACAACCACTTTTCATAAACTTTATAATCTAACTTCAC		AAAAAATCCTAAAATAAACTCTAACTACRCTAATCAATAAAATCTTTTAC
cg00258692_BC21	ACATCCTATCTAAAAAATTTCTATTTTCCTATCATTATTTTCTACCCTTC		CATCACCAAAAACTATTAAAAAAAATACAACCCTACTAAATACAAAATAC
cg00261082_BC21	ACTATCTTTAAATAAATAAATCCCTTTAACTACTTCTTTTAAAAAATACC		ATTAAACTCCTTCCCACTACCTTCAACTAAACTTACCTTTTTCTCCATAC
cg00261247_TC21	CCCATAACAAATTTTACAATACTACATCCTAATAAATTAACTACAACATC		CTTATTTCATATTTATATCAAATTTTTACTCCTTAAAAATATTTTAAAAC
cg00261745_BC21	TTACAAAATATACTCAAATTAAAAACATCATATAAAACCTATAATATACC		ATATCTACACCRCAAATATTTCTATAATATAAAAAAATTAATACACTATC
cg00265172_TC21	TACTAACATTTTACACTACATTTAATCTTTCCAACATTTTTACAAAACCC		TTCTCTTTTAAAACTTTAATTTCCCATATATAAAATAAAAATAATAATAC
cg00265891_BC21	CACTTAAAACATTCTCAAATATCTCAATTACACATATATTCCCTTCTACC		AAAAAACRTAATACAAAAACCTCAACTATAAATCACAAAAAAAAAAAAAC
cg00266627_TC21	TTACCACACCACAATCTTAAAACATAACATAATTTACTTTTACATTTTCC		ACATCTCTATTATAAATTCCAAAAACTCRATAAACTATTCAAAAATAAAC
cg00266764_TC21	CTTTCAAACTACAACACATCTTAAAAACAACAAATACTACTACTATTCAC		TTCTTTACACCTAAAATATTAAAAAATTTACTTATAACCTTCCTTACTAC
cg00268199_TC21	TCTATTCCTACATTAATTTACTAAAAATAATAACTTCCAACTCCATCCAC		TTATAAAAAATTAAACTTCAAATTTTTATAAAAAAAACAAAAAAAAAAAC
cg00279668_TC21	TAAAAATATCCCATACTAATAAACAATAAAAACAACCAAAAATCACCCTC		AAATAAAATAAAATTTAAAAAAACACTAACCAAAACCAACAAACRAAAAC
cg00287826_TC21	AAATTAAAAATAAATTTACCACATAATCCAACAATCTCACTTCTAAATAC		TAATTATACAAATATCTCTTAAAATCTCTATTTTCAATTCTTTTAAATAC
cg00291006_BC21	ACAATCTCACAAATAATTTTTCACTTCCTTCTTATAAACTTTCAAATCAC		CCTCTACTATTTAATAAATATTTATAACAAAACCAATACATAAATAAAAC
cg00292036_BC21	AACTCTCTTTATTAACAACCTTAAAAAAACCACTACTTACCATAACCTTC		ATAATAAAAACAACATACCACAATTTCTCCAAAACRCTAAAAAATATTAC
cg00293184_TC21	AACAAACTATAAACACTCATCTCACAATTTTCAAAACAAATTTCTCCAAC		CCTAATTTTCCRAACTCATCTCTCTCTAAAACTCATACCCCACATTATAC
cg00303644_BC11	ATCAAAACACTAAAACCAAAAAATCCATAAAAAAACAAACACAACTCACA	GTCGAAACGCTAAAACCAAAAAATCCGTAAAAAAACAAACGCAACTCGCG	CCAAAAACCATAAAACTCTCCTTACCCTCCCTCCCATAAACCAAAAAACA	CCAAAAACCGTAAAACTCTCCTTACCCTCCCTCCCGTAAACCGAAAAACG
cg00303645_BC11	ACATCAAAACACTAAAACCAAAAAATCCATAAAAAAACAAACACAACTCA	ACGTCGAAACGCTAAAACCAAAAAATCCGTAAAAAAACAAACGCAACTCG	AAAAACCATAAAACTCTCCTTACCCTCCCTCCCATAAACCAAAAAACACA	AAAAACCGTAAAACTCTCCTTACCCTCCCTCCCGTAAACCGAAAAACGCG
cg00303646_TC11	TTACAAAACATCAAAACACTAAAACCAAAAAATCCATAAAAAAACAAACA	TTACAAAACGTCGAAACGCTAAAACCAAAAAATCCGTAAAAAAACAAACG	ATAAAACTCTCCTTACCCTCCCTCCCATAAACCAAAAAACACAAACTACA	GTAAAACTCTCCTTACCCTCCCTCCCGTAAACCGAAAAACGCGAACTACG
cg00303665_TC21	TATAACAATCAAATAAACAAAACCATACTCTACAAAACATCCATTAACAC		ACAAACRATTAAACCRTAAATCACATAATTAATAATTTATACACTTAAAC
cg00304641_TC21	RCTATAAAACAAACCAAAACCTACTAAACACCCTACRAAAACAACTTAAC		ACRACRCCACRCAAATATTCCTCTAAAACCCRCCRCTCACTCTCRCTATC
cg00304720_TC21	CCCAATATTTATCATAAACAACTTAACCTCCTATAACAAAACTTATAACC		CACCTTAACCTCCCAAAATACTAAAATTACAAATATAAACCACAACACCC
cg00305230_TC21	AATTTAAATTTATAAACTCACCTACATATATCCATACATACCCCATCTAC		CCCAAAAACAATACACRTATACATAAAATAATACAACCATACACRAACAC
cg00305622_BC11	ATCAAAACACTAAAACCAAAAAATCCATAAAAAAACAAACACAACTCACA	ATCGAAACGCTAAAACCAAAAAATCCGTAAAAAAACAAACGCAACTCACG	CCAAAAACCATAAAACCCTCCTTACCCTCCCTCCCATAAACCAAAAAACA	CCAAAAACCGTAAAACCCTCCTTACCCTCCCTCCCGTAAACCGAAAAACG
cg00305623_TC21	ATTACAAAACATCRAAACRCTAAAACCAAAAAATCCRTAAAAAAACAAAC		CRTAAAACTCTCCTTACCCTCCCTCCCRTAAACCRAAAAACRCRAACTAC
cg00305625_TC21	ACCRTAAACTAAAAATTACAAAACATCRAAACRCTAAAACCAAAAAATCC		TACCCTCCCTCCCRTAAACCRAAAAACRTAAACTACRCCTATTTCCTCAC
cg00306838_BC21	ATTACACATCCAACATTTTTCACCAACCTCAAAATCACTCTAAATTCTAC		CRAAACTATATACAAAAACCTTTAATAACTACRCACRTTAAAAAAAAAAC
cg00309232_TC21	CTTTTATTTTTCCCCCTTACTAATATTATTTTCCAACTATTTACCCCCAC		CACTTTAATAACAAACRCAATAATAAAAAAAAATACACTTTTTTTCATTC
cg00310145_BC21	AAACAATAAACTTAAAAAAATACTTTATCAACCATATACATAATACATAC		TTTTCCATTTTTAAAAATAATAATTAAAAAAAAAAATAATATAAATACTC
cg00310391_TC21	CAAAAAAACCCCAAAACAATAAATATTTTTCCTCACATAATAAAATACAC		AAAACAAAAACTAAAAAAAACAAACAAAAAAAAACAATTTTAATATATTC
cg00313902_BC21	ATACAACCAAACCATAAACCATACCACAATAACTCTTATTCTTAAAAATC		TATCRTCCCTACTAACCTTAATATAATTCAATAAATTACTAAAAAAAACC
cg00315255_BC21	CATCTTTTCTTTCTCTAACAAATAAAAAACACATACTCATCCTATACATC		CCRAAAAAAAAAATAAACTATATTATAATAAAAAATTACATAAAAAAAAC
cg00317397_TC21	TCTAATACRTAATATTAAACTTCCAAACTAATACAATCTATCTTCCCRAC		TATCCAAATATCTATTACTTACTAAACTAATATACCTTAACATTAATAAC
cg00320534_BC21	CATCATTTCAACAACCTTCTAAATTTTTTAAATCAAACCACAACACATAC		ATAAAAAATATCTTATAAAACTATTATTTTAATTATATATATATATATAC
cg00321682_TC21	TTTTAAAATTATCCATCTATCTTCTATCTATTTACAAATATAAAATAAAC		CAATATTTTAATACTAAAAACAAAATCAATACATACATATAATAAATATC
cg00324592_TC21	AAAAAAAAAAACCACAATCACATAATAACTATTATCTACTATACTATAAC		ATTAAAAATTTTATTTTACCCAAAAACTAAACATATTCTAAATAATAAAC
cg00326124_TC21	TCCTCATTTTTCAAACCCTTATAACCAAAATTACCAAACACAAAAATAAC		TATATAAATAAACTAAACAATATCAAAAAATATTTCTATCTAATCCTCAC
cg00331223_TC21	TTCTATATTCCCTTTCTAACTTTTAATTCCACATTACTCTATCCAATTCC		TAAAAAATCATCCAATAAAAAAACAAACCATACTCTTATAAAACAATTAC
cg00332660_BC21	TAACCATTTACTTTTTCACATACAACTTATAATTAACTTATACCAAAAAC		ACATTAAAAAACTATTTAAAAATAAACTAATAATAAATATACRCTATTAC
cg00334594_TC21	TTTTCTAAAAATTTCCAAATTCCATTTCATACAAATACCCCATATCAACC		ACCCCTAATATACTACATTATATAAAATATACAATAATATTAACATAAAC
cg00335372_TC21	ACAAAACTAAACTAAATAAACAAACCAAAAAACCTTTACTTAACTCTCCC		TACTATAAATAAAAAAAAAAAAAATTAATTAAATAATTACCAAAAATAAC
cg00338281_TC21	ATACTCCAAATATTTACTATAACATATTAACCTATATCACTAAATTCCAC		CTACATATAAATATTCCAAAAACATATAAATTAACCAAAAAAATAAAAAC
cg00339104_BC21	CTAAATCATTCACAATTACAAAAAATCTAAAACCCATACTACTCAAATTC		TAATTAACAAAAATCTTCCCCCTCTTCCCTCTAAATTATACATTTTTACC
cg00342066_BC21	AAAACAACACATTTAATCTATCCTATAAATATTTACCAATATTCAAATAC		TATTTATAAAAAATATATTTATAATTAATATAAAATAAAACTTAAAAAAC
cg00343728_BC21	TATTTACAATATTCAACATTATTCCCATTACCCTCTTAATCATCATCTCC		AAATTTAAAACATAAATAAAAACTTTTAACTTTATTAAACATAACCTCCC
cg00346716_BC21	ATAAAATTTCTTATTCTAAATACAATTTTCAAATTTTACCCACAACTCTC		ATTAATTATTATTACTTTAAAACATATCTACCATCTAATTAACTAATACC
cg00347071_BC21	CTCTCATTCTTTCTAAAACTTCTACTACTTTCTAAAACTTTTAAAACTTC		CAATTTTTTACATAAATAAACTTCATAACCAAACATATAAAAACTAACRC
cg00348836_BC21	TATAACACTCTTCCATAAATTCATTTATCCATTTATTCATTCAAAACCAC		CTTTCTACATAATAACCCTAAAACCCATCACAATAACTAACACTCAATAC
cg00354692_BC21	TCCTTTCTCTTTACAATACACATAATACTTTCCTATATTTATATCATAAC		TTTTAAATTTTCATTCACAAAAAAAATCATTCACATTTTACACTATACAC
cg00357578_TC21	TATTATCTAAACTATTTAACACAAACTCTCACATAATATTTTCTACTCCC		CTTTTTACTAACAACTAAACATAAAAAAAATCCTAAAATACCAAATAAAC
cg00361526_TC21	ACACAATTACACACTACATATTCTACTTTTACTTATCTCTAAATTTAATC		AAAATAAAAAATAAAAAAAAAAATATATACTTATAACTAAAAAAAACATC
cg00363222_TC21	ACAATACCCTATAAAAACATACCCTTTATTATTACCATTAAATTCCAACC		AACTAAAAAAAATTCTAAAACAAAAATCAAACTTTATTAAAAAAAATAAC
cg00363658_TC21	ATCAATAAAATTATCTTATCTCAAAATAATATCTATCCCTTCATATTTCC		AAACTTAACAAACAAATATACCTACTTTTTAAATTACATCTAAAATTTAC
cg00365411_BC21	CATCAAAAAAATATACCAATCATAAATATCTTCATACCTAACAACAAATC		CTATCTATTTCTCCCACCAATTCTATCAATTTTACTTTATATATTTTAAC
cg00366392_TC21	TTTTCAAAAACTTCCATTTTTATATATTCRTACATTTAAAACATCCTACC		TACTTCTTACATAAAATAAATCTAAAAACATTTTAAAATAAAAAAAAAAC
cg00367947_TC21	ACTACTCTAAATATTTCACAAACATTTTATTTCACTCTTATACAAATCCC		CCCCTATCACTCCCTAAAATCTAAAATAAAAAAAATCATTTCTCTTCCAC
cg00368685_BC21	ATTATCATCCTAACCCATTCTCAATAAACTATTAAACACACCTCCCAAAC		CRACCRTAAAAAAAATAAAAAAATCAACCCCCTACCCAACCAACCACCCC
cg00370204_BC21	CTTTCTATACATTTTCACCTTAAACTAAAAATCCAACATACCTCRAAAAC		ATACATAATAAACTTTATCRATAAATTTCTTATTTAAAACCAATCAACTC
cg00372601_TC21	AAACTTTTTCATCTTACAAAACTAAAACTATATCCACAAAACAACTCCCC		AAAAACAAAAAATAAAATTATAATTTCCAAAAACTAAAAAAAAAAAAAAC
cg00375711_TC21	ACAAACTTACAACAAAATTCTATTCTAATTCAATAAAAATTTTTTCATCC		AACTCACACAAAAAAAAACCRAAATATATATACATATATCATTAAATTAC
cg00376184_TC21	ATTTATTATCCATCCATAAATTAAAAAAATATACTCTAAAATTCCATCCC		AACATCTTAAATATCACCCAATCCCCTAACATCAAACACAACTTTTCAAC
cg00376321_TC21	CATATAACTCTTCTACCRAATCACCAAAATTACACAATTCATAAATTCAC		ACACTATTCTAATAAAAATAAAATACATATACRCATACAAAATACAAAAC
cg00377916_BC21	CTCATCTCTACAAAAAAACAAAATTATCCAAATATTAATCCCAACTACTC		CTACAACCTTAAACTCCTAAACTCAAACAATCCTCCTAACTCAACTTCCC
cg00378658_TC21	AAAAAACACACCAAAAAACAACCTTTACAAAATTCACTTAAAAACATCTC		ACTAAATTTTTCTCTTCTTTTTTATTATTAAAAACTACAATAATCCATTC
cg00379280_BC21	AAACTAATAAAACCACCAAACTAATTTTACAACTTCCAAATCCTTCTACC		AAACAAAAAAATTTTCTAAAATAATAAAATTATTCTTATATCTTACTTAC
cg00380918_BC21	TCAAAATATATTCAAAAACCTATACTAACATTCTTAAATATCTACTAACC		AACTAAATTATAAAAACTAAAAACATAAAATACATTAATTTCTTTATTAC
cg00381006_TC21	CTACATTTTTTACCTTTAACAAATCCTTCCAAATAATACACAACTCTACC		TTAATATAAACACACAAACACAATATTTAAACATCAAAAAATTAAAAAAC
cg00381391_BC21	TTAATCAATACCACAAAACTAACCACATCTATATTAACTTTCTTTTCTCC		AATTAACCATCAAAAAAATAAAAAACATAACATTTATTAAAACAAATAAC
cg00385194_TC21	TTACAACCCTATTCTAAAACTCCACTAAAAACCCCCAAATTTATTAATCC		CAAAAATATTTTTATAATCTTATATTATCTAAATACTATTAAAAAAATTC
cg00385778_TC21	AAACTAATTTATTATATATCCCACTCTTCCTACAACATTCTCAATTCAAC		TTAAAAAAATCATAAAACTCAACCCTCCAATCCCTAACCTCAAACTTAAC
cg00385908_BC21	TTTACTATTAATATCTTTTTTTTTAACTTCTAACTTTCCTTTACCTCTTC		TCAAATTTACCATTAACTATCAAAAATCTTAAATATTACTAAAAAAAATC
cg00387133_TC21	CACAATTTTACAACTTCCTTAAATACACACTACTTAAAACACTCATACAC		CTATCTTTTTATATATACTATATAATTACATTTAAATTTTATAAAAACAC
cg00388442_BC21	TATAATCTACATTTAAATTCCCAAATTTAAAACAAACCAAACAAAACAAC		CACACAAAAATCAAATTCCTTTCAAAAATTTCCAAAAAAATCTAAAATAC
cg00388556_TC21	CTATTACAATAAAAACAATCRACATTTCTTTTCAATTTCCCCATATTAAC		CRCCTTCAACRCRTAAAATAAAAAAAAATAAAAAACAATTACTAAATAAC
cg00389074_TC21	AATCAAATCTTATTAAAATTCCAAAATAATCTCCTTTAACTCCATATCCC		ACCCAAAACTATAAAAACCCACCTCTTACATCAACATAACTCAAATATAC
cg00392412_TC21	CTTTATAAATCCTATTAACTCTACCTTCAAAACATATCCAAAATCCAACC		AATAATAACAATTTAAACTAACTAAAAAAAAACCAATAAAAAAAATTAAC
cg00397422_BC21	TTTCTTCTCCAAAAATCACTCTACCCACATCTACTATTACCTCAAAATAC		CACAAAAAAACTACTAAAATAAAAAATCTCAAAACTAATACTAAAATACC
cg00399940_TC21	AACCAATTAAACTACACTTCAAAACATACTTCATTATAAACTTCAAACTC		ACCTCAATATCTACATAAATCCAAAATAAACTCCAATATATTCRTATTAC
cg00401276_TC21	AAAAACTTTCTTTTTAAAAACATAAACTATAAAAAATTTTTTCCCTCTCC		AATCCCCCTTCTCCTTTCCCCAACCTACCTACTTCCTCATTCTCAAAAAC
cg00403186_TC21	CTATTCAACTTTACAAAATAATCTAACATTTTATTCCCTTATTTAACCCC		TATAAATACACCAATCAACACTCTATAACACCAATCAACAAAATATAAAC
cg00403870_TC21	TCRAAAAAACCAAACCCCAATATTTCAACATAAATTCTTTTCTATTTTCC		TTTCTCTTTTATACTCTTTCTCTTTATTCCTCAAACTAACCRACACTTAC
cg00404844_BC21	ATCCACTATCACTTCTACCATTCAACATTACTTTAAATATTCTTACTAAC		ACTTTATTCTTTCTAATCCTTACACTTATTTTTTTTCCTTATCTTAACAC
cg00407962_BC21	AAATAATTCCAACTAAATTATTTCAACTACATACRCCTTTCCATTATTTC		AATACTCTATAATCTATTCACCATCRCTCTCTAATTTAATCATCRTATCC
cg00408764_TC21	AAAATTTCCTATAATCTTAATTATACCAAATCTAACTTTTCTACCATTAC		CTATCRTAAAACCAAATATTAATAAAAAACAACAATTTCCCTAATTAAAC
cg00409049_TC21	TTCTAACTCAAATCTATCTTTTAAAAAATTAATTTTCTCTCTCTATTACC		AAAAAACTAATTACAAAACACRACACCAAAATTAAATAAAAATATAATCC
cg00412644_TC21	TATCTATCCTAACCCTTTTAACCATATTAACTAAATCTTCAAACAATCAC		CRACAAAACAAAACTCCRTCTCAAAAAAAAAAAAAAAAAAAAAAACATAC
cg00413097_TC21	AAAAATATTAAACATACATATACAATAAATCCTCATTACTCATTAATTAC		ACTATATATATAACAAATACATTTTAAAAAATAACCAAATTTACAAATAC
cg00413891_BC21	TAAAAATTATAAAAACCACTACATTTTCAACCTAACATATTAACCTTCCC		TTATTCTCAAAACAAAACTAAAAACTCTACRATCCAATAAAAAATACCAC
cg00418528_BC21	AATACAAATATAATAACATAACAATACTCTTTCTCCTTCCTTACAAAAAC		CTAACAATAAAATTCCTTTCTTAAATTTAAAACATTTATTTTATAACCTC
cg00418859_TC21	ATTAAAATTATACCTCCAACTTCACCCAAAATTATCATCTTAAAAATAAC		TCATAACACTATATTTAAAAATATAATTATACTTTATAAAAAACCTAAAC
cg00419390_TC21	ACAAATATATATTTCACAATATCACAATAAACAATTCCATTTACCATAAC		TTTTATAATTTTAATTAAATTTATTTCTAAATTATTTTATTATTTTTAAC
cg00420877_BC21	AATTTCTATTATTTATCTTCTATTTTCTCATTCCCCTTTCCCTAAATCTC		AACAACATAAAAAAAAAACAAAAACTATTACAATAAAAAACAAAAAAAAC
cg00426855_TC21	AATTACTAAATAAACCTTAATAACATTACRAAAATATTACTCTCAAAAAC		ATTCATAAACATAAAATATATTTCTATTTATCTATAAACATAAATAATTC
cg00429635_BC21	AACTTAAACTCATAACACCAACTTTCCACATTTAACATATACTACAAAAC		CTTCAAATTCAATAAAATCTTATATTCRATAATACCAAATAATTACATCC
cg00430732_TC21	ATTACCCATCTTACTATTTCAATTACTTTAATCTTCTATTTCTTTTAAAC		ATAAAAATTTACAAAATATCATAAAAAACCACATAAACCCATTTTTAAAC
cg00432203_TC21	CTATATCCCCAAACTATTCATTTATTTATACAAAATCTATAATTCATCCC		CCAATAACTAAATAAATACTAAACACATTCTAATACTAATAAATATTTAC
cg00434123_TC21	TATCACAACAAATTACCACAACAAATTACTCAACACTACCTTCTAAAAAC		TTTAAAAATCTCTCATTATAAAATATATACATTATCCTTTCAAAATATCC
cg00434535_BC21	ACATAAAAACTTTTTCCCTTAATATTTTAATTAAATACCTAAAAACCAAC		AAACATTTATCCACCAAAAAACAATATTCTAACACTAACTAAAAAAAAAC
cg00434537_TC11	AAAAAACACATACAATCACACAAAAACAACATTACTACAACTTTAACCCA	AAAAAACACATACGATCACACAAAAACGACGTTACTACGACTTTAACCCG	CTTCCTAAATCTCCCCCTCCACCCTCTATATTCTTTCAAATACACCATCA	CTTCCTAAATCTCCCCCTCCACCCTCTATATTCTTTCGAATACACCATCG
cg00434538_BC11	AATCATATACAAAAAAACACATACAATCACACAAAAACAACATTACTACA	AATCGTATACAAAAAAACACATACGATCACACAAAAACGACGTTACTACG	TCCCCCTCCACCCTCTATATTCTTTCAAATACACCATCAAATCAAAACCA	TCCCCCTCCACCCTCTATATTCTTTCGAATACACCATCGAATCAAAACCG
cg00434539_TC11	CAAAAAAAAATCATATACAAAAAAACACATACAATCACACAAAAACAACA	CGAAAAAAAATCGTATACAAAAAAACACATACGATCACACAAAAACGACG	CACCCTCTATATTCTTTCAAATACACCATCAAATCAAAACCACAACAACA	CACCCTCTATATTCTTTCGAATACACCATCGAATCAAAACCGCAACAACG
cg00434540_BC11	TCTCAAAAAAAAATCATATACAAAAAAACACATACAATCACACAAAAACA	TCTCGAAAAAAAATCGTATACAAAAAAACACATACGATCACACAAAAACG	CCTCTATATTCTTTCAAATACACCATCAAATCAAAACCACAACAACACCA	CCTCTATATTCTTTCGAATACACCATCGAATCAAAACCGCAACAACGCCG
cg00434554_TC11	ACAAAATCAAAATCTCCTTACAAAAAACACCACCACAAAAAACACAAACA	ACAAAATCGAAATCTCCTTACAAAAAACGCCACCGCAAAAAACACAAACG	CAACAACTACAAAATCACAAACACCTCCACTAAAAAAACTACACATTACA	CGACGACTACAAAATCGCGAACGCCTCCGCTAAAAAAACTACACGTTACG
cg00435549_TC11	AAAAAACACATACAATCACACAAAAACAACATTACTACAACTTTAACCCA	AAAAAACACATACGATCACACAAAAACGACGTTACTACGACTTTAACCCG	CTTCCTAAATCTCTCCCTTCACCCTCTATATTCTTTCAAATACACCATCA	CTTCCTAAATCTCTCCCTTCACCCTCTATATTCTTTCGAATACACCATCG
cg00435552_BC11	TCTCAAAAAAAAATCATATACAAAAAAACACATACAATCACACAAAAACA	TCTCGAAAAAAAATCGTATACAAAAAAACACATACGATCACACAAAAACG	CCTCTATATTCTTTCAAATACACCATCAAATCAAAACCACAACAACACCA	CCTCTATATTCTTTCGAATACACCATCGAATCAAAACCGCAACAACGCCG
cg00435564_TC11	ACAAAATCAAAATCTCCTTACAAAAAACACCACCACAAAAAACACAAACA	ACAAAATCGAAATCTCCTTACAAAAAACGCCACCGCAAAAAACACAAACG	CAACAACTACAAAATCACAAACACCTCCACTAAAAAAACCACACATTACA	CGACGACTACAAAATCGCGAACGCCTCCGCTAAAAAAACCGCACGTTACG
cg00437515_TC21	ACAATTTAATCTCAAACTACTATACTAACAATCAACRAAACTCCRTAAAC		AAACTACRCACCACRAAATTATATCCCRCACCTAACTCRAAAAATCCTAC
cg00439323_BC21	ATAAAATTTTTATTTTTCATTTAAAAAATCCCAAATAATAAATCCACACC		ACACCRACTTACRCCCAACACCAACTATTTTATTATTATTTAAAAAAAAC
cg00439465_TC21	TCCACTTTATTCATCTTTTTAAAAACACCTCATTTAAAATCCTTTAACTC		TTTAAAAAACAAATATTAACACTAAAATAAAAACAAAAATATCAACCTAC
cg00441907_TC21	TAACATTACTATAACAAAACTCCATTCATTCTCATCTACTTTTTTTATAC		CTATTCCAAATTTTCAATTCCATAAATATAAATATTAAAAAAACTTATTC
cg00447076_TC21	AAAACRAAATTTCACTATATTAACCAAAATAATCTCRATCACCTAACCTC		ACTCACRCCCRTAATCCCAACACTTTAAAAAACCRAAACRAACRAATCAC
cg00451867_TC21	AAAATAAAATTTCATCRTATTAACCAAAATAATCTCAATCTCCTAACCTC		ACTCATACCTATAATCCCAACACTTTAAAAAACTAAAACRAATAAATCAC
cg00455327_TC21	ATTACCCATTAACTCCAAAACTAAATTTAAACCTTTAATTAAATTAATCC		TAAAAAACCTACTACACTTTTAAAAAAAAAACAATATATTTCAAATCAAC
cg00457450_BC21	ATCAATTCCTTCCTAAATTCAACCACTTAACTCAAAACCTCAATTTTTTC		AAACCACCRCRCCTAACCCTAAAAATACATCTCACCCATAATTTATTTAC
cg00458075_TC21	TCCTCTAAACAATTCATTCAACCACCAAAAATTTTTAAAATACCTATTAC		AAAAAAAACCATATCTTTTTACACTTACCACCTAACACAATTCTTAAAAC
cg00466874_TC21	AAAAAACACTAACAAAAACTCATATTACCAACCTCTTAAATACACTAACC		ATACACAAAATACACATTTCCTTTTTTTTCAATATAAAATACCAATATAC
cg00470117_BC21	AATCCATTAAAAACCTACTATACTTAATTCAACATTCTCTTCTCCTATCC		TTTATAAATTTATCATTCCRAAAACCCCAAAATCCRTTATTCAAACTAAC
cg00472330_TC21	TATTAACTATTTAATATTCATCAAAATCAACATTAAAACCAATCAAAACC		TATTTAAATATATACAAAACTAAAATCACATTAAAATTTTAATTTTAATC
cg00473916_TC21	ATATAATCTACCTATTCATTACAACCACTAACACTTCATATCCTACCACC		ATTCAAAAACAAAAAAAACATTATAAACAAAATAAATAATTAAAAAAAAC
cg00476305_BC21	ATAAAAATCATCAAATTAAACCAATTCAACCACATTTTTCTCATCTCCTC		AACAAATCACTCTCTATTTCAAAACTTTAAAAAAATTCTACTCCTTAACC
cg00477577_TC21	CAAAAAAATCTTTCRACTTCTTAAAAACCAAACATAAAATATACTCAAAC		AAACATAAAAAAAACATTTTCTTTTCATTTTCACAATTTAAAATAAATAC
cg00477978_TC21	AATCCCATATATAATCTTACCAAAAATCTCAAATCCCTTTTCTACTCTAC		ATTATTCCAAAAATTCCRAAATATATATTTTCCTATTAAAAAAAAACTTC
cg00478840_BC21	ATCCACAAAATATATTACTATTTCTACTCTATTATACTACTTATCATTTC		AAAAATAAACTCTCATTAACAATATAAACATTAAACATTTTTATTCTTAC
cg00483546_BC21	TTATTTTTATACAATAATTCTTCCTTATAAACTATTTACTAATACATAAC		AAAAAATAACAAAAATCAATTCTAAAACCAAAATATAAAATAACTAATAC
cg00487232_BC21	TATATAATTATATTTAATATATATCTTATACTCCCCACCCTTTCAACAAC		AATCCRACTCAAACCTAACRAAAACATCRCAAAATACAAACRATTAACRC
cg00488364_TC21	CTTTACTTTTCAAAAAAAACTACTACTCCCAATTCCATACACTTCTCTTC		CTTTTAATCCTTTACTTTATATAAAATTATTAATTCCAAAATATAAATTC
cg00500505_BC21	TTTTCTTTAAACAATTATTTTATACAACCAATAAAAATTCCACCTTACTC		AACAAAACAAAATCATCCAATTTATAAAAATATCCTCAAATAAAATTTCC
cg00506949_TC21	TTATCTATCTATAAACTACCTTAAATTATTAACTTATCAACACAACTCCC		ATACCCTAAAATTTTAAATATACATTCTACAAAAAAAAAAAAAAACRATC
cg00510787_BC21	CCRTTCAATTCCTCAAACTCAAAATTATTTTATCRATTTCTACAATTACC		AAATAAAAAACACTCAATTAATAAACCCTTTTTTTAAACCAATACACCRC
cg00519153_TC21	CTCTTTCACCAACAATATAATTTTACCAAAAAAATTTCAAAACCRCACAC		TCTACCTACCTCAACCTCCCAAACTACTAAAACTACAAACATAAACCATC
cg00522579_BC21	TCTTCTCTCCCATAAAACCTATCTTACAAACCCTTAATCTCACTTACAAC		ACCTTCTCRTTCTTCAACCACRACACCTCCRAAAACRAATCTCCCCACAC
cg00529757_BC21	TATTTTCAATTTTTTTACTATTATCCAAATAATTAATAAAAACCAACCAC		ACTAAAAAAATAAACTAAAAACAAAAAAAAAAAATAAAACCCAATTTTAC
cg00531088_BC21	ACTCTATTAACCAAAATCTCAACTTAACCATTCTTAATAAATACCTAATC		AAAACTCTATCCTATTATACATATTTAAAACAAAAAAAAAATTACATATC
cg00532797_TC21	TAATAACACATTTTATAACATTCCTTACATATTTTCTTATCTCATTTCCC		ATTACTTTATTTAAAAAATACAAACCCAAAATAATATAAATATAAAAAAC
cg00536436_BC21	ATTTTTACTTTTTTCTTTCTATCCAATCCACACAAAATTTACATTAACTC		CTAACTATTTTTATTTCTCTCCCTAAAACCTAAACTAAATTAATAATTAC
cg00537039_TC21	TAAAAATATACAAAACTACCRACRCTAACCAAATACCTTCCTTCTACACC		TTTTATTTTCCACACAAATATAACAACTCTAAATATATATATAATCTTAC
cg00541303_TC21	TCACAAATTTAAACTTCTCAAATACTCCATAAAATCCAAATTTAACAACC		AATTTAAATACAAATTTCRAAAAATTACTAATAATTATTCTAACTAAAAC
cg00543364_TC21	ACTTTTAAAAATACACAACCCCAATCCTATATATTCACTAAATTTCCTCC		TTCCTAAAATACAAATTCTATTCTCRAACCACAAACAAAACTAAAAAATC
cg00545446_TC21	CTTTCRTCTCATCATTTTCTTTTCCTTCTTTACTATCATTATAATTATCC		CAATACAAAAAAAAATCATTTATAATTAACAATTATTACCAAAAAAATAC
cg00547553_BC21	CCATAAAACATAAACTCTTTCAACTTCCCAAACTCAAACTTATTCTTAAC		CTAATAAAAAAAAAAAAAATAACAATAAAATAACTAAAAAATCACTAAAC
cg00549951_BC21	AATCATCTATAAAATTCTATCAACTAAATATATTTCACCAACTCCCTTAC		ATATTATAATAAATCTCATTTATTCTCTTATTCAATAATTAAAAAAACAC
cg00551398_BC21	TATACCTTAAAACTTCTTACACTCTTTACTTTTCCTATCAATCTTAAACC		ATATTAAAAAAAAATAACTTAATTAAAATTAAACTCTAATCTAATACAAC
cg00554603_TC21	AAAATCAATTTAAAATTTCCCAATCCTCCTAATAACAAAATTAACCAACC		AACTTCTTCTATTACRAATAAAAAAAAAAAAATCACTTAAATACAAATAC
cg00559081_BC21	AAAAATCTAATTTTATTTTCAAAACTAAAATTTTTCATCAAATCTCCATC		CAAATAAATAATTCTATAAATTACCATTCAATACAAACAATAAAACAATC
cg00561183_TC21	CTAATTTACCTAAAATTCACTTAAACCTTCCATTTACTTCATCAACCAAC		CCCCTCAACACTTCATATATTATTATAAACTTCATAAACATTTAATAAAC
cg00565124_BC21	TAATTAATAACACCTCTCTATAATACTAAAAAACAAATAAAACCRATCAC		CCACCRACCTTAACCTCCCAAACTACTAAAATTAACAAACATAAACCACC
cg00565558_BC21	AAATACTCATATCTCTTTTTCTATAACTTTTAAAATCCACTCCCAAATAC		TCCAATTATAAACTACCATACTATACTAACATAAAAAATTCCCCCAAAAC
cg00567588_TC21	TAACTCATAACACATTTAATCCATACAATTCATACTCATAAAAATTACAC		ACCTAAATAACAAAACAAAACTCCRTCTCAAAAAAAAAAAAAAAAAAAAC
cg00570285_TC21	TTCTTTTATATATAAAACAAAATCATCTAAAATTCATACAATTAAACCCC		ACTTTAATAAATTTATACATTATTATCATTTAATAAATACCTAAAATTTC
cg00570846_TC21	CACCCTTTTCTTACAAAAACTTACTTCTATTTTATCAACTACCACAAAAC		ATAAATTTCAATTACCTTTAATCTAAATTCTAAAAATTACTCCAACTTAC
cg00570881_BC21	TTCTATAAATTCATATCACTCAACTATACTTTACCATTCACTTACCATAC		ATATCTTATTAATCCTCTATATAAAAATAATATTATTCCACCTTTTTAAC
cg00571292_BC21	CCTCTTATAAACCAATAACATCTTCAATTCCAAAATAACTTTTTAAAAAC		TAATTTATTTTAAAAATACACCAATTCTACCAACATTTATCAAAAATCAC
cg00571358_TC21	AACTTTCCCATTTTCCTATAACATCATTTTTAAATACCATATAATACTCC		CTAAAAATTACCTCAATACCCCACCATCRATTCAATTCTACCCRTACTAC
cg00572650_TC21	AACTTATTCCTTTTAACTATATATTTACACTCATTAAACAACCTCCCTTC		AAATTATAAATACTAAAAACTAAAAAAAACATATAAATTAAAAAAAATAC
cg00573638_TC21	AAAACCTATTTAATAATATCTTCACACRAACRCRCATAAAATTTAATACC		AAAAAAACAAAAAATTAATCTCCCAAAAAAAATCCCCCRATCCAAATCAC
cg00573667_BC21	TAATCTTATAAACACACAAACATACCATCCCAACTAATCTTATCTCACAC		CTAACTTAACAAATCAACTAAATAATATATATATAAATATATACATATAC
cg00574913_BC21	TCTCRCTACTACTCATTTTAACCCTTCAAAACCTTATTATCTAATCAAAC		TTTTTAAACAAAAATATAATTAAACATATTCAAAAAAAATCAATAATCCC
cg00575074_TC21	ACTACCATAAATCTTCAACCATATCTACTATATAATTCTCAAAACCTTAC		AATCATCTTTATTTCTTAATACCACTATAATTTTTACAATACATTTTAAC
cg00578216_BC21	TTTCTCCATATTAATCAAACTAATCTCRAACTCCCAAACTCAAATAATCC		CRCAATAACTCACRCCTATAATCCCAACACTTTAAAAAACCAAAACAAAC
cg00579805_TC21	ATTCTTTATCCTTTAAAATTTACACAAAAAATCATTACAATATCAACAAC		TTAACCCTTTTTTAAATATCCATTTAAATACCCTATCCAAAAACAAATAC
cg00580617_TC21	CCTCAAAACCAAATTAAAAAAACAACTACATATACAAATCACAATACCAC		AACATTTATTTTCCCRATAAAATTACAAAAATTAAAAAAAATTAAATAAC
cg00581783_BC21	TTTCCTAAAAATCTCTTACCTACTTATTATACTAAAACACATCTTTTTTC		TAAACCACCRCRCCCRACCAAAAAATAAATTTCTAAATTACCCATTATAC
cg00583157_BC21	ACAAACTCCTTATAAAACACTTAAAAATATTTATTATACCCACCTCCACC		TTATAAACCTAAACTTACAATTAATAATTTTAAATATATTAAAATAAAAC
cg00587790_TC21	TTTTTATTCCCAAACCTAAACCTCAATCCTATCCTTCAAAAAAACAAACC		TTTATACAAACACACTAATCCCTTTCCTTAACAAACAAAAAACAAAATTC
cg00592410_TC21	TTTTTTTATAAAACACACTAAATATAACAAACAATAACTATTACTCTATC		CCAATAACTATTTTTAAAAATTAAACTTAAACAATAATATTTTCAACTTC
cg00594048_TC21	CTAAACTACTCTTTTATTTTTCTAAATTAATAATAACTATACCATTTTCC		AATATACATTTTATATAATAATATAAAAAAATCCCATAATAAAAACAAAC
cg00595828_BC21	ACAATTTATAATAATCCTACTACAAACACAATACTAAATCCCTAAAAATC		CCRATATCCTAATATCTAACATTCCTCAACTCCAAATTTTCCACCAAAAC
cg00599328_BC21	AAAACACTCATAATAACATTAAATAAAAACACCAAAACACAAAACTATAC		TTTTATTTCTAATCTTTATTTTTAACATAAATAAAATCCTATATACACAC
cg00599708_TC21	AATCCTATCCCTATTATTATTCATCTATTTACTTATTCACCCATCAACAC		CTAAAATTAAACAACTTATACCAAACAATACTAAAATATATACCTAATAC
cg00601139_TC21	ATATAAAATCAAAACACATTTTATTAACAATATATCCCCAACACTACACC		TATCCATTAATAATTCAATTATTACTAAATATCTACTATATACCTAACAC
cg00604033_TC21	AACATAATAATTAACTATTCTTCACAAAACTATATCAAATCACACTCTCC		AAATAAATTATAAAATACAATAAAACTCAATAAAACCCTCATAAAAACAC
cg00606578_TC21	CTAACCATCTATAAATATCTACTCTCCTACTTCAACAAATTTTTTTTACC		ACRATATATTATAACATATTTATATACTCATAAAAATAATTCAATAAAAC
cg00607824_TC21	CACAATAATAAAATCACCTAATAACACATTTCTCAAAACATATCCCTATC		AAAAAAAATAATTCAACAAAAAAAAATACTAAAAACACACATCACTTAAC
cg00609448_BC21	ACACATAAAAACTATTTTAAATTCTTAACCCTAAATCCAACTCATCTTAC		TAACATATATATCAAAAATTATAAAAAAAAATATACTAATTTACAAACAC
cg00610385_TC21	CTTTTTATTATCTTCTACCTTAAAACTATATCTCCACTAATATTCTAAAC		TTATAAAATTAAATCAAAATATTATTACCTTAATATAATTATTAATAAAC
cg00618234_BC21	TTTACCTATTATCTACCTACRAAAACTTAACCACCAAATATAACTTAAAC		AAAAATATCCAAAAATTACAAATAACCRAAAAAAAACCTATTTTTACTTC
cg00622128_BC21	CTTCTAATTTTATCTAAAAACRAATATTCCAAACCCCAAACCACCAACCC		CCAACACCCRACRCCAACACCRACCAAAAAAAAAACCTTCRAACAAACCC
cg00626071_TC21	CTAACCATCCTTCTAAAACCATTTTCCACCAATTTCTACCTTCTAATAAC		AAAAAAAAAACCAATTTAAACACCTATTTATAAATACAAATAACTAAAAC
cg00633057_BC21	CCATATCAAAATTACTTCACCCAATTTCAACCCAAATCAATTACTACTAC		AAAATAAAAATAAAAATAAAAAAAAAAAAAATCTTCACTTAACAACCATC
cg00635513_TC21	ATATTAACTCATTTAATTTTCCATTAACTTATTTAAAATTCCTACTCTAC		TATCTCAATTTCTCATCTAAAAAAAAAAAATAATATAAATTACCTACATC
cg00637875_BC21	TTTACACCATCCAAAAATACTCTCATTTAAATAATTAATTCACCAACAAC		ATTTAAAAAATACCCTCACATTTTAAAAAAAAAATAAAAAACAACAAAAC
cg00641105_BC21	ACRTACACACAACTTTATTTTTCTTCTCTAAACACTTAAACAATAATAAC		AATAATTTAATCTTTTAATAAACTTCAACATAATATCATTAAAATTTCAC
cg00642193_TC21	AACCTTATTTTTCTACTCACCTTAAAAACAAAACTTCTTAAAAATATTAC		AAAATTAAAAAAAAAAATAAAAAAAAAAAAAATAAAAAAAACAAATATAC
cg00647879_BC21	TTACAATTTAAAAATATTTTCAAAACATTCCCTCATATAATCTATAAATC		TCTCTAAAAAAATAAAACATACACRCCTCACCCCATCTACACRAAAAACC
cg00650240_BC21	TTTCCAACCATCTAATCRAATAATTTATTTTTTCAACCATCACATAAATC		CCAACTAACTAAAAACTAAATCTACAAATCATTAATTACAACTATATTTC
cg00651497_BC21	CAAATTCTATTTTATTACACATTACCCTTAAAATTAACATACAAAACAAC		TCAAAAACTTCAAAATATACTTTTCTAAAACAAATAAATAATACTTTAAC
cg00652727_TC21	ATCAAACTTTAACATTTTCRAATTTCCTAACACCTTAACCCCAAATACTC		AACAAAACRTAATAAAAAAAAACTCCTTAATTTAAAATTTACTTCATTTC
cg00653063_TC21	ACATATACATTTATCTCTTTCCATATACATTCATATACATATATATACAC		CCATATCTCCATTATTAAATAACACATCATATATAACTATATACAAATAC
cg00653106_TC21	ATATAAATATTTACTCACCATATCATCCATTTCTTCCTCTTTACTATACC		AAACTTAATTTCAATAATTTTAATAAAAACATTAAAAAAAAATTATACTC
cg00658440_BC21	TAAAAATTCATAAAAATTCTTTAACAAAAACACCTTAATATTCTCAATAC		ACRATAATATCTAATTATTTCATAACRCAAAAAAAAAAAAATCAATTACC
cg00658462_BC21	AAACTTTTCTCTCAAAATTTTCTAAATTCATATCCAAAAATCTAACTAAC		AATCACACCRACTCCTACTTCACTCTCAACATTTCTCACATTCAACAAAC
cg00661401_TC21	TACCTATAATAAAACTTATCTCCCTCAAACACAATATTAAAATTTTAAAC		TTAATAATAAATAATCTTAAATTTATATTCTATAATCATCTTTTAAAAAC
cg00663739_TC21	TTACCTAACTTACTTTTTATTTTACCTTTTAAAACACTTTAATTCATACC		TAATTCTCCCATATTAAACATCTCTTTTTATAAAAAATAAAAAAAATAAC
cg00666656_TC21	ATTAAAATCAAATAAAATACAAAATTCRATTCCTCAACCACACTAACAAC		TACTTTAAATAACCACTAACAACATTATATCTATTAAACACTTATATTAC
cg00668927_BC21	AAACTAAAAACCCCCRCCCTAACACTACCAAACTATAACCTAAACAAAAC		ACRAAAATCCCCRAAACTAAACRAAATCRAACRAAACRCACCACRAATTC
cg00669295_TC21	CAACATCATAATTCTAATCCTAATTTACCTCTAATTTATCTACAACTCAC		TAATACTATATAATACATCATTATAAAAAAAAAAAATCTAAAATTTTCAC
cg00678630_TC21	TCTCAAACAACAACAAAAACTTTATCATTATTTACTTAAAAAACCTCCRC		GCCRAAAAAAAAAATAAAAAATAACACACACRTCACTATCTAACCACAAC
cg00680192_TC21	TTACCAAACTCAAAATCACTAACATTTCTCTCCTATATTTTATTCTATAC		AACTTAAAATAAATCATACAACCTAAACAAAAAAACTAAAACTAAAAAAC
cg00683285_TC21	AACRCCACCTACTAAATCACACTCAAAATATTAAACACCAAAAATACTTC		CTTTATTTATAACTAACTCCATAACRTCRATTTCAAAAAAATACRTTAAC
cg00688015_TC21	ATACACRAAATAAAAACTTAATAAAACTCAAAACATAACCAAAAATCACC		ATTTTATTTCTAATATAACTCTCAATTTAAAAATATAATTTATAACAAAC
cg00688630_TC21	ATCTAAAAAAACTATTAACATACTCCTCCTTTTTCCAATTATATAACTAC		CTAAAATATATTCTTTTAATTAAAATAATATAAAAAAAATTTAATCTTAC
cg00689775_BC21	ATACTTTTACCTAATACTTAATTCCCTTATCCTCAACTCATTTATTCCTC		TCCTTATATATAAAATAAAAATAAAAACATCTCCCTTATCAAATTATTAC
cg00689991_BC21	CCRCCCCACTATCCCCAAAAATTATTATAAAAAATTATTACCATTAATAC		AAAAATATAAATTATAAATAAAACRATTTTCTCCTTTCAATAAAAAAAAC
cg00690172_TC21	AACTCTACCATTTTTATCTCCTCAAAATTAAATATCAAATATCACCTATC		TTTAAATTTATTCCTTCTAACTTAACCTAATAATAATTTATAAATATCAC
cg00690350_BC21	AAAAACAAAACAAAAAACRTACATCCTTCTCTATCTCAACATACATACAC		TATATATATATATATATATATATATACATAAAAAAAAAAAAAAAAAAAAC
cg00691559_BC21	ATTTTACCACAATCTTCAACTTCCTTATCCTTTATCCTTCCATTATATCC		TAAATACACAAAAATTAATTTAATTAATCTAAATTTAAATTTTACCAAAC
cg00692567_BC21	TCATTATCATTATCATCATCATTATCATCATTATCATTATCACCATCATC		ATAAATATAATAATAATTATAATAACAACAATAACAATAATAACAATAAC
cg00693611_BC21	TTTCTTTATTTTTAATCAATTCTACCCTTTATCTTTTTAATTTCCTATAC		CCCTTAAAACAATTAAAAAAATACACTAAAAATAAACATTAAAATAATAC
cg00693678_BC21	TTTCACCATATTAATCAAACTAATCTTAAACTACTAACCTCAAAAAATCC		CTCAATAACTCATACCTATAATCCCAACACATTAAAAAACCRAAACAAAC
cg00694032_BC21	AAACCTATATTCTTAACTAAAACAACATATTCTACCCCAAAATAAACTTC		CTAAAATAAAAAAAAATCCAAAAATAAAAACACAACTAAACAAAAAACRC
cg00695387_TC21	AAATACTCTATTATAATCTATCACATTTTTCTCAAAAAACCTTCAACCRC		ACRAAAACAATAAAAAAAAACCAATACAAAATATAACRCTAACCTTATAC
cg00696763_BC21	TAAACCTTTCCCTCTTCCTCCATTCATAAATTATTATTATTTTTTAAAAC		AACCRAAATCRCRCCACTACACTCCAACCTAAACRACAAAACCAAACTCC
cg00698493_TC21	RTAAATAAAACCCTCCRAACCAAATACAAAATATAATCTCCTAATATACC		TCRAACCACTCCCACCCRAATACTACRCTTTTCCRACRAACTTAAAAAAC
cg00706275_TC21	TTTAATTAACAAACCACTATTACTTTAACTTACTATCACTACATAACCCC		AACTAAACCRACTATACCRAAAAAAAATAAATATACTATATAAAAAAAAC
cg00706450_BC21	AAATCTAAACTTAATAAATTTAACCTACTCACAAAACAACCACTAAAATC		TATCATTATCAAAAAACATAAACATTTATAATATATCATTAATAAATCAC
cg00710420_BC21	AAAAATCTACCCACRCTTCTAAACTAATCAATACATACATAAACTCTATC		AACRAAAATTACAATAAACCAAAATCACACCACTACACTCCAACCTAAAC
cg00712146_BC21	CTTTTTTTTCCCAACAAACTCTATTAATTACAATTTTTAACTCTATACAC		AAAAAAAAAAAAAAAAAAAAAAAAAAAAAAAAAAACCAACCAATCATTAC
cg00714285_BC21	CCTTCAAAATTTTTACRTACACTTTTCTCAACCTAAAATTTTAAAACTAC		ATTAAAAAAAAATTCAAATTTTTATACTAAAAAAAATACTTTTTTAATAC
cg00717487_BC21	ACAATTACCCAATCCTTTTAAAATCTCATAATTATAAACTACATTTTAAC		ACCTATTTAAATATTATATATTTATCAAAACAAAAAACAAAAAACAATAC
cg00719887_BC21	ACTTCTTCTAATCCATCTTCTCAAATTACTTCCTTATATTAACAAAATAC		ATTATCCCAACCRTCTATTAAATTAATAAATTAATAAATAATCAAAAAAC
cg00720375_BC21	CCTAATTAAAACAATACAAATATATAAACACTATCCAAAATTAAAAAAAC		CTATAAATTAAATTTATCTATTCTAAATAATAAACAAAATTTAAACTTAC
cg00728655_BC21	ACTCCTTAAAAACTATAAAATCATAACCTTTTCCTATCATAACAAATTAC		AAACAAAACAACTATATTAAAATATTCTAATACAATAAACATACATAAAC
cg00729656_BC21	AAAAATTATCTTCTTATTTCTTAAAACCTTCCTTCTCATCCTCCATAAAC		ATTACRTAAACCTTAAAAAAACTATAAAAAACCTAAAACAAAAAAAAAAC
cg00729986_BC21	ACTCCAAAATAATTACTAATCAAACCACAACAACAAAACTCACCAAACTC		AATAATTCTTAATCAACRCACTAACAAATACAACRCCTATAATATTTAAC
cg00730168_TC21	ATTTTAATCTTTATTATATACTCTCTTCTACTCATTTTACATTTCTCTTC		AAAAAAATATCCAAAAATAAAAATATCAATTTCCACATTAAAAAACTAAC
cg00732807_BC21	AACACTATCCTATCAAATTTATTTTCCTCTATTATTTACTCTCCCTTAAC		AATAACCACACAATATATTCCAACACRACTTAATTTATTTAATATATTAC
cg00735141_BC21	ATAAATATAATCCCTTTTTTTAAAATTAAATAATCAAATTCCTCCATCTC		ACRCRAAAAAAAAAAACTAAACTTCCAAAAAAAACTCTTATAAAAAATAC
cg00738085_BC21	ATCACTAACTAATAAAACTAAAAAAAACCCCTTACAAACTTTTCCAAACC		AACCCCTTCCCCCTAAAACCCCCCAAATTAAAAAAAAAACCTTCTCTTCC
cg00739708_TC21	TCCATCTAAAATACCRAATTCATCTCACTAAAAAATACCAAACAATAAAC		ACCTCRCRCTACTTTAACTCATACACRATACRCTACACCCACTATCCTAC
cg00740267_TC11	AAACTAAAACTTTACATCCACTAATAACTCTCCATTCATCCCTTCTCCCA	AAACTAAAACTTTACATCCACTAATAACTCTCCATTCGTCCCTTCTCCCG	ATAATCAAATTCATAAAAACAAAAAATAAAATAAAAATTACCAAAAATCA	ATAATCAAATTCATAAAAACAAAAAATAAAATAAAAATTACCAAAAATCG
cg00742612_BC21	ACTTATACTTCCTCTTAACACCCACTTTACATTATCTTAAATTATAATAC		AAAATAAATAAAAACCTTATATCCTATAAACTAATAAAACAAAAACATAC
cg00745520_TC21	TAACTATCCAATTCAATTAAAAATCTTATCTTTTTCATTACTACTCTACC		ACCACCACRCCCRACCRTAATTACCTATTTATATATAACAAAAATAACRC
cg00747372_BC21	CATTCCCTAAAAACCTTAAAATCAATATAAAATTATTCCTTTCTTAAATC		TAAAATATAATTTTCTTTAAAAAAAATATTATTTCAAATAAAATAACTAC
cg00750399_TC21	TACATTATTATAAAAAACTATACTATTTTTTTCTTATACATCTTCTCCTC		AAAACAACCAACACACAAAAATTTCTACCCACTAACTTTCTTTACAACAC
cg00761742_TC21	ACRACTTTTCCCTATCTCAATAAATAAAACATACAATCRAATTTTATACC		CAAAAAAAAAACATCTATCTCCTACCRATCCCTAAACAATAAAATATCTC
cg00761745_TC21	TATACATACACATAAACATCTCAATACTTTACAAAACAATATTACTACCC		CATCTACTAAAATAAAAAAAAACCRCCTTAAAACTAAAAATAAAACCTAC
cg00762625_BC21	AAAAATATTCTTTACATTATCTCCCTCAATCCTTACCACATTTCAATAAC		CTTCTCTCAACCTCAATTTAATCATCAAAAATTAAAATAAAAACAACTAC
cg00764159_TC21	AAATACACTTCTATACATACTCATATAAATACCTTATAACAAACTTAACC		CATTAAAAATTATATTCCTCRTCCAAAAATTTCATTTCAATAATAAATAC
cg00765144_TC21	AAAATATTACATAAATTTTAAAAAACTAATATTCATATTATCTCCACTAC		TTTTTCTTATTTCTTTATATACTATATCATAAATTCTAAAAAAAAATATC
cg00765686_TC21	AAATACTCCTTTCCTTAAACTTAAATACTAACAAAACTTCCTATCAACAC		ACACAATAAAAAAAATACTCCCTTTTACTTTAATCACTTCAAACTCCTAC
cg00768651_TC21	TTTATATCTTACCTTAAATCTCTTCCAATTCCTAACTCATATATCCAACC		AACAATTAACTCTAAAAACTAATTCCAAACACCATTCCTATCTCTAATAC
cg00771975_BC21	CATATAAAATACATTAAATATTCACRTATCATTCCTTCCTTCCTTCATTC		TAAACAAATAAATACACCTAACTTCACCACTAAAACATTTATAAATAAAC
cg00772170_TC21	TACCACTCTACACTCTTAAAAATTAAATTATATCTATCAACATATACCAC		CTATATAAATTAATATATATTTTAAAAATTACTAAAATTTAATTTTTAAC
cg00773217_BC21	TTATCCATTATTAATCTTCTCTTTACTTAAATTCTAATTTATCTTTTTAC		CTTAAAAATATAAAAAATTAATACCAATTTTAAAAAAAAAAAAACAAAAC
cg00774680_BC21	AAACAAATCCCAATAAAACTAACTTCTATATATCTATCCRATCTTATCTC		ATTACAAAAAAACCAATATAAATAAAATAATAAACAAAAAAAATAAACCC
cg00776877_TC21	CTAAAAAACTCCTTAATCTAACRATAACRCCAATACCTAAAAAAACACCC		CTAACTCCCCCCRAAAAAAAAAAACTTCCTTTCCCRATCTACTAAATAAC
cg00777178_TC21	ACATATTTTACACTTTAACAACCAACTCAAAACCCATCCTAAATATTTCC		AACAATCAACAATAACCTTAAATAATTTAAATTTCTCCAATTTCAACTAC
cg00779373_TC21	AATTTCTCAATTCATTAATTTCAACAATATTAATTTATCTCCRACTCACC		CCTCCTACRCRATATATACRCACAAAACTTCCAAACCRTAAAATTATAAC
cg00780380_BC21	TTAAAAATCTCACCTCACACTCTAAACCATCTAAATAAAAATCTCTATAC		TTAAAAATCTCACCTCACACTCTAAACCRTCTAAATAAAAATCTCTATAC
cg00781817_TC21	ATCATAACACATTTCTATATTCCACTCACAACTTTAATATCTTTTCCATC		TCTCACATAACAAAAATTACAACCATCATATATAATAAATACTTAATTAC
cg00782033_TC21	TTTCAAATATACACCCTATACCAACAAAATCCTATATAATTTACACAATC		CTCTTAATAATTCATAAAAATTAAACCAATTTTCTTATATTTACTTAAAC
cg00785346_TC21	AAAAAATTTTCAAAAAACACACTTCCCTTCTCTAAATCAATACTTTTTCC		AAAAAAAAATTCTAATAAAACTTAAAAAAAATACTCTCTAAATATAAAAC
cg00787523_TC21	TCACTCAAATAATTACTAATTAAATTTCATAACTAACCCTACAATCRACC		TCAAAATAAAACAAAACTTACAAACTCAATACCACAAAAACCAAAAAAAC
cg00788892_TC21	ACTCCTTATTTCAAATCAAAAATACTCCRATTTAATTTTCCTACTCTAAC		AAAAAACATCTAAAAAAAAAATCAAAAACACATTATTAATATTATTCAAC
cg00790177_BC21	TATAACATTTTCCCTAAAAAATATTTCAAATAACTCTTCAAATCATTCAC		AAAAATATATAAAAAATCATAAAAAAAACCTATCTAACAATCCTTAAAAC
cg00795584_TC21	ATACCAAAAATTCCAAAACAAACCACTCCTCCCTATATCATCCTTATCCC		AATTCTAATAAAACCRTTAACTAAATTTAAAAACCAAAATCAAAAACAAC
cg00796233_BC21	AATCTAATCCTTTACAAACAAAACTCAAATCACATTACTCCTATACAAAC		ACTATTAAACTTAAACTCTTACTCTAAAAAAATAAAAACRCTATTAAAAC
cg00799911_TC21	TACTAACAAACATTTAAATTATTTCCAAATTATTCCAACTAATATACTTC		AAAAATTTATCTTTCTAACACATATATAAATAAACAAAAATAACATATAC
cg00801598_TC21	TTTTACACATATTCCACCCCACACTACATTTATATATAATATATACACAC		ATTTACTAAATTAATTCTTACATAAAAAAACTCCTCCATATATAATATAC
cg00804863_BC21	CTAAACCTCACACAAACACCACCTTCTTAAAACACAAATTTTTAATATAC		TCCCTTTCAACATATTCAATATTATAAAACAATCTATTTCTACTTAATAC
cg00805701_TC21	ACCTTAAAATATCCATCTCCTTTTCTATACTTATTAAAATCCTACTTATC		AAAACCCTCCATCTACAAAAAAATAACAACATCCRACTTAAATTTTAAAC
cg00807801_TC21	AAAACTTACTTCCAATACRATCTACAAAAACACTTTTAAAAAAATTATCC		AATTCCCTTAACATAAAAAACATAAAAAAAAAAAAAACTTATTTCTATTC
cg00809755_TC21	TCCAAATCTTTTTATTCATACTTTTATTTTAATACAAAATTATCCTCCTC		ATTTTCATCTTACCAACAATAATTTTAATAATACAAACAACCATCTTAAC
cg00810717_TC21	ATCCTATCTACTTTCTAACTTCTAAAATTTTTCACAATTTCTAACCTAAC		AAAAATATAATTATAAAAAATAAACCTAAAAAACAAAAATATTTTTCAAC
cg00812729_BC21	AAATCAAAACATAAAAACTCCCCAACTTCCCCTTTACAACCTCTCAAAAC		ACCCCCCTTAAACTTCRCAACCCTCTTCCTCCCCTCTACCTAATTCACAC
cg00815869_BC21	AAAACTTTAATTCAACAAAAAATTTAAACTTACCAATAACTTCAAAAAAC		CCATAAAAAAAAACTATTTATCATCAAACCTTCTAAATTCTATAACAAAC
cg00817829_TC21	ACCAAACTCACTACACTTCAAATAATTTTTCTTTCCCATTTCTATACCAC		TCAACCCCTCTACCCATCAAAAAAAATAATATAAAAAATTAATATAAAAC
cg00828660_TC21	TTCACTTCTTTTATAACTCTTCRATTACTTCAAACCATCTAAATATATAC		ATCAAACCTCTAAACCCAAACTAAACTATCATATCCCCTATAACCTACAC
cg00833663_TC21	ACAATTTAATCTCAAACTACTATACTAACAATCAACRAAACTCCRTAAAC		AAACTACRCACCACRAAATTATATCCCRCACCTAACTCRAAAAATCCTAC
cg00834587_BC21	ATAATATATTATCTCCTAATCATTCAAATATATTCCCATTAATTTCAAAC		ATATAAATACTCATAAAACAATAACCAACCTAACTAAAAAATAAATACAC
cg00835478_BC21	AATTTCACTATATTAACCAAAATAATCTTAATCTCCTAACCTCRTAATCC		TACAATAACTCACACCTATAATCCCAACACTTTAAAAAACTAAAACRAAC
cg00840770_BC21	ACATTATAACTCTTTCCAAACATCTTTTATTACAACATTTACATTTTACC		ACACTAACTCAAAAAAATTCTCTTTAAAAAACAAAACAAAAAACATCTAC
cg00841111_BC21	AACCATTCCCTAATTCTACCTAAAACATAACTTTTATTATCTATATCTTC		ATTTATTATAATTACTCAAATATTAAAAATATTAAAAAATATAAATACAC
cg00841299_TC21	AACTAACACAATTCTTATTATTTTCATATTTTCTTATCTAATCTATATCC		TACAATTAAATACACTCAACRATTATAACTAAACAAATCTATAAACTTAC
cg00843352_BC21	CTTACCCATTCTATCTCTAACAAAATTATCAAAAAAATCACTCCAACCTC		CRCCRCTAAAAAAAACAACTCTAACCTCCCAATAACRCTAATATAAACRC
cg00846834_TC21	AACCTTACATAACCATTCACAATAAATATAAACATATAACCTTATAACCC		CAATACTAACAAACACTACATTTTAAAACAAAATAACCCCCCATACCTAC
cg00847141_TC21	AAAACAAAATTTCACAATATTAACCAAAATAATCTCAATCCCCTAACCTC		ACTCACRCCTATAATCCCAACACTTTAAAAAACCAAAACAAACRAATCAC
cg00851782_TC21	ATACTTTAAAATCTCAACTTACCTTTCTTACATTTTTTTAAAAAACATCC		AATAAAAAAAAAATTAATATACTTCAAAATCAAACATATTTCATTCAAAC
cg00853607_TC21	ATAAAACACTAAAAACATTATTTTTAACCAACTCTCCCTCTAATATTAAC		ATAACACCCAACTAACTATTCCCATATATATACTATTAAATTATATTCAC
cg00855486_TC21	ATTTTATCTATTCCTATACTCTTAACCATATCATATCCTCTTTTTACAAC		TTTCTTAAAACCATAACTAAATTCTATTCTATTTCTTAATATAACTAAAC
cg00859277_BC21	TCCCTTAATAACAAAAATAATACACAAACATTTTCTCAATTAAACAATTC		AAAAAATAAATAATAAAAAAAACTTTTAACTATATACAACTTTATAATTC
cg00859292_TC21	TCAAAACACCCAAAAATTTATTTCTTAATCTATTTACATATCTATCACAC		TTAAACCTAAATCCTAAAATAAAAATAACAAAATAAAACCTCAAACCAAC
cg00865549_BC21	TCTAACACCAACTTTTATAACCTAAACAACAACCAAAACAATTTAATAAC		AACTACTACTTATTTCTATTTAATCCTTTTCTCTTAAACTCTAAAAAAAC
cg00868121_BC21	CAATTTCATTTTAAAAACTAAATATTACAACTAAATACTTCCTATAATAC		TTTACAAAAATACTTTAAAAAACACAAAATTTTTTAAATTTCTCTAATTC
cg00874173_BC21	AACTTTAAAATTATAAATACCACAAACCAAAACTAACTCAATCCACTATC		ATAATAACCAACTTAATTACAACATTTAAAATCATACCTATCTAACATAC
cg00874847_TC21	AAACTTCCAAACTACTTTATTTACCTAAACAAACCTAAACAATAACRAAC		CAACAATCTAAAATCAAACTACAAAATAACAATAAAACTAAAAAAAAAAC
cg00875832_BC21	AATCCCCTCTTCTAACTTACTAAAAATTTTTTCTTTCCATTTTAAAAATC		TAAAAAAAAAAAACCATATAACCACCTCAATATTACAAAAAAAAATTCAC
cg00877758_BC21	CAACAATTATTAATCACAAAACTACCCCCRATACTCATCCTATATCTCTC		ACCACCAACATCRACAAAAATAATAACTAAAAAAAAACRAAAATTTAAAC
cg00877758_BC22	CAACAATTATTAATCACAAAACTACCCCCRATACTCATCCTATATCTCTC		ACCACCAACATCRACAAAAATAATAACTAAAAAAAAACRAAAATTTAAAC
cg00877758_BC23	CAACAATTATTAATCACAAAACTACCCCCRATACTCATCCTATATCTCTC		ACCACCAACATCRACAAAAATAATAACTAAAAAAAAACRAAAATTTAAAC
cg00878404_TC21	TTATAAAATATCAAAACTTCCAAATTCTTATCAACTCTAAAAATAAACCC		CTATAATATCATAACTATAACTATACCACATACAAACCAAAAAAAAACAC
cg00881168_BC21	AAATAAAATTAAATACACCTTTATTAAACCCACAAACAATTCTAATCATC		AATAATTTAATTCTAAAACTAAAACCAATAAAAAATTCTAAAAAAAATCC
cg00881682_TC21	TTTTCCACATTACTCTCAAATTTTCATATATTTTACTTATTTACTAACCC		CCCCAAATTAAACAATAATAAATACTATTTATATAACTACTATCACACAC
cg00883056_BC21	ATATCCTCTCAATAAATTCCATTTCTACTTAACCAAAATCCRTTTCTATC		TTATACRACAACCTCAATAAATATTTAAATCAAAATCCCTAATTATAAAC
cg00889019_TC21	TACATTTACTAAATAAATAAACAAACCATATCACATCCTAACACTCTACC		TAAATATCTTCCTCACTATACCTTTATTTAACCTAACCATTTTTTTTTAC
cg00892283_BC21	CRTAAACRTAAAACCCTCCRAACCAAATATAAAATATAATCTCRTAATAC		AATCACTCCCACCCRAATACTACRCTTTTCCRACAAACTTAAAAAACRAC
cg00892393_BC21	AAAATATAACTATCACATTTATATACTTCAAATAACATTCTAAATACCTC		TAAAACCCTATCTCAAAAAAAAAAAAAAAAAAAAAAAAAAACTACAATAC
cg00893581_TC21	TTTTATTACCCATTATCCTATCAACTCTTTCTAAATTAACTCCCAAAAAC		TAAAAATTCTCACAAAACATTAATAACCAAATAAAAAATTAATAAAATTC
cg00893763_BC21	AATTTATCAAAAAAACCTTCTTTATCCATCCTATATAAAATAACAACACC		AACAAAAAACATAAAATAAAAAAAAAAAAAATATTAACRAAATAAAAAAC
cg00894559_BC21	TTCAACAAAAACCCACAATACAATCACTAACAAAATTATTTTAAAAAATC		GTACRAATTTATCAAATAACCTTAAAAAAATATATATATAAATAACAAAC
cg00899834_TC21	AAAATATCCCCATTCAAAAATAAATATCATAAAAACCTATAAACATTAAC		TAATAATATTAAAAAAAAAAAAAAAAAACCTAAAAAAAAAAAATATCTTC
cg00901375_TC21	TCTCTACATAATTTTATACACTCTAATCACATCACTTCCCAACCTTCATC		ACTAACATATAAAAATAAATTAAACAAACRCAAACTCTTTAATCTAAAAC
cg00903277_TC21	TAAAACTTTTAAATCTAATAAAACCTTCAAATATCAAATATTTTTATTAC		TTCAAAAACTTCCTTTTCTTTTAAAAAAAAAATAACCTTAATTTCTCAAC
cg00903433_BC21	AACAAACAACTTCATTACTACTATCATCACTTTACAAACATTTCTATAAC		ATACTTCCTAAAATACCAAAAAAATAAAAACACCCTTTATAAATTATAAC
cg00903577_BC21	ACACCAAATTAACAAACCCAATCACATTAATTACATTTCCCAATATTATC		CCTATAATTTCRCATTTATTTTCTATCTTTTTCTTTCTTACTTAATCTTC
cg00910222_TC21	TAATATTTTTCATATCTTTTTCTATTCCAAAATCCCATTTACAACACCAC		AACTATCACAAACAAAAAAAACCTAAAAAAACATAAAAACTAAATACAAC
cg00911628_TC21	TAACTATAACACTATCTTCTAAATCTCCTCATTTTTCTTCCTACTTTTCC		CCATTTTTACAAAATACTTTTAATCACTACAATATAACTTCTACTTATAC
cg00914344_TC21	CTTCATAATTACATTAACCATTTTCCACAATAAATCTCTTCCAATCAATC		TAAATAAATAAATAAATAAATAAATAAATAAATAAATAAATAAATTATAC
cg00914414_TC21	TTTTCTTTTACCTTACTACATATCAACATCTAACATCRACTTTTATCTAC		CAATACACATTCTTTCCAAAACACACCTCAACAATAAATTCRACAAAAAC
cg00920209_BC21	TATCTTTTCTTTTATCTCTTTATCTCRTATCTTTATTTCCACAATCTCTC		AAAACCAACCCCACAAAATCRATAAATTTCTTCCCACCRTATATAAAAAC
cg00921771_TC21	TTTCCCCAATATTAAACCATTCTTATATTACTAAATTAAATCCACCCTAC		TTTCTAAATTTATATCATATAACATATAAATCATAATATATACATCACAC
cg00921839_TC21	TTTTTCATAATCTCATTTTCCTTTATCATACTTTTACTATCCACTTTTAC		TTAAATTATCAAACATTACATATAAAATAAACATACAAAAATTTTAAAAC
cg00925947_BC21	ATTCTCTCTTTTTTTACCCTACAAACTAAACAAATTTTTATTTAAATAAC		AACAAAAAATAAAAACATATCTATTTTATTTTATCTTCAAAAAATTTAAC
cg00927911_TC21	AAAAACATCCTAAAAACATCAACTACTTAAAATACTTTACACTAAAACAC		AATTCTTTCTAATTCCRAAATCAATCAAAAACTAAAAAACAATAAAAAAC
cg00927919_BC21	TATTCTTTTAATATTCCTCCATTTACAATAACAATCCCACCTCCCAAACC		ACCTTACTTTACTACTTTAAATAAATATTAATTAAAATTATACTAATAAC
cg00931877_BC21	ATTAAATCCATCCTCAAATATTTCTTTTTAATCATCTAACCACAACTTTC		TCCATAAACAACAAAAAAAAATTTAAAATAACCTTTTTTTCAATTAACCC
cg00935576_TC21	TTTTACTTCTTCCTAATTCATAACAATTTCAATTAACAAATATTCACCAC		AAAAATCATTTATCAATTTAATAACATTTTTAAATAAAAAAAAAATAAAC
cg00935612_BC21	TCTCTCTCTCTAAAATTTTAACATTTAAACAAATTCAAATCTCTCCTATC		AAAAAAAACATTACAATTAAAACATTTTTTTATTTACTTTTTACTTTAAC
cg00939129_BC21	TTACTTTAAATACTCATACAACCATTCATTCTAATTCTCCCTATCAATAC		CAAATAAACAAAAAAATCTAACCCRTATCTTATAAAATTTACTAAATACC
cg00940095_BC21	TAAATCAAACACCAACTCCTACTTAAAATCTAATAAAATTCTCCATTTCC		ATTACTCCCAAAAACTACTCCCATCCTTCRAAAAAAATTCAATTTAAAAC
cg00942285_TC21	TAATCCTTCCTTACAACACTTACACRTATTCAAATCTCTTCTATAAAAAC		TATATAAAAATAACTAATATATCAAATAAACAAAAACTAAATTTAAAAAC
cg00943359_TC21	TATCTTACTATTCTAATACTTCATTTACATTTAATCCAATCTATATTCCC		TTATAACATAAAAATTTAAAATAAAATTTAATTTCTAAAAACTATACTAC
cg00945108_BC21	TTAACCTCACAAAAACAAATCAAACCAACCACCACACCACAAAAACAATC		AAAATAATACTAATATTATAATAAAAACACAAAAACCAAATTCTTCTAAC
cg00948085_TC21	CAAAATCCATAAATATTTTTATTAAACTATATCTTTCTTATAACCCCTAC		AAAAAAACCAAAATAAAAACRTTTACATATACTACAAATACTTTATATAC
cg00948878_TC21	TCCATTAATTTCCCATTACACAAATAAAAAATTCACTTCTCTTCCTCACC		CTATATTTAAAAAAAAAATTAATCAAAAAAATATCTATAAAAATATTTAC
cg00949794_BC21	TCACTATTTCCATCACTATTCATAAACAATTTTCTTACTTAAACCACATC		AAAAAAACATATTCTCRATTTAAATTATTTTCTAAAAAAAAAATTAAAAC
cg00949861_BC21	CTCACTCACCACAAACAACAACAAATAAAACAACCCRATATAACTTTTAC		AAATATAAATTCTCCCTAAACTTAATAACAAACTAAAAAATAATTTAAAC
cg00956142_TC21	TCATTCTTCACAAACATAAACATTTCAAAATTAAAATCATCAACATTCTC		AACAAAACAAATTTACAAATAAACTTAAATATTTATATAAAATTAAACAC
cg00959864_TC21	CCATTCTAATTTACACCTAAATCACACAAACATCCTCCTTCTAAAAAAAC		TTTTTTTTCAAATTTAAAAATTTTACAATAATTTTCAAAACRATTATAAC
cg00960088_TC21	ATCRAAAAATTATTCCTTAACTATTCCTATTAACAACCATTACCCTTAAC		CTCAAAAAAAAATTTTCATCCATTCAATTCTTTCTTAATAATTATTATTC
cg00964561_BC21	TAATACTAACAATAATACATAACCTCATTTCATCCTCACAATAACTTTAC		CTTCTCTTTTATTTCTTTACCTATAAAATAAAAACAAAAATATCAATCRC
cg00965330_BC21	CTTATTTACAAATACTTTCCTATTTTATAACAAAAATTTCCACATATTTC		ATAAATATATTATCTATTTCTTCATTCCTCTATTTTACTATAAATATAAC
cg00965578_BC21	CAAAATATCATTTTAAACATAACAACTTCTAATTTCAATCTCACAACTTC		CAATATTATAAAATTATAAAAAACTACAATTTTTTACAATAATTTTACCC
cg00966540_BC21	ACTTACACTTCAATTACCTAATATTAACCATCAATATACAAATATCATAC		TATTAAAATAAAAAAAAAATTATAAATCATAACTCCACTAAAATTCTAAC
cg00967368_TC21	AATACAACACACRAATAAATCTTAACTCTTTATCCAATTTACCAATCTAC		AACAATATTAACCTTAAATATAAATAAACTAAATACCCCAATTAAAAAAC
cg00967529_TC21	TTTAATTCATTCCTCCAACTTTATCTATTTCCTTATAATTCTAACTTACC		ATCTATACCCTACATATTAATTTCCTTTAAACTCTTTCTCTATATTTAAC
cg00968322_TC21	AAACTTTTAAAAATCRTAATAAAAAACACATAAAATTCACCATCTTAACC		TCACAATCACRTAAATATACTTAACACTACTAAATTATTCACTTAAAAAC
cg00969606_TC21	TTATTTCACTCACTATAACATCCTCTAAACTCATTCATATTACAAATAAC		TATATATACCCAACAAAATACTATTCAACCTTAAAAAAAAAAAAAATCAC
cg00971577_TC21	TACCCTCAAAAAAACTTCTTTCCAACAATAAAATCCAAATTTTATATACC		ATTTATTAATATATTTAAATTAATTTTATACCTTTTAAAATTTTTATATC
cg00973143_BC21	AACAAACTTATCTCATTTAAAATACCTATACCCACACAAAAACACTTTCC		CTCCRCCATATTAAAAATAACTAAAACCTTAAAAACRAAATATAAAAAAC
cg00973397_BC21	ATATTTACTAAACATCTACTCTATACCATTTTAAATACTTTACATATATC		AAAACTATCAATAATACCTACCTTATATAATTATTAAAATTTAATAAACC
cg00975920_TC21	CTTCCCTTAATATTTAATCATTACAAAAACRCCTCTAATTATTCACCCAC		AAATAAAAAACCAAAACAAACRTCCCTACATAATCTAACACCTTTAAAAC
cg00975934_TC21	AAACCCTATTTAATAATCTCTTCACACAAACRCRCATAAAATTTAATACC		AAAAAACRAAAAAATTAATCTCCCAAAAAAAATCCCCCCATCCRAATCAC
cg00977377_BC21	TATTCATTCCCATACCCCATTACATTTTCTACAACAAATCAATATATATC		AACCCTACTCCACTTTACAAAAAAAAAAAAAAAAAAAAAATCCCTTCRCC
cg00978505_BC21	CTCCCAATCCTCTTCTACTTTAAAACTCTTACCCTACTATTCAAATCCAC		CTTCCACTAAATATACCAATTTACCAAAATAAACAAAAAAATACCAAAAC
cg00982294_TC21	TAAAACACATACTATATCAAAATTTCCCTTAAAAACTCATATTTTTTTCC		ACATAAAAAAATTATCAATATAATCAATACAATATAAAATTAAAATTTAC
cg00990158_TC21	AAAATTTTTTCCCCTTTCTTACTTCTTTCTTATTTTCTTAAAATACAACC		TTATCAAAAATATATTTATTTACCCCTCTACCTCTTATTCTCATTTCCAC
cg00995804_BC21	TACAATTAATATTAATAATACTACTAAAAAACCACCCCTACAATCRCTAC		GTAAACAATCCCATATAACTTAACAAAACTAACAAATCCCTAAACTCRAC
cg00997285_TC21	CATAATTCTTACCTCTATTTTTCTTAATTTCACACATTTCTTTTCCTTCC		TTTTATCAAATTTATATCTCATCAAATTTTAATATATTCAAATAAAAAAC
cg00997342_TC21	AATAAACTAAAACATCCATATTCTCCTACCTTTAAACTAAAACTTATACC		ATAATATAAATTCTAATCCAAATCCAATATCTAAAAACTAAAAAAAAAAC
cg00997380_BC21	AACTAAATATCACAATCATTATATAACTAACTAAACCAAAAACCATACTC		AAAATATACAAATACAAATAAACATTATCACAAATATATCTATAAACAAC
cg00998010_BC21	CCAAAAATATTTCACATATTCCTTCCCTATTTTATCTTCTTTTCCTTAAC		TATATATATATATATATATATATATATATAAAATACAAATAATATTAAAC
cg00998441_BC21	AATAACTATTATTTACCAAAATATAATAAAACCAAACCCCACTAACCTTC		TTTACAAACCCCTTCAAACCCCAAAAACAAATACTTTAAATTAAACTACC
cg00998443_TC21	AAAAAATATTCTCATAACATTTACAAAAATAAAAACCTACTCRAAACCCC		CTACTATCAAAAACATTATTTTAATTAAAAATATATACATAATAATAAAC
cg00998446_TC21	AAAACACTTTTACAAAAATACTAATAAAAAACACCAAATACTACCCTCCC		TAAAATTACCTTTATTTCAACTCCAAAAAAATAAAAACAACTAAAAAAAC
cg00998461_TC21	ATATCACACATTTAATAACTAAATAAAACACATAACATAATAAAATCTCC		AATTAATAAACCTTAACTATCCATAATTTATTTCAAAACTAAATCCACAC
cg01001263_TC21	CCRAATAAAACCCAATACTCCTCTTTAACAAATTATATAATTCACATACC		ATTTTCTTTAAACTAAATCAATTAACAAACAACCTAACCCTTTTCCTCTC
cg01010736_BC21	CTTTTCTCACTTATCTCTTATTATTTTTCCTTTCCCTTTCTCATATTCCC		AAACCTTCCCRTTTTAATTTAAACCTCCTCCCAAAAAAAAATCCAAAAAC
cg01014559_TC21	TCCRAACCAAATATAAAATATAATCTCCTAATATACCRTTTTTTAAACCC		GACACCTAAAAAATCRAATCACTCCCACCCTAATACTACACTTTTCCTAC
cg01017148_BC21	CTACTCTTTTCATCCTCCATACTACCCTTCTATCAACTACAATCATTTTC		AATAAAAAAAAATATAATAAATTTAAAAAACAACAAAAAACAAATAAAAC
cg01017525_BC21	CAAAAAACCCCATAACCATTCTAAATACAACTTACTAAACAAAAACCAAC		TTATACTAAAATACCTACTTTACTAAAAAAATACCCCTCTCAAAACTCAC
cg01028697_TC21	ACTCTTTTACCTACTCAACAAAAATTATTTCCATTATATTCAACTAAATC		ACTAAAACCTTCATCCRAAAAATATTCTAAAACCTAACACTTTTATATAC
cg01029926_TC21	AAAAAAAACAAAACATAAAAACATATCATACTTTAACATTTAATTTCCTC		CATTATATTTTTACRTATTTAAAATACRTTATACCTATAATTAATCACAC
cg01035945_TC21	AATACATTTAAAACATACACCCTAACACTTTCCTTCTCACTCTTATCCCC		ATAATAATAATTACCTACRAAAAATAAACRATCAAAAACTAAATAAAAAC
cg01037023_BC21	CCTTAATTTATTCATTCACTCACTCAAAATACATAAATAAAATATACTAC		CCATATAATACATTTAATTTATATATTTTAAATATACTACATTATCCCAC
cg01038085_BC21	ATTTCCATTATTTTTCCAAAACAATTAACCCAACTCCTAACAACATTTTC		TAAAAAATATATTAATACATTTCAACTAAAAAAAAAAAATCAAATCCCCC
cg01039242_BC21	AAATAATTTCTACATTTCCAACTAAAATACCCAATTCATCTCATTAAAAC		CCCCACCCTACTTCTATTCRCCCTCAATTAATTAAACCCACTACTTAACC
cg01040374_BC21	AACCATATACTAATTCTATTTAAACTAAAATCTACAAACCTATTAAAATC		CTAAAAACAATCCATACTAAATATTCCTAACAAAAACAAAACTCTAAAAC
cg01040700_BC21	ATAACACAATAATCTATTTACCCTATTATCAACTAAACTCCTACCATTTC		AAACTCCCTACACTATACTCCRCTTTTCCTCTTAACCTCTTCCCCTCAAC
cg01041648_TC21	CATTAATTATTTCTTATTTTAACATTATCTCAACTACTTAAACAACCTCC		ATCAAAATAATAAAAAAAACTATATATTAAACTAAAAACATCTTAAACAC
cg01041830_TC21	ATAACCTACACACTATTACTTATAATTCRTTTATCTCACTCTCATTTATC		AAATCCTAAAACCTTTCCATAAAATAAATTTTTTTATAAAATTAAAAAAC
cg01045913_TC21	TTTCTTTATCTCACCACTAAAATATTTAAAAATCTAACAAACTCATTCCC		ACAATACTTAACAATCTAAAAAATAACAAAAAACTAATACCTACAAATAC
cg01047325_TC21	TCAAAACAAAAACAACCTTTCTATTTAATATCTCTACCTTTCCAATTACC		CAAACTTTATTTCAAAAAATAAATAACAAAAAAAAAAAATCAAATATAAC
cg01049870_TC21	ATAATATTAACCCATAATTTCCCTAAATCAAAAAAAACTATATTCTTCAC		AAAATAACTATTAAAACTTTAATTCAAAAAAAATTAACACATTATTTTTC
cg01050554_TC21	TAAACCTTACCTCATTATATTAACATTATATATATCTTTTTCTCCCTACC		TATCAAAAAAATACTAAATACCAAACCTATATTCAAAAAACACATAATTC
cg01055520_BC21	CAACTCCCACCCCAATTTTTTCATATAATTTCTACTTTTATTTTAAATTC		CRTCAACATCATACAACATACTCACATAACAAACCCRCACRTATACCCCC
cg01055716_TC21	AACACACATTTACCTTTATAACAAACCTACACATCCTACACATATATCCC		TCCTTATACATTTATTATTTAATCTTTTTTAAATTTTAATTTTAAATTCC
cg01059290_BC21	CTCCCCAACCTTATCTCCTAACTAAATTCTTACTCACTCCCAATAAACAC		TACATTACCTTATTTTAAAATTAATAAATACTAAAACRAATTAAAAATCC
cg01059379_TC21	ATTTCTATATCCACATTCTATCATATAAAATTAAATTTCTATCTAAATCC		AAACAAAAATTTCAACATTATCRAAAAATTTTTTACCCTTTTAATCAAAC
cg01064150_BC21	AATTTCACAAACACAAAAATTTTCTCTATTCCATTCACCATTAAATCTCC		TATTTATTAAACATCTACTACATACATTTAACAAACACAATTCTAAATAC
cg01064432_BC21	TATTATTATTTCAACATATAATCAATAAAAAATAATACTAAAACCAACAC		AACRATCCTCCCTACCTTAACCTATACTAAAATTACAAATATAAACCACC
cg01065516_BC21	ATATTTTATTTCCTTTCAACACTTTAAATATTTCACTCCACTTTATTTCC		TCAAAAATAAAAATAAAAATAACAAACTTTTTATCAAAAACAATACAAAC
cg01075596_TC21	ACACTTTCTAACATTTTTCTACATTACCTCTATTCCAAAATAATTTCTTC		TAAAAAATAATAAAAAAAACRATTAACAATATTAAATAACATAAATAAAC
cg01076072_TC21	ACCCATTATTCCCAACACATCATTATTATTATCCTTCACCCACTCCTATC		AATTATAATAACRACTTAAAAAATCCAAACTATATAAAAATAAATATAAC
cg01076231_TC21	AAACTTCCTAACTACTTTATTTACCTAAACAAACCTAAACAATAACRAAC		CAACAATCTAAAATCAAACTACAAAATAACAACCAAACTAAAAAAAAAAC
cg01077235_TC21	TACTTTCCTAACTTTTAAAACCCCTTAACTTAATCTACTTTATTTCTCAC		AATTTATAAAAAATATTCTCCATTCRACAAAAAAATAAAACTAAAAAAAC
cg01077597_TC21	CCAAATCRCAAAATACTAAACACCAATCATAAACACTATTACAACTCTAC		CAATCACCTCCRCTACTATATAACAATTTTACTTATTCTCCTTAACRCAC
cg01079901_TC21	AACAACAACAACAACAAAACCTTATTCTTCTCCTTTACAATTTCTTTAAC		TAAACRTAAAATAATATTTAAAAATTAAAAATAACAAAAAAAAAAAAAAC
cg01081288_BC21	TTTTTACTTTTACAAAACTTTACTCTAATATTAAACTTTTTCAAAAAACC		AAAAATAAAATAAAAATTCCAACTAATTTCTATCAAATACCAAAAATAAC
cg01084801_TC21	CCTATATTTCCCTATACATAACCTTCATAACTATACTTTTAAAAAAATAC		TAACTAACAAAAAAATAAACTAAAATATTATCACACAAAAAAATATTTAC
cg01087431_BC21	TTATAAATACTCTTTTAATAAACTACCCTTAATCACCCCTTTAAATATAC		ATCCRATTCRAAAAATATAAATCAAAATTCCAACTACAAACAAATAACAC
cg01093245_TC21	ACTTTCACTCTTCAATCACCTAAAACTATAATACATAAAATTCCTCATAC		TTCATCCAAAATATTTCTAATAATTTTATTTCTATAAAAATAATATATAC
cg01096851_TC21	ATCATTTACAACATTTATAAAAACATTTATAATAACACCATCTCAATAAC		CAAAAAAAAAAATCAAATTTTCCAATAAATAAAAAAATCTTCACACACAC
cg01099338_BC21	ACTATCTACTCCTCTCATATTTTAATACTTCATTCCTTCAATAACAATTC		AAACACAAAAAAAAAAAACAACTAAATAAATAAAAAAAATAACAACCAAC
cg01100348_BC21	CCTCTAACACAATTAAAACTTAAATCACAAACCACTAAATAAACAAAACC		TTTTAATCTTTAACTCCAAAATCCTATCTAATTTCTAATATCTTAACCCC
cg01102582_TC21	TTTAACATCAACAATTCAAAACATTCAACTTTCCATCCACCTTTTTCTCC		AAAACCAATCAATAACATAATATAAAATTTATAAACACAAAATTATAATC
cg01102738_TC21	TTCCTTCAAAATTTCTCTTAAAAATTCCTAAATCAATCACAAACATAAAC		TAAAAATCAAAAAATCTAATACATTAAAACATTTAAAAAAAAACATAAAC
cg01104687_BC21	CAAATTTTCTAAATTATACACTTTATACTCACTTCTAACCCTACACTAAC		AATAAAAAAAAATACAAATTAAAAATTTAACTAATAATTTATAAATCTAC
cg01105019_BC21	CCCAAAAAATTCATTTCCTACTATTAAACCTTAACCTTCAACAACAAAAC		AAATAAAACATTCACATTTATTATTCATATCCCAAAATTAACATTAATAC
cg01107476_BC21	AAAATAAAACCACAAAATAATAAACTACATATTCATAACATACAAAAATC		TAAATATATTCAAAAATTAAAATATTATAATTACCTACTAAATAAACRAC
cg01108389_BC21	TATACAACATAACTACCAAAAATAACRAAACTATATCTACCACAAATAAC		CTACCACAAAAATAAAAACTATACAATCTACTACTCAAATAACTATTTAC
cg01111837_TC21	AAACTTCCCAACTACTTTATTTACCTAAACAAACCTAAACAATAACRAAC		CAACAATCTAATATCAAACTACAAAATAACAACCAAACTAAAAAAAAAAC
cg01113074_BC21	ACAAAAAAAAAACCATTAAAATACATTTTAATAAAATCAAACACCCCTTC		CTTCCAAATTAACAACAAAAAAAAACATTACTAATTTTCTATTACATTAC
cg01113401_TC21	TATTACCCTTTCCTCCTTTTTTTAAAAAACCTTAAATTTCCAAAATCCCC		TTTAAAAAAAAACTCTCATCTATATAACTTAACCACTCAAAAAAAATAAC
cg01113900_BC21	AACATCTTAAATTAAAATTTCTAATTATCAACTACACTAAATCTTCATAC		AACAAAATATTTCAAAAAATACTTTAAATAATATTATTATCRACTTTCAC
cg01117274_TC21	AAATAAAAACTTTAAAAAACCAACAAACCACAAAATACTTTAAATATCCC		AAAATACTTCCAATATCRCCCCCTTTCCCRCTTTTTCRTTTACRATAAAC
cg01117738_TC21	TTAAACACTTCAATTTCACAATTTCCATACTTACTTACATCATTAAACAC		CTATAAAACCRAAACAAACRACACTAAAAAAATTACCATATTCTACTAAC
cg01118900_TC21	AAATAATATATTCAATAATTATTTTCTAAACCTATCCTAATACTCTAACC		TAAAAAAAAAATCCTTAAAATATACRAATAAATATTCTAAAAAATATATC
cg01118917_TC21	AAAACRAAATTTCACTATATTAACAAAAATAATCTCTATCTCCTAACCTC		ACTCAAACCTATAATCCCAACACTTTAAAAAACRAAAACRAACATATCAC
cg01120412_BC21	ATAATTACATCAAATTTTAATCTAAACTAATTCAATCCCRAACCCRTTAC		ATAAATAAAATTTATAAAATTTAATATATTCATTTAAATAAATACCAAAC
cg01128326_TC21	TTATTTCCAATATCATTACCCAATAATAATCTCTAAACTTTCTTACCACC		AAAAACTACCTATAAAAAATATTATCAAAAATTCCAAACTACTCCAAAAC
cg01135306_TC21	TCACTATAAAAAAATCCATAAATTACTATAAAAATCRCTACAAAAAACCC		CTTCCTACAATAACCTCACAACAATCCATAAATACTTCCCACAAAAAAAC
cg01136942_BC21	CAATTTCACCTCTCTAAATAAAAAATTTATCCAAACTCAAAACACACAAC		TTTTTATATTTATTAATAAATAATTCTATAAAAAATAAAACTATTATTAC
cg01143879_TC21	TAACTTATACCAACTTTTACTTACTCTCCTATATACTATACTTAACACAC		ACACATAATTTCTTCTCTCTCCTAACTATCAAAAAAAATAACATATAAAC
cg01143882_BC21	CTATTTACRTCATTTTATCATCTTCTAACACCTCTCAAATCTATATTCTC		TCAATCTAAAACTCRATAAAAATAAAATCTCTCATAAAAAAATTTAAAAC
cg01145062_TC21	TTCTTTCTCTATACTTTATCTCTATATCTCTTTCTTTTCTCAAATCTCTC		AAAAATAACCTACCCCTCCATACCTATAAATATTTCTCATCAAATAAAAC
cg01149634_BC21	AAAAACATACCATTTAATACACAATCCAAACCCAATTCTTAATTAATAAC		ATAATTAAATATTAAATAATTTAAAATATAATAAAATACAATAAATACAC
cg01151310_BC11	TCCTTAACCTTCCAAAATATTAAAATTACAAACACAAACCACCATACCCA	TCCTTAACCTTCCAAAATATTAAAATTACAAACACGAACCACCATACCCG	AACTTCACAAAACACTTTATCATACCATAAAAAAAAAAATAAAACTACCA	AACTTCACAAAACACTTTATCATACCATAAAAAAAAAAATAAAACTACCG
cg01154032_BC21	ATTCCATTTAAATTTCTCTATAACACTTCCTAATATACTCTATCATCCTC		TTATACAACAAAAACCAATTTATTAACATCRTCATACCTTCCAAATAACC
cg01166429_TC21	TCCCTATCACTTTCAAATACACCAATCAAATATAAATTTAATCTTTTCAC		AAAAAAAAATAAAAAAAAACAAACAAAAACTCCAACAAATATAAAACTAC
cg01169259_TC21	ACCTAATTACTTAAATTTCATCTTTTCTTAATAATCATCTATTACTTTCC		CCCTCAAACACAAATTACATTATAAATAAAATTAACTACTAAAAAAAAAC
cg01169785_BC21	CACCAAAAACAACATCTCCCCAAAAACCCCCTAAAAATCTTTATCACTAC		ACRAAATTCCATCTCAAAAAAAAAAAAAAAAAAAAAAAAAACCACTTTCC
cg01169827_TC11	ACAAAATTTACAATAAACCAAAATCACACCACTACACTCCAATATAAACA	ACAAAATTTACAATAAACCAAAATCGCACCACTACACTCCAATATAAACG	TAATTTTTTTTTTTTTTTTTTTTTTTTTAAAACAAAATCTCACTATATCA	TAATTTTTTTTTTTTTTTTTTTTTTTTTAAAACAAAATCTCGCTATATCG
cg01170451_BC21	CACCAAAAACAACATCTCCCCAAAAACCCCCTAAAAATCTTTATCACTAC		ACRAAATTCCATCTCAAAAAAAAAAAAAAAAAAAAAAAAAACCACTTTCC
cg01170452_TC11	TACAATAAACCAAAATAACACCATTACACTCCAACCCAAACAACAAAACA	TACAATAAACCGAAATAACACCATTACGCTCCAACCCAAACGACAAAACG	TACAAAAAATAACTTTTTTTTTTTTTTTTTTTTTTTAAAATAAAATCTCA	TACGAAAAATAACTTTTTTTTTTTTTTTTTTTTTTTAAAATAAAATCTCG
cg01173676_TC21	TTCCAAAATTTCATTAAAACTATTATTTTCACATATTTCTAACTTCAAAC		ATAAAATTCTCACAATATACTTATAAATCAAAATTATTTATTTAAAAATC
cg01174425_BC21	TTCCAAACAATACTCCAAAAACCTCAAAATTAACAAAATTACTAAATCAC		ATTCCCRAAATATAAAAAAAATAATTACCTTTTCTTTATAATTAAATACC
cg01174471_TC21	TACTTTCATTTTCAATAAATCCCTTAATTCCTTCCTTACTTTATTTATAC		TAAAAAATATTCCAAATTCTTAAAATTTTACACAAACAACTAAACAAAAC
cg01176471_BC21	AACTTTCATTTAACTCCCTAACTTACTAAATTTAAAAATTTCCCTAATCC		AAAAAACTAATATAAACACATACTAAACAAAAAAAAAAAAATAATAACRC
cg01179469_TC21	TACCAACCTTACATTTATATTCATTTATTCAACTAATAATCTTCATCCAC		CACCCTATAAAACTACTAAAATAACCTAAAATAATATTTACATACAACAC
cg01179482_BC21	AATAAATCAACTTTAATTATCTCTCTTACACATAAAACAACAACACACAC		AATCTAAACCATTAAAATAATCRTTAAAATTTTCAAAAATATATATATAC
cg01183384_BC21	TTCTAAATCTACATTTCTATTTCTAAAAATACTCTAACCATAACAACAAC		TCAATAAAAATAAAACACAAAATATAAATACTCAATAAAAATTAACTAAC
cg01186144_TC21	TAAATCAATCATCTCTTTTTCATACTATAATACTACACTTCTTTTTCTAC		ATAATACTTTCTATAAAAATTACRTAATCTAAAATAAATAAAAAAATTAC
cg01197090_BC21	AATCTATCCACAAAAAATTCTACTTTAAAAAATTTTTAAATACCTAAATC		ATAAAATAAACTAATAATTATTAAATTAATAAAAACCATTAAATAATTAC
cg01200493_BC21	ACCCTAAAATTTCATATAACCTTAATAATTCCTTTTATCTCACACATTTC		AAATAAATAATAAAACATATTCATAAATAACATTAATCAAAAAAATAAAC
cg01203858_TC21	CCATAAACATTCCCCTAATTAAAACATACCATTCTTTCACAATTCTAAAC		TACATACTTAAAATTATAAAAAAATAACATATTTTACCRAAAATATACAC
cg01206171_TC21	ATATATCTATCATCACAACTCTAACTAACTTTTCACCTAAATATTTCCCC		AAATCCACTCTTTCTTTAAAACTTTTAAAAAAAAAAAAAATAATAAACAC
cg01211595_BC21	ATATTCACTTAACATACTTCTTTATTTTTTCACTTAAAATCATAACACAC		ACCATTCAAAACAATATTTAAAAAACTTACATAACCACATAAAAAAACAC
cg01215521_BC21	TTAAATATTTTAATTCAATAAAATCTCRAAAATCTTCCCCAATTCTCAAC		ATAACAAACAAAAAAATTATTCACATCCATAAAAATTAAATATTATAAAC
cg01217815_TC21	TACTCTCCCTTTTTTAAATCCTTCAACCTAACCTAAAACTTAAATATACC		TAACTTACTCATAACCCCAAACAATCCRACTACTAACTTTACTTTCATTC
cg01219130_TC21	ATATATTCCCAAAATAACTTTAATTTTTAAACATCACTATTCTACAACCC		ATAATAATAATAAATAATATAAAACATCTTACTTAAATAACAAAACCTTC
cg01221528_TC21	TAACTAAAAAACTCCTTAAATAACTTAAATTAAAACCATCAACAACTTCC		AATTTCCAACCTATTTTCATAAAACAAATTAATAACTAAAATTAAATATC
cg01232185_TC21	CCTCTAAATATTATTACCAACCTTAACAAATTTCTAAACTTAACCCAAAC		TAAAAATTCAATAAAAAAATACCRATTAAATAAAATATATAAAAACATAC
cg01233392_BC21	AACTATCATTTTACTCATTACAACTTTTTTTTTTTACCTCTCCCAAACAC		TATTTAATTTATTTAAATTTTTAATTATATATATATATACATATATATAC
cg01233720_BC21	ATTAACCACATAATCTTTTCTCCTATTTTTTTCCTCTATATTCTCCACCC		ATATCAAACATCTTCACAACAATCTTATAAAAACTAAAACTAAAAAAAAC
cg01233934_TC21	TAATACTAAACACATAAAAAAATTTCACACCAAACACRTATATAATACCC		GATAAATAAATATAAATACTCAACTTTTAATAAATACAAAATTCTCTACC
cg01234298_TC21	TAACTAAAAATATTTATAAACATTAATTATTTCTCTATCAACACCAACCC		CAAAACTACATTAAACTAAAAACTCCATTCAAAAAACTTAAACCATAAAC
cg01234748_BC21	CAACTCCAAATAACCCTAACCCAACCAAAAAACAAAAACCAAATTATACC		TCCCCTCRCCACAATAATCCCAAACRAAAAAAAACRAACACRAACTTTAC
cg01235518_BC21	TACAATATTAAAAAAACATAACTAACAACRCTTCTACCTCCCTTATCCTC		ATAAAAAAACTTAACAAAAAAAAAAAAACRACTAATAAAAACAAAAATCC
cg01236641_TC21	CTATACCTCAATTTCCTCRTCTATTAATATATAAACCTTATAAAATTACC		ATATTAATTTATAATACTACTATATATATAATATCCCATTTAATTTTCAC
cg01237132_TC21	CTTTTCATAACTCATTATTCAATAAAAAAACTTATCACCAACTACTCCCC		CTATAACTCATCATCCAAATTCAATATTCAAACCCTAAACCTCCTAACAC
cg01240772_TC21	AAATTTCATATTTATCAATACAAATAACAACAACTACAACAACAACCACC		ACAAAACRATAATTTATTACRTTTTTTTATTTTATTTTTTTAATATCTAC
cg01242135_TC21	ATAATCAACTCAATCCATACTTTTACAACTAACATTTCTATTCTTTTACC		AAAAATTACTAAACACATATCRATAATACAAAAAATCCTTAAAATAAAAC
cg01244858_TC21	TCTATACAAAAATTCTCAACCAAATACTAACTAACCAAATCCAACAACAC		ACATCCTTAATATAAAACCCACTTAATCATAATATATTATCTTTTTTAAC
cg01245018_TC21	TTATATTACATTACATTACCTTTAAAAATATAATTCTTTCCCTCTACACC		TTACCAAATAATAAAATACAACATCAAAATTTAAAAACCACAACTAAAAC
cg01247447_TC21	TACCATAATTTCCACAATATTCTATCTAATCTATTCTTCTTTATCCAAAC		CACCATAAATATCTTATTCTCCTAAATTAATAAATCACATAACTATAAAC
cg01248805_TC21	ACATCTATAAATATTAACACTAATCCTATAACATCACCTAACTTTTACCC		GAATTTTTTAACAAAAAACACTCTTATAACAAATAAAAAAATCTAAATAC
cg01249840_TC21	ACRTAAAAAAAACATTTAAAAAACACCTCTTACTCTATATATAATCTCCC		TCTAAATATTAAAAATTAAAATATTCRATTAAAAAAAAAACAAAATACAC
cg01255337_TC21	AAATCATCAACCCAACATCTTTCAAACTTTTAATAATATTTTTAATTTCC		CTACTAAAACACTAAAATCCAAAAAAATATTACATTCATAAATAAATTAC
cg01256929_BC21	AATTTCACCRTATCAACCAAAATAATCTTAATCTCCTAACCTCATAATCC		CATAATAACTCACACCTATAATCCCAACACTTTAAAAAACCAAAATAAAC
cg01258108_BC21	AAACTAAAACCTTTACTCTTTACCAATTCATTTCAAAATCTATTAATTAC		TTACRATATACAACCTATTATAACCATAAAAAAATCTTTCATACTATTAC
cg01260820_TC21	ATAATCCATTTTATATATTCTAATTTATTACTTCCCACTCRTTATTTAAC		CTATTAATAATTCRCATTTTATACCCATAAAATAAAATAAATAAAAATAC
cg01262722_BC21	AAAACTCCRTAAACRTAAAACCCTCTAAACCAAATACAAAATATAATCTC		CCCACCCRAATACTACRCTTTTCCAACCRACTTAAAAAACRACRCACCAC
cg01267150_TC21	AAAATAATCAACAATCAAAACAACTTATAAAATTCCAATAATTATAACAC		TAAATAAACTACAAATAAAAATTAACTCAAAAAAAATCCTTCAATTAAAC
cg01268295_BC21	CTTCCCCTACTAACRTAAATATCATCTTTTCATATTAAATTTCTCCATAC		TAAAAATTCTCAAAAACACTAAATAAAAAATATAAAAATAAATACCCAAC
cg01274266_TC21	TTACTATTAATTTCATCATCTACCCTACAATATATCTATCTACACAAATC		TTCATTCTTTACTTTATATAAAATCTACAATTTCATATCTTACAAAAAAC
cg01275024_BC21	ATAACTCRATACATCCCTCACATCAAACATATAATAATATCAATACAAAC		TCTAAACTCCCTTAATACCCCATATATTCTCCTATAATAACACTTACCAC
cg01275051_BC21	TTCCTTCCTTATTCATAAAAATTTTTCTTAAAAACTTCAAACCCAACTTC		AATAAAAAAAAAAACAAAAAAAAAATAAAATAACACAACCAAAATTCTCC
cg01275062_TC21	TAAAAATAAATCAAAAATTCCCTCTTACATTCTCACACTTAAAAACATAC		CTCCRTCTCAAAAAAAAAAAAAAAAAAAAAAAAAAAAAAAAAAAAATAAC
cg01275147_BC21	CTTAATAACCTAAATCTTAATAACCTTAATATCCCAACCAACACTATAAC		CACCAAAACACTTTAAATTCCTACCTTTAAATAAACAAAATAAAAAAAAC
cg01275183_TC21	CTATTAATCTATAACTACACCTACTCATAAAAATACCCAAAACCTTAACC		TCTTCACCCCTCCCAAAACTACATAAAATAAACATAACRAAACAAAAAAC
cg01275192_BC21	AACACTTAACTCCATCTATTATACATCTTTTACTTAATAATTTTATTTTC		ACTAAAAAAATTCTTACACTCTTAAAATTTACATTCTAATAACTAAAAAC
cg01275193_BC21	CTCTCATCTATTTTCTACTACTCCAAATATTCTTACTATTTCTCAAACAC		AAAAAAAAAACAACAAATACAAAAACCATAACACAAAAAACAACCCTAAC
cg01275200_BC21	TTCCCTTTCTTTACAACTCCTAACAACACTAATCTACTTTCTATCTCTAC		CACATATTATATAATTCCATTTATATAAAATATCCAAAATATACAAAACC
cg01275210_BC21	ATATTAACCAAAATAATCTCRATCTCCTAACCTAATAATCTACCTACCTC		TAAACCRAACRCRATAACTCACACCTATAATCTCAACACTTTAAAAAACC
cg01275249_TC21	AAAACTCCAAATCCCTAATAATTTATATAATCAATCTTTTATCAACAACC		TACACACACACAATCCTCATTCCCTCTTACACTTTTATTAATCTTTCATC
cg01275294_BC21	AAAAACACTCATAATCCCTTAAAACTTAACTTTTTATAAAAAATACATTC		ACTTCTAAAAACRCCCTTTTAAAAAAAAAACACCACAACAAAACCATTAC
cg01275296_TC21	TACTTACACACTCTTCCTCTTCTACTACATAAACTAAAATATACCTTCAC		AAAACAAACTATATAAAACCCACATTTACAATTTTATTTTTTTTTTTATC
cg01275300_TC21	AAATTTTAAAACACRTTAAAATAAACCTACTTCTATTCTACCCTTAATCC		TCACATCTTAAAAATAAAAACCCTATCCCATAACTAAAATTTATATCATC
cg01275311_BC21	TACTAATCTCATACTCTCCAACCAAAATTAAAAACCATCCTAACTAACAC		ACCACRCCCAACTAATTTTTTTACATTTTTAATAAAAATAAAATTTCACC
cg01275818_BC21	AAAATTCTCATAATAAATCACAAATAACATAACCTATACACTAATCATAC		TAATTAATTTTTTTTTAATTTCCAAACTTATAATCTAAATATCTTCCTAC
cg01275820_TC21	TAAAACAAATCRAAAATACTATAACATACAAACACATTATCAATAAACTC		TATAAAAATTCCACAACACCCAAACCAATCCATACCCTACTCATTAACAC
cg01275921_TC21	CTATTTTATCTCTAACTCACAACTAAAAAAACTAACCTACCAAAAAAACC		TTTAAATTAACTTACATTCAAAATTTTACTCTATCACTTATTCATTAAAC
cg01275959_TC21	ATACACTTCTCTAAAATTCTAAACTATTCTCTCAACTTAAAAAACCCAAC		TAACTATAAATAAAAATAAATAATAACCAAAAATAAAAATATAATATAAC
cg01276054_BC21	ATAAATATAAAAAACCACTCATACACACACACATAAATATACRCRTACAC		AAACCACRTATATATATCACAAACTAATATAAATATATATATATATATAC
cg01276055_TC21	AAAAATATAAATATAAAAAACCACTCATACACACACACATAAATATACRC		CRTATATATATCACAAACTAATATAAATATATATATATATATACRTACAC
cg01276116_TC21	TAAATAAACAAAATACCAAACACTACAATAAATACTTCTTCCTACCAAAC		TTATAATAAAAATAAAAACRAAATAATATATATAAAATACTTACCATAAC
cg01276182_TC21	TCAACAATTTTCAACTATAACTATAACCTTATACCATATAACTATAAACC		AAAAAAAAACTCTAACCAAATTCCCTTCCAACTACTCCCTCCTACACTTC
cg01277615_BC21	TTCCTAATACRTTATCAATATTAAAAAAACTCAACAACTTAAATATACAC		AATAAATATAAAAATATTCTTTCACTATTTTCCAACTTTTCAAACTATAC
cg01277771_BC21	ACAACCTACACTAAATAACTTTTTCACTCTACAATTCAATATTTTCTAAC		CATAATAATTATAATACACTAAATAATTTTACTTAATTTAAAAACCTAAC
cg01279500_BC21	CCAAAAACTTCTCTAATACCAATTAACTTTCTTTCAAAACAATATATAAC		TATATATCTAAAAAACAAAAAAAATTAAAAATTTTACTAAAAAAAAAAAC
cg01279904_BC21	TCCTTACTTCAAAAACTCAACAAATTAACCTTATTCATCAAAAAACRATC		AATATAAATAATAAATATTCCTTTTTCTCTTTAAAAACAAAACTCAAAAC
cg01281645_TC21	CAAAAAACAAAAAACAAAACACCCCTCTTTTTATTTTTCCACATAACTAC		CTTTTCCCAAAAACAAAAAAAACCCTCCTACTAAAAACTATAATTATTTC
cg01281649_TC21	TTTAAAAATTAAATTAAATCAAATCACATAACACACATTAACATACCTCC		ACAAAATACCATATTAAAATAATATATATAAAAACACTTTAAAAAAAACC
cg01283574_TC21	CCTTAAACTTTATTTATTCTTTTTAACAATACAATACAAAACCAAAACCC		TATCTCATTTTTAACATATATTTAAAATTCTCCATAACAAAATTACTTAC
cg01284400_TC21	CAACTCCCTTCCTACTTTTAACRATAAAAAAACCAACTAAAAAATCCTCC		AAAAAAACRAATAAAAAATAAAAAAAACCRCCCRCCTCCCCRTCCAACTC
cg01284604_TC21	TACRAATCTTCATTTACATACAAACTCTATAAATAACRCATAACCAACCC		CRAAAAAAAAAAACAAACACTTAAAAAAATAATCCRAACTACCRCAAAAC
cg01287209_TC21	AAAAACATTAAATAAAATCATTTCTACCCACACTCCTCCAATAACTTCCC		AAACCTTAATAAACCATTTTCACRATCTAAACATCTAATATAAAAAAAAC
cg01289020_BC21	TATATAAACAATCTTATCTTACAATTCCCTAATTTAACTTTTAACCTATC		ACAATTATTACTTCCTATACAAACTAAATTAAAACTACAACTCAAAAAAC
cg01291398_TC21	CCTTTTTTCCAACAAACAAAACCAAAACAAAACCTAACCCAAAACTACAC		TTTAAAAAAATACTATCAAATAATCTAATTCTTATAAACRCATATATCAC
cg01293188_BC21	TAATTTATATCCTTAAAACTCAATAAATACCAACCTCAACATAACAATAC		TCAAATATATTAACAATTATATTTAAAACRCAACAAAAAATATTTCCCAC
cg01294526_TC21	CACATCCAAAATCATCACCCTAATATAACTATTTATCCCATCTTACTATC		TTTAAAACTTCAAAAAAAAAAACAACATTCTAAATACATTATTCTAAAAC
cg01299549_TC21	TTTCTTAAAATTAAAATCCTATCCCAACRTTTATTTTCTATTTCCCTCTC		ATATATAAAATACATAATAAAAATAAATACTATAAAAAAAAAAAAAACAC
cg01306422_BC21	RCACACATCACRCAACAATTTCTAAAAATAATTCTATCTAATTTTTATAC		ATAAAAATTTCAAACRCTTTAAAACCAAAAACAAAAAAAAAAATATCTTC
cg01306662_TC21	CTATTTCTCAATAAACCTTTTATAACTACACTACCACAATATACACTACC		AAAAAATAAAACAAAAAAAAAAAATAAAAAAACAATTAAATATATTTTTC
cg01309428_TC21	ATTAAAAAATTCATAACAAACTTCACTTCCTCTTTCCTATCATACAAAAC		TTCCAACATAATACTTATTTATAAAAAAAATACCATATAATCCTTTCAAC
cg01312732_TC21	TTTTCCCTATTTTATTCRCCTTAACACACCTTAAATTTCTAATTCATCCC		AATTAAAAAAATTTAATTTTAAATTTTAAAAATACTATTCTTAATACAAC
cg01313998_BC21	TACCTATTTTCACACTCTTTCTTTAATCCCTACTCATAAACACTATTTCC		AATACAATACCTACTATATTTTCTAACTATCACTAATTCRAAAATTCTAC
cg01314555_TC21	TAAAATATACCCCATAATTTCCTACACTTTCTATAACTCTTCCATAACCC		TCTTAATATTATTAATCCTACRAATTAATACRAAAATACAAAAAATTATC
cg01316797_TC21	ATCCTTACAACTCTACATACCATTTCAAACAAAAACCAAATCTAAAAATC		GCAAAATCRTCTATAACACTAAACAATTATAATAACCCATACCAATATAC
cg01317989_TC21	CAAAACATACAAAAACCAAAAATAATTATATAAAAACTCTCCCTCCCTCC		GTAAAAAAAACTAACAACTCTAAAAAAAAAAACTAAATAACTAAAAAACC
cg01318078_BC21	ATATTCTTAAATCAATACACATTCCACTCACAACTTACATATATATAAAC		AATAAACCRAAATAACACCACTACACTCCAACCTAAATAACAAAAACTCC
cg01321254_TC21	TACAACRTTCAAAACTTATCATTTCAAAATCTAATACCAAACAATTCTCC		ATAACTAAAATTACATATTTATAATAAAATAAAAATAATATAAAAAAATC
cg01322951_TC21	AAAAAACCTTTCCTATTTAATCTTAACAAATCTATCATAACCCTTACCAC		TAAAAAAACTTAAAATTAATAAAAACATAAACCAATAACTTATATACRAC
cg01326830_TC21	AATTCCTCAACTTCATTAAATAATACCAATTTTCCAAATTATCAATTTAC		TAATAAAAATTTTATATACTACTAATAAAAATATAAATTTATTTAAATAC
cg01328106_BC21	TTTCAACAATTTAATAAAACCTCTAACATCATTATACATTAAACCCAATC		ACAACAAACACTTAATAAATAATAACCATTTTAATAATAATAAAATAAAC
cg01330624_TC21	AATATTACCAATTTATATATTTATTTCTTTTATCTTCACAAATCTCACCC		CTCAAAAACAAAAAACAAAAAACAAAAAATCTATAAAACTCATAAACCAC
cg01334232_BC21	ATTTTTTACCTCCTCCTCTAATCTACCCCTACCTCATTTCTTCTTATTTC		AACAAAATAAAAAATCAAACTTAAACAAAAAAAAAAATATCTATCATTTC
cg01334361_BC21	CRATTCCACTCRATAATTCCATTCRATTCCATTCAATAATAATTCCATTC		AACTCRAATAAAATCATCRAATTAAATAAAATAAAACAATCAATAAACTC
cg01334487_BC21	CAATAATTATTCCTTTCRAATCCTTTCRATAATTCCATTCRATTCTATAC		TCTAATAAAATAAAATAAAATAATCCACRAACTCRAATACAATCATCATC
cg01336016_TC21	CCATTCRATAATTACATTCAATTCATTCRATAACRATTCCATTCAATTCC		TAAAATCRAATAAAATCAACATCAAATAAAATCAAATAAAATCATTAAAC
cg01337593_TC21	CTTTTTCTTTATTTAACAAACATTTACATAATCCTTCCCCTATACCAAAC		CTTAAATTAAAAAATTAAATAACTTAATATTTAAAAAATATTAAAACAAC
cg01337825_TC21	ATTTTCCACATTCTATAATTTTCCACATTCTATATCTTTATCTATACTTC		AAATCATAATAAATAATAAAAAACAAAAAATTAATAAACAAAAACTATTC
cg01341293_BC11	AAAAAAAAATTTCCACTAAAAAAACTACCACCTCTCAATCCTAAACCCCA	GAAAAAAAATTTCCACTAAAAAAACTACCACCTCTCGATCCTAAACCCCG	AAAAAAAAATCTCCACTAAAAAAACTACCACCTCTCAATCCTAAACCCCA	GAAAAAAAATCTCCACTAAAAAAACTACCACCTCTCGATCCTAAACCCCG
cg01341662_BC21	TATCTATAAAAATAACTTCATAAACACCACACTATAACCCAAAACACATC		AAAACTTAATTTCCCATAATTCAAAAACTTTTCAAATAACCAAAACCTAC
cg01347184_TC21	ACRCCACAAAAACAAATACTATCAATTCTACTAAACRCTATAAAAAAAAC		TACCRAACRAACCCTAAAATTACAAAAAACRAAAAAAATTTCRTACRTAC
cg01348536_TC21	CAACTTTTAATCAACAATACTTTCAAAAAAAACTTTTTATCTAACCRAAC		CRCCCRCCTCTACCTCCCAAAATACTAAAATTACAAACRTAAACCACCRC
cg01348793_BC21	CTATATAAATAAAACAACRCAAAAACTACTACTTCCCCACCTACTACTTC		CRACCAACRATCCTAAATCCRCTCCCACRACACRAAAAATCCTTCRTAAC
cg01348800_TC21	AAAAATCCTCTATCATTAATTCCTCTTTAATAAAAACTCTTCTCAAAACC		CTTTAATTACCTTTACAATAAAAAACTCCAACTTCCTTTAAAAATAAAAC
cg01348901_TC21	ACRCCACAAAAACAAATACTATCAATTCTACTAAACRCTATAAAAAAAAC		TACCRAACRAACCCTAAAATTACAAAAAACRAAAAAAATTTCRTACRTAC
cg01348966_TC11	CAAAAAACATTTATTCAATTTACAAAAAACCCACAAAACACAAATACACA	CAAAAAACGTTTATTCAATTTACGAAAAACCCGCGAAACGCAAATACGCG	CAAAAAAACCAAAAAAAACAACAAATACAATAAAAACCACAAAATCACCA	CGAAAAAACCAAAAAAAACAACGAATACGATAAAAACCACAAAATCACCG
cg01348967_BC11	TTCAAAAAACATTTATTCAATTTACAAAAAACCCACAAAACACAAATACA	TTCAAAAAACGTTTATTCAATTTACGAAAAACCCGCGAAACGCAAATACG	AAAAAACCAAAAAAAACAACAAATACAATAAAAACCACAAAATCACCACA	AAAAAACCAAAAAAAACAACGAATACGATAAAAACCACAAAATCACCGCG
cg01348968_TC11	AAAAAAACTTCAAAAAACATTTATTCAATTTACAAAAAACCCACAAAACA	AAAAAAACTTCAAAAAACGTTTATTCAATTTACGAAAAACCCGCGAAACG	AAAAAAAACAACAAATACAATAAAAACCACAAAATCACCACACACCTACA	AAAAAAAACAACGAATACGATAAAAACCACAAAATCACCGCGCACCTACG
cg01348969_TC11	CTTAAAAAAAAACTTCAAAAAACATTTATTCAATTTACAAAAAACCCACA	CTTAAAAAAAAACTTCAAAAAACGTTTATTCAATTTACGAAAAACCCGCG	AAACAACAAATACAATAAAAACCACAAAATCACCACACACCTACACCTCA	AAACAACGAATACGATAAAAACCACAAAATCACCGCGCACCTACGCCTCG
cg01348973_TC21	AATCAAAATCAACCTAACCAAACCTATCTTCAAAAACCAAAAACAAAACC		TTCAAATCACAAAAAAAAAAAAAATAACTACCRACCCRACRAAAAAAACC
cg01350394_TC21	ACACCAAACAATTTAAATACAAAACAAAACCACATATTAATCCATCTAAC		CAAAACTTCTTTTAAAAATATCTCTTTAATCTTTATTTATCAACAATTTC
cg01351704_BC21	TAAAAATCCAACTAACCRCAAACTATAAACTAAACRACRATTAAAACAAC		CAAAAACTCACRCAACCTCRCRACCCTCACCTACCCCTCCCAATATCRCC
cg01351835_BC21	TAAATTTAACTATAACAAAAAAACCTTAACCAAAAACTTAAATCTCCTTC		ATCCAAAAACCRCCRTTACAAACRAAAATTAAAAAATCRTATACAAATCC
cg01352294_TC21	CTTCTCCTCTAAATACCATATTATTTCTTAATAAAATTAATCATCTCTTC		ATATAAACAATATATTTATATATAAACCTACAACAAAAAAATAACTAAAC
cg01352556_BC21	CCCTAATCCCTTCCTACACTTATCTATAAAAATAACAATTTTTAATACAC		AAAAAATTAAACAATCAAAAAATAACAATATTTATATAAAAATAAATTAC
cg01352737_TC21	TCTTAACTAAAATACATACACCATCAAAACTCCTTTAAATTATAAAAATC		TCTTTAAAAAATATACATATAAAATAATTTTACCAAAACCAATAAAATAC
cg01352763_BC21	ACTTTTAAAACRTTCRTATATTATCAATCACTAAAAAATCTCCCCCRTTC		TAAAACTATAAAAAAAAAAAAAAAAAATTCTCTAATAATCRATAATACAC
cg01352764_TC21	TCTAACTTTTAAAACRTTCRTATATTATCAATCACTAAAAAATCTCCCCC		ACTATAAAAAAAAAAAAAAAAAATTCTCTAATAATCRATAATACACRAAC
cg01352766_TC21	AAATTAATAATTCRAACCCACCCRAAAACRCTTACTCTAACTTTTAAAAC		CRATAATACACRAACRAAAAAAATTCTCTAATAATTAATAATACACRAAC
cg01352771_TC21	CRCACAATAAAAACAATAATTCTTATCTCTATAACRCAATCRATTAACRC		AACRTCCCCRAATAAACTCRAACCACCAACCTTTCAATTAACAACCRAAC
cg01352772_BC21	AACRCACAATAAAAACAATAATTCTTATCTCTATAACRCAATCRATTAAC		CRTCCCCRAATAAACTCRAACCACCAACCTTTCAATTAACAACCRAACRC
cg01352844_BC21	CAAAAAATCATAATAATACTACTCCTCCAAAAATATCAAAATTCCCAAAC		TAACTCCCCAAAAATAAAATCTTCCAAAAAAATTAAACCRAAAACTAAAC
cg01352994_BC21	AAACAAAATAAACACAAACTCCCTCAATAAATAAAAACRACRCAAAAAAC		AAACTCAAAAAAAACTAAACRCTCRATAAACTCCTAAAATACATCTTCRC
cg01352995_TC21	AAAACRACTAAACAAAATAAACACAAACTCCCTCAATAAATAAAAACRAC		AAAAACTAAACRCTCRATAAACTCCTAAAATACATCTTCRCRTTCTTTAC
cg01352996_BC21	CCRAAAACRACTAAACAAAATAAACACAAACTCCCTCAATAAATAAAAAC		AACTAAACRCTCRATAAACTCCTAAAATACATCTTCRCRTTCTTTACRCC
cg01353008_BC21	TAATTCAAATCCTAATCRTACRCTCTAATAAATACCATACCCTATTTCCC		ACTCCACCAAAACAATAATAATAATAAAAATCRCTCRTAAATCCCCTCRC
cg01354389_BC21	TATTACTACATAACAATTACTTCAAACATTATTACTACTTCAAACAACAC		TTAAACAATACCTATACTCCRACCCCCAAAACCTAAAAAATAATACATAC
cg01354997_TC21	AAAATAAAATCACCCAATCCTCAACCTATAATTTACTTTACCTCAATACC		AAAATAAAATCACCCAATCCTCRACCTATAATTTACTTTACCTCAATACC
cg01358028_TC21	TTACATATAATCTACATTCCCCTCTATACTTTAAATCATCTCTACAATAC		AATAAAACAATATAATATAACAAATTCTTATATCRTATTAAATATTATAC
cg01360977_TC21	TTTAATTATATAAATACCACAACATACACACACTTACAATATATAAATAC		CRCCCRACCAATTCTATATTTTTTATACACATTCTTCTCATAAAATATAC
cg01361555_TC21	TTATCATCAATACCTTCCTTTCCTTCTTTTTCATACTTTCCTTTAATTCC		AACAACAATAACAAAAAAAATTTCTAAATAACCATTATAAATACRATCAC
cg01361572_TC21	ACRCCACAAAAACAAATACTATCAATTCTACTAAACRCTATAAAAAAAAC		TACCRAACRAACCCTAAAATTACAAAAAACRAAAAAAATTTCRTACRTAC
cg01361862_TC21	CAACTTTTAATCRACAATACTTTCAAAAAAAACTTTTTATCTAACCRAAC		CRCCCRCCTCTACCTCCCAAAATACTAAAATTACAAACRTAAACCACCRC
cg01361899_BC21	AATAACCATAATATCTACCCTACCACATAAATAAAATTACACCTATCTCC		ACAAATAACTATACRTTTAAAAAATAAAACRTATAAAACTATAACRAAAC
cg01361899_TC21	AATAACCACAATATCTACCCTACCACATAAATAAAATTACACCTATCTCC		AATAACCATAATATCTACCCTACCACATAAATAAAATTACACCTATCTCC
cg01363066_TC21	TTTAAAAATTATTACTAATAAAACCCRTCAAACCTTAACTATTCTTACCC		AAAAACTAATCTATTTTAATAAATAACATTTCTCATCAAAATCTCTTACC
cg01365708_TC21	ATTCACAACAACAAATATTTTTATTTTACTCTTATTTCACATCAATAACC		CTCTCACCCTATACAAAACTAAAACAACTAACTTACAACTCCTAACATAC
cg01366740_BC11	ATATACCCAAACACCAAATTACTTAACCTCCTCAACCACCTTAACATCCA	ATATACCCAAACACCGAATTACTTAACCTCCTCAACCACCTTAACATCCG	CAAAAACACAAAATCTCTCCCAAAAAACCAATAAACCCACAAAAAACACA	CAAAAACACAAAATCTCTCCCGAAAAACCGATAAACCCACGAAAAACGCG
cg01366741_TC11	ATAAAAAACACAACAAAAACAATCCCACACAAAAATATACCCAAACACCA	ATAAAAAACGCGACGAAAACAATCCCACGCAAAAATATACCCAAACACCG	ACCCACAAAAAACACAAATACCAAAATAATTAAAAAAATTAAATAACTCA	ACCCACGAAAAACGCGAATACCAAAATAATTAAAAAAATTAAATAACTCG
cg01366935_BC21	CCTCRAAAATAAAATACRAAATCAATATACTCCACAAAACTTCCRAAAAC		TATTCTATAACATCCCAAAAAATAAAAAAACRAAACAACTTCRAAAACAC
cg01367242_TC21	CTAACTACTATCACCAAATTTCCCTCAAAATCACTAAAACAAAACTTTAC		TAAAACTAATAAACTTTTATTCAATCCAAATTTCTATTAAAACCCAATAC
cg01367269_BC21	TAAACATCTTCATCCTCATCTTCATCATTTTCTATAAATACAAAATATTC		CACRTTAAACTAACTATACTTACAAAATATAAAATAAAAAATATCTAAAC
cg01367301_TC21	CTAACTACTATCACCAAATTTCCCTCAAAATCACTAAAACAAAACTTTAC		TAAAACTAATAAACTTTTATTCAATCCAAATTTCTATTAAAACCCAATAC
cg01368443_BC21	AACCTATACACCCTTCTTCAAATAATAACTTTTAATACACTAACTAAAAC		AACCTATACACCCTTCTTCAAACAATAACTTTTAATACACTAACTAAAAC
cg01368612_BC21	AACTTAATCACTTATTAAAAACTTTTCCCCACCTACTCAACTAATAATAC		ACATTTTCAAAAAAAAACAAAAAACAACTCAAACTTCTAAAATACTATAC
cg01369691_TC21	AACAACTAACACTTACTTTATATTTATCATTTACAAACCCTATCATATCC		TAAATCATAATAACTACCCTACCTACCTCTCAACATTTAAATAAATTAAC
cg01372249_TC21	CACRACTTCATAAAAATAACAAAACCTACCTTAACATTTCAATCATACCC		TCTAAATATTAATAAAAACRAAATCCCTAAACAATCACTAAAATTAATCC
cg01375037_BC21	TCTCAAAACCCATTAAATTCTTTCATTCRCCAAACCTTTATAAAATAAAC		TCTCCAAACCCATTAAATTCTTTCATTTACCAAACCTTTATAAAATAAAC
cg01376075_BC21	TAAATTTAACTATAACAAAAAAACCTTAACCAAAAACTTAAATCTCCTTC		ATCCAAAAACCRCCRTTACAAACRAAAATTAAAAAATCRTATACAAATCC
cg01376114_TC21	ATTCRACTACCCTTCTAACTTCAAAATCACCCAATAAACRAATTTCAACC		GTTCRACTACCCTTCTAACTTCAAAATCACCCAATAAACRAATTTCAACC
cg01376272_TC21	AAACCATCTAAATAAAACAATACTACTACCAAATTAAATCTAAAACCATC		TTCTAATAAAATTAACTCAATCATTAAAAAATATATCTCAATTTAAAATC
cg01376301_BC21	CCCTAATCCCTTCCTACACTTATCTATAAAAATAACAATTTTTAATACAC		AAAAAATTAAACAATCAAAAAATAACAATATTTATATAAAAATAAATTAC
cg01376324_BC21	AATCATATAACTTCTAACTACATAACTCCTAAACCATAATTTCCAATCTC		TTCCTATCTTAAAAATCAAATCTCCTTAACAAAACTAACAAATTAAATAC
cg01376325_BC21	CTAAATCAATCCCTAAATAAAAACCACAAAACCAAATAAACCAATTTACC		AATATTTTTCAAACCCTACCTTATAATAAACTAACTAACACACCCAAACC
cg01376338_BC21	AACTACAATTTTATAACTTAAATAACATATTAAATATTCTCCTTACAATC		CTCACRACRACRAAAAAAATAACACRTTACTTTCTATTTCCCATCATTAC
cg01376343_BC21	CCCCCACTACCACAAATTATACAATCRAATTTCCCACATTTAAAAAAATC		CCCCCACTACCACAAATTATACAATCAAATTTCCCACATTTAAAAAAATC
cg01376366_BC21	AAACACACTAAACACTCRAACATAATACTAAAATTTATCATCTCTTCCAC		AAACACACTAAACACTCAAACATAATACTAAAATTTATCATCTCTTCCAC
cg01376376_TC21	TAATATTTACAACCTCTTATTACRTATACAAAAATAAATACTCCCATAAC		TAATTTCTTATAACCAAATAACTTCTAATTTTTTCTAAATAAAATTCTAC
cg01376379_BC21	AATATAAAAAAAACAACCCCCTACCCACCTAATTATAATCTCTACACAAC		AATATTCTAAACTACRTTATACTAAATAAAAAAAATAATTATAAACAAAC
cg01376385_BC21	TACCTACCTAACCATTAAAAAAATAACTCCATACATTTTTAAAAAAACAC		TAAAAAAAAATTTCRAACCACRAAAAACAACATCCCATCAAAACAAAAAC
cg01376399_TC21	TCTTAACTAAAATACATACACCATCAAAACTCCTTTAAATTATAAAAATC		TCTTTAAAAAATATACATATAAAATAATTTTACCAAAACCAATAAAATAC
cg01376409_BC21	TCTTATATAATACCTCTAACTTCAACACTTTTAACAAATTTATCTTCTAC		ACAATATTAAAATTAAAAAATAAATTAAAATATAATTTAATACCTCTCCC
cg01376411_BC21	AAACCCRTTACAATTACTCATACCTATAAATCCTAACACTTTACAAAACC		AAACCCATTACAATTACTCATACCTATAAATCCTAACACTTTACAAAACC
cg01376418_TC21	TCTAACTTTTAAAACRTTCRTATATTATCRATCACTAAAAAATCTCCCCC		ACTATAAAAAAAAAAAAAAAAAATTCTCTAATAATCRATAATACACRAAC
cg01376421_TC21	AAATTAATAATTCRAACCCACCCRAAAACRCTTACTCTAACTTTTAAAAC		CRATAATACACRAACRAAAAAAATTCTCTAATAATTAATAATACACRAAC
cg01376428_TC21	CRCACAATAAAAACAATAATTCTTATCTCTATAACRCAATCRATTAACRC		AACRTCCCCRAATAAACTCRAACCACCAACCTTTCAATTAACAACCRAAC
cg01376429_BC21	AACRCACAATAAAAACAATAATTCTTATCTCTATAACRCAATCRATTAAC		CRTCCCCRAATAAACTCRAACCACCAACCTTTCAATTAACAACCRAACRC
cg01376487_BC21	CAAAAAATCATAATAATACTACTCCTCCAAAAATATCAAAATTCCCAAAC		TAACTCCCCAAAAATAAAATCTTCCAAAAAAATTAAACCRAAAACTAAAC
cg01376563_BC21	AAACAAAATAAACACAAACTCCCTCAATAAATAAAAACRACRCAAAAAAC		AAACTCAAAAAAAACTAAACRCTCRATAAACTCCTAAAATACATCTTCRC
cg01376564_TC21	AAAACRACTAAACAAAATAAACACAAACTCCCTCAATAAATAAAAACRAC		AAAAACTAAACRCTCRATAAACTCCTAAAATACATCTTCRCRTTCTTTAC
cg01376565_BC21	CCRAAAACRACTAAACAAAATAAACACAAACTCCCTCAATAAATAAAAAC		AACTAAACRCTCRATAAACTCCTAAAATACATCTTCRCRTTCTTTACRCC
cg01376574_BC21	TAATTCAAATCCTAATCRTACRCTCTAATAAATACCATACCCTATTTCCC		ACTCCACCAAAACAATAATAATAATAAAAATCRCTCRTAAATCCCCTCRC
cg01376596_BO11	TTTTTTTAAAAAGTGTTTATTTTGATGGATTTTTTGGTATTTTGTGGGGT	TTTTTTTAAAAAGCGTTTATTTCGATGGATTTTTTGGTATTTCGTGGGGC	TTGTAGTTTTATTGTGTAGAAGGTTTATTGGAGGTTTTAGTTTGTTGTTT	TCGTAGTTTTATCGCGTAGAAGGTTTATTGGAGGTTTTAGTTCGTTGTTC
cg01377082_BC21	AAAAACAATTCCTAATAACTCTTTATCACATCAACTTATTCTCAAAAACC		CTAAACAACRAATTATAATCRTAATAACAAATACAAAATTTAAAACCTCC
cg01377088_TC21	CCCAAACCAATATAAAAACTACTCATCTAACCCAAATCCACRACATTACC		TATATATTCRCTACRTACCTAATACCAAATACACRATCCTCTTCTCRCAC
cg01377089_BC21	AAACRAAAACCCAAACCAATATAAAAACTACTCATCTAACCCAAATCCAC		GCTACRTACCTAATACCAAATACACRATCCTCTTCTCRCACRACAATACC
cg01377100_BC21	CTTAAATATACCCAAACTAAACTACCCCCAAAATCRCCCTCACCTAATAC		TTCCRAAAAAAACCTCTATACCRACATCRACRCCACCTAACAAACCCTAC
cg01377247_BC21	AAAAAAATACRTAACTCTATTACCTATACATCRTCCACAACCCCTAAATC		CCCAAAAACTACATATAAACCCCCCCRAACRACCCAAAAAACCCCRCCCC
cg01377310_BC21	AAAAATTCAAATTTACTACRAAATCCACCCAACRTTCCRAAAATAAAAAC		ACTATAAACCCRCAAATCCCAAACTCACCTCCCRCCCRACCTAACRCRAC
cg01377726_TC21	TACTCCTCTCTCATATATCAAAAAATCAATCTAAAACTAACTATCAAAAC		TCCRAAATCACAACAAATAATATAATAATCAACRTAATAAACTATTATAC
cg01377740_TC21	TATAACTCTAACATTTCACAAAACTCCTTTTTCTCATATCTAATTATACC		ACAAAAAAATAAAAAATATAATCACACRTCTACAATATATCTACAAACAC
cg01377743_BC21	AAATAATAATCTTTCTAATATTTATCTTCTCCTCTTTTTTTTCAAACAAC		ATAAACTATAATTATACCACTACACTCCAACCTAAATAACAAAATAAAAC
cg01377744_BC21	AAATCTATATAAAACACCTAAAAAAATTACTATACATTTTTCCACRTAAC		TACTAACTATAAAAAAAAACACTAAAACCAAAAAATAAAAAAATTAACCC
cg01377745_TC21	AAAAAAAATCTATATAAAACACCTAAAAAAATTACTATACATTTTTCCAC		ACTATAAAAAAAAACACTAAAACCAAAAAATAAAAAAATTAACCCRTTAC
cg01377760_BC21	TCTTATTTCCRAACTAATCATCTATATCAATAATAACAATAACATTCATC		TATTCTTTCTCTCTCTTTTTTTTTTTAAAAATTCAAATTCATAACCATAC
cg01377761_TC21	ACCTATTTTTCTTTAAAATCRAATAAATTTAAATCTCTAACAAATTAACC		CTTAAAAAATAAACTTTCATTATATAATATAATAAAAAATAATAAAATTC
cg01377763_TC21	ACTAATAATCAATTAACCTAAACTATAATTTATTTTTATTACRAAATCCC		ATCAATATCCACATTTCATAAAAAAAAACACTAAATTCTAAAAAAATCAC
cg01377768_BC21	TAATACACACCTATACTCCCAACTATACAAAAAACTAACCTAAAAAAATC		ACAATAATATAATCRTAACTCACTACAACCTCAACTTCCTAAACTCAAAC
cg01378093_BC21	TCTTCCTCTTAATAATATTTCATTAACTTAACTAAAAACCCAATACTTAC		AAAAATTACAAAAATAATACTAAATAAAAATACTATAACTCAAATTCCAC
cg01378903_TC21	CCTTTCCTCTAAATACAAAAAAAACACATCTCACATAAAAATCTATAATC		CCTTTCCTCTAAATACAAAAAAAAAACATCTCACATAAAAATCTATAATC
cg01379418_BC21	TATCTATAAAAATAACTTCATAAACACCACACTATAACCCAAAACACATC		AAAACTTAATTTCCCATAATTCAAAAACTTTTCAAATAACCAAAACCTAC
cg01379694_TC21	CATAACTAACCTATATCAATTAAACTCTTTACTACAATACCATAATCTCC		AACCACCTAATAAATTCTTCCTACCCACTATACACACAAAATCAATTCAC
cg01379703_BC21	CRATTCTCTACTAATCTCTCTTACCTACTATAATACATACAATAAAATCC		CAAAAATAATTTCAAAAAAACTACCCTAACACTTATTAAAAACATAAAAC
cg01379791_TC21	ACATAAATAATTATACCCTTTCTTATCAACTAAATACAACCACTAAAACC		CAACACACRATACATTATAACTCTCAAAATTTTTCAAACATTTAACTTAC
cg01379820_TC21	AACCCRTACACCCTTCTTCAAATAATAACTTTCAATAAACAAACTAAAAC		ATAAAAATAACCAAATTTAAAAAAAATCRATTTCCTTTATAATCCTAAAC
cg01380723_TC21	ACRCCACAAAAACAAATACTATCAATTCTACTAAACRCTATAAAAAAAAC		TACCRAACRAACCCTAAAATTACAAAAAACRAAAAAAATTTCRTACRTAC
cg01382935_TC21	AAAATATATCTTCTACCCCTTTAACCTAACAAAAACAATTCAAATAACCC		GCCTCTCTTTTAAAACACCAACCCTTAACCCTACAAATCRCTAATTTCCC
cg01384212_TC21	ACRCCACAAAAACAAATACTATCAATTCTACTAAACRCTATAAAAAAAAC		TACCRAACRAACCCTAAAATTACAAAAAACRAAAAAAATTTCRTACRTAC
cg01384259_BC11	TTCAAAAAACATTTATTCAATTTACAAAAAACCCACAAAACACAAATACA	TTCAAAAAACGTTTATTCAATTTACGAAAAACCCGCGAAACGCAAATACG	AAAAAACCAAAAAAAACAACAAATACAATAAAAACCACAAAATCACCACA	AAAAAACCAAAAAAAACAACGAATACGATAAAAACCACAAAATCACCGCG
cg01384260_TC11	AAAAAAACTTCAAAAAACATTTATTCAATTTACAAAAAACCCACAAAACA	AAAAAAACTTCAAAAAACGTTTATTCAATTTACGAAAAACCCGCGAAACG	AAAAAAAACAACAAATACAATAAAAACCACAAAATCACCACACACCTACA	AAAAAAAACAACGAATACGATAAAAACCACAAAATCACCGCGCACCTACG
cg01384264_TC21	CRACAACCACCTTCCCCTTCCCTATAACTTAAAAAAAAACTTCAAAAAAC		AAAATCACCRCRCACCTACRCCTCRCRAACTTCTCRCAAATTAAATAAAC
cg01384319_TC21	AAATAATACCACAAAAAACATCCTTACAAATAAATCTTAACCACTTACTC		AAAACATACAAACCCACAACTTAAAACTTAAAAAAAACTTAAAAATAATC
cg01384410_BC21	AAATTTCTACTAACTTAAATTCAACATAAAATATTCRAAATACACATTAC		CTTATATTAAACTTAAAAAAACTCTTCATATAATAATAACAAATACATAC
cg01384417_BC21	AAAAAAAAATCRACTTTCCATTTCCAAATATTACCRTCCAACTACTACTC		CATCACCAATCCATCRCCAAAAAAAAAAAAAACTAAAATCCAACAACRAC
cg01384562_TC21	AACCCRTACACCCTTCTTCAAATAATAACTTTCAATAAACAAACTAAAAC		ATAAAAATAACCAAATTTAAAAAAAATCRATTTCCTTTATAATCCTAAAC
cg01385063_TC21	TATTAACTAAAATCCACTTTCTTCACTTTTACTACCTTTTTCTATTCCAC		ATAAAAAATAACAAAAACAACTAAATATAATATAACATCTAAATAAAATC
cg01385274_BC21	CACTTCTTATATATCCACATCCTCAATTCCCTTAATATAAAACAACAAAC		AAATAACCAACATTTTAAAATAACATAATTATCTAAAATAAATACCCAAC
cg01385290_TC21	CTTCCTAATCTCCAAATATTACCAAATACTTAAACTTTTCCAATACACAC		AAATCAACTCTCAAAAACAATAAATTCTAAACTCATACTAACTTTAATAC
cg01385330_BC21	ACTAAAATTATACCACTACACTTCAACCTAAATAACTCTATCTCACACAC		AATTATAAACATAAACCACCAAACTCAACAATATTTATATTTTTTTATAC
cg01385335_TC21	TTCATAAATACCCTACACAAATCTTACRAAATTTCTTTCTAAATATATAC		ATTTAAATTAACAAAAATACACACACACACACACACACACACACACACAC
cg01385336_BC21	TTCCCATAAATTACACAATTTTCTTCATAAATACCCTACACAAATCTTAC		CACACACACACACACACACACACACACRCACACACCTAAAAAAAAATCCC
cg01385341_BC21	TCCTCAAAATCTAAAACATATCACAAAATAATTTACTACCTTTATTTCTC		AAAACTCTTTAAAACRAAAAATACRTATAAAAAAAAAATATTACCAAAAC
cg01385342_BC21	AACTCAAAAAACTATAAAACTCACTCATTTTCTACATCAAAACTTACTTC		ATATTAAAAATATTTTAAACATATATCTTTAATATTATTCATTCAAAACC
cg01385346_TC21	CCCCAACTTTTAACTACCTAATAATATAAATCAAATACAAACACTAAAAC		CACTATAACCTCTCACATTTATACACTAAATAAAAATCTTTCAAAATAAC
cg01386059_BC21	AAAATTTCATACACTCAACAAATACTCATCCAACCTTAACTCAATACCAC		CTCCRTAACRAAAATAATTAAATCTCRTTTTACTCAATTAAACAAAACRC
cg01386472_BC21	ATTTCTCTTTCAATCAACCTATACTAAATCAATTTCATTTAAAATATCTC		AATATAACTAAAAAAACCRATAATAACAATAAAAATACAAAATAATAACC
cg01389964_BC21	TAATCATCATCATCATAAATATTACTAACTTAACACTCATCCTATACCAC		AATTAATATAAAAATAAATTAAATTAACATTTATACRACCAATACAAAAC
cg01392307_BC21	TTTTATTTTTCTTATTTTATTTAAAAAATATCTCRCCTACTTTCCTTACC		ATAAATACRCRCRCRCACRCRTATCTATATATATAACATAAAAAATAAAC
cg01393971_TC21	ATTTTCTCAAAAAACATAACCTTCTATTTTTTCCCACTCCTTATATTCCC		ATTAATTCAAAATAATCTAACATCTAAACAAAAAATACATAACRAAAAAC
cg01397117_TC21	ATATTTTCTTTTAACTTTTCCTACATATACAAACATCTCTTCTAATCACC		GAAAAAAATACTCATAATATAATTATATAAAAACTTCAAAATAAAAAAAC
cg01403653_TC21	TATTATTCATCAAATAAAACATATCTTCAACCCTCTTTTCACTTCAATAC		AATAAAATCATATAATAAACACATATACTTATAAAACAACTCCAAACCAC
cg01409548_BC21	TCATCCATTCATTCATTCAATCAATCATTCRTTCATTCATTCATTCATTC		GAAATACTAAATTCAAATTCAAATATATAAAATTACAACTCCCCAATAAC
cg01411482_BC21	CACAATATCACAATTAATACAAAATTACCCTTTTATTTTTCCTAAACTTC		AATAATAATTATATATCATAAACAAAAAATTTACTAACCCATTTATACAC
cg01413408_BC21	ATTACCTAAACTAATCTCAAACTCTTAAACTCAAACAATCCTCCTACCTC		AAACCAAATAAACATTAAAAAAAAAAATAATCTCAACAATTTAAAAAACC
cg01414124_TC21	TTCTCTCTATATTCAAACCCACTCATTTCAAATAACAAACTTCATATCCC		TACACATTAATACCAAAAATAATCCCAAACAACAAACCTTCAAAAAAAAC
cg01419272_TC21	ACAATCATCTAAAAATAAACRACACRAATCTAACTCAAATTCRTCTTCCC		TCRACCRTAACCCRAAAACTAACRAAAACCAAACCCATACTAACCATAAC
cg01419273_BC21	AAATCAAAACAATCATCTAAAAATAAACRACACRAATCTAACTCAAATTC		AACCCRAAAACTAACRAAAACCAAACCCATACTAACCATAACRAAAAAAC
cg01419539_TC21	AAATAACAAACTAAAACCTCCAAACCCTTTCAAACRAAACTTTCTCTCCC		ACACACAACAAAATTAAAAAAAACACCCCTAAACTACRTCAAACCAAACC
cg01422772_TC21	AATACAACACACCAACATAACACRTATATACATATATAACAAACCTACAC		AATAAATTTTTTTTTATTATACTTTAAATTTTAAAATACATATACACAAC
cg01423382_TC21	AATTATTTTTCCTCTCTATACTAAATTATTTCATCAACACACAAAACATC		CCRATTTTTTTTAAAATAAACATTATAAATATTTTTTAAATAAAAAATAC
cg01424241_BC21	ACAACTAAAACAATATCATAAAAAAAATATCCTTAACACTAATATTTAAC		AATAATAAACTTTAAAAAACATCTTAATACTCTAAAAACAAAAATTATTC
cg01425476_BC21	TTTAAATTCCAAAAATCTAATTCCTAAACCTATATCCTAAACCATTATTC		AACTATATATACAAAACAAAATTACATTACTTATAAAATAAAAACAACAC
cg01426923_TC21	CCTAAACTCACCTTTTAACCCACATCTTTTCTTATTATTTCCTAAAATAC		ACAAAAAAATATTTTCTTTACCTTAAATCCCTAACAATAAAAAAACAAAC
cg01427268_BC21	CACAAATATTACCTCTCTTTCCAAATTATTTTCAAATTCTTCTAAAAATC		ATAAATAAATAATCACTTCAATAACTTTAAAAAAAATCCTACAATAACTC
cg01428185_TC21	CCAATAAATCCTACACCAAAACTACAAATAAAACTACCTACCAATCTCRC		ACRCCCAATCCCATTAACCACCCAAAAACTAAAAAATACRAACRCAAAAC
cg01430093_BC21	ACACACACACACACCAAAAACCACCTTATACACTTTTTATCRTTAATTAC		GCAAAAACTTTACCTCTAATCACCAAAAAAAAAAATACAAAAATACAAAC
cg01431175_TC21	AAAACRAAATTTCACCATAATAATCAAAATAATCTCAATCTCCTAACCTC		ACTCATACCTACAATCCCAACACTTTATAAAACCRAAACAAACRAATCAC
cg01433202_BC21	ATTTAAAAATCCTCACTTATAAATTAAAATATCTAATCCAAAAATAACAC		AAATCAACAAAAATATCAAATTTCTCATTACAAATAACATCAAAAATAAC
cg01435109_BC21	AACAATCCTCCCTATTCTAAATAACCAATAACATTATATTTAACCCTCAC		AAAAACAAATAAAAAATCAATTCTTTATAAATTATAATATTCATACCCAC
cg01439475_TC21	ATCAACACCCTTTTCTCTTTATATAATTTTTTAATCAATCAATCTTAACC		TTCTTAAAACTCCAATCATTTTTCAAATAATATTTTATTTAATAATTATC
cg01446612_TC21	TTTAAAAAATATTTTTTCCCCCACTAATTACACTTCRTATATAATTCCAC		ACCCRACAACTCTTAAAACACATTCCCAAAAAAACRAAAAAATCATTAAC
cg01447006_TC21	AAACTAAACRCRATAACTCACTCCTATAAACCTAACACTTTTAAAAAACC		ATTAACCAAACTAATCTCRAACCCCTAACATCAAATAATCCATCCRCCTC
cg01449123_TC21	TTTCAATATTACTTTTCAAAAAAATAACCCCTACTTTACTTATTCCACAC		TATAAATCAAATATCCATTATTATATATTTATCCRTCTATATCAACACAC
cg01450159_TC21	ATCTTCCCTTATTCCCAATCTAAATTATACACTTAAAATTTATCAAACCC		CATCTACCAAAAATAATAATAATAAAATCCTAACACTAAATATAACATTC
cg01455595_TC21	AAAACAAAATTTCACTATATTATCCAAAATAATCTCCATCTCCTAACCTC		ACTCATACCTATAATCCCAACACTTTAAAAAACTAAAACRAACAAATCAC
cg01456759_BC21	TTTTCCTATCATTTTTCCCTTCAAACTTCTCTTCCATATTTCTTTCTATC		TCAAACAATTCTTTATAACAATATAAAAATAAACTAATACAAAAAATAAC
cg01459453_BC21	AATACTCACAAAATCTAATAAACAATTCAACATAAAACTCCATAACTATC		TAATATAAAATAAAATCAAACAAATAAAAATTCAAAAAATAAAAAACAAC
cg01461744_TC21	TATACATACACATAAACATCTCAATACTTTACAAAACAATATTACTACCC		CATCTACTAAAATAAAAAAAAACCRCCTTAAAACTAAAAATAAAACCTAC
cg01465343_BC21	AAACTCTCTAAAATAAATTTTCACTATCCTCATAAACAACCATCAAATTC		AACCTACCTAAAATAATCTTACTCAATTACCCTAAAATCATAAAATCCAC
cg01468161_BC21	ATCTTAAAAATTACATTCTAAAATATAAAACTCAATACCATACCACCAAC		AACATAAAAAAATACRATTTATCTTCTTAACRAATTAACATACAAAATAC
cg01470545_BC21	AACAATTAAAACAAATCAAAACAAAACAACAACTCATCCTTCTTCATTCC		AAATAAACATCTCCCATTATATTAACAAATACAAAATATAAAAAAATTAC
cg01470786_BC21	AACRAACATACTACCTTCAAACATCTATTTAACAAAACACATCTTACACC		TTCTCTAAAACATATACTATATCAAACTCAAATTTAAATAAATTAAAAAC
cg01470796_TC21	TATACATACACATAAACATCTCAATACCTTACAAAACAATATTATTACCC		CATCTACTAAAATAAAAAAAAACCRCCTTAAAACTAAAAATAAAACATAC
cg01476388_TC21	ATTTCTTTTCTTTAAAATATCTCAAATTCTTATTCCTCATTCATCAACCC		AAAAAAAACRACRCRCAAAAATACCAAAACCAAAAAAAAATATTATTTAC
cg01479032_TC21	TACACTAATTATAATTCATAAACATACTAAAAAACTCTCCCACAAATACC		TTTTAAACCATATAAAATCTAATATTACCATAACATTTATAAACTCTCAC
cg01479491_TC21	TTTCTTATTTTACAAAACATTTTCACATTCATTACACCCCACAAAAACCC		ATTTCCTCACCTATAAAACCAATAAAATCATCTCTTCCTACTTCTTCATC
cg01481208_BC21	AAACCAAAAACCTTTTAATCAAAACAATACATCTAACTCTTAATATCCAC		TTTTTATTAATTTTTTCCAAAATATTTTTAATCTATAATTAATTAAATCC
cg01481704_BC21	CCTCTATAAAATCCCTTTCTTACATTTTTAAATTCTCACAACCTCAACTC		AATATCTACAAAAAAAAACTAACTCCCCTAAACTAAAAAAACAAAAAAAC
cg01484140_TC21	TTACTAACTTCATTACTACTTCTTCCATTCATTCTTACTTTTATATTACC		AAAAATTATCTCTTCCAAATATTCTCAATTTACACATATAAACTATAAAC
cg01486375_TC21	AAACAAAACTTAAAATCCAACTAAACRTTAATTCCATTCCTACTTCTACC		TCATTTTCCAAATAAAACCATTAAAAATCTACTAAATAACAAAACTTAAC
cg01487386_TC21	CACTTTTAATATATCTATCAAACATCAAATTATATATATCACAAAAATAC		AATACCAAAAAAAAAACTCTAACAAAAAACCAATTAACATCCTACTTTAC
cg01488665_BC21	TCCCATCACCTAACRAAATTTACAAAATAATTACTCAAAACTAAAATATC		ACTACAACTCAAAAAAAACAAAAAATATAAATAATATAAAAATCTAAATC
cg01490140_BC21	AACATTTACTCATACCACAATATATAATTTTTAATACACTAAATTATTTC		TTACTAAATACTCAAAATTTATTTAAACTTTTTTTTTTATTAAATACAAC
cg01491394_TC21	CTTACATAAAACACCATAATATTTACATATAACCTAACACATTTCCTTCC		TATAAAAAAAATACTTTAATAACATATAAAAAAAAAAAAAAAAAATATAC
cg01493093_BC21	ATTTATTTCACTTATTTTCTATCTAAAAACCCACCCTCACTTTAACAATC		AAAAAATATCTAAACTTTTTCATTTAACATACRCTAATCATTTTATAAAC
cg01493727_TC21	TTCTTCTAAAAACCCAAAATAAATCCTAAAACTAAATATAATCCCAACCC		CRCAAACCRACCCAACTCTAAAAAAAAACAACRCCCCAAAAATCRATCAC
cg01498378_BC21	CTATATTCCTCACTCAAAAATTTCTTTTTTATATTCCTTTTATATCATAC		TATTTTTACTAACAATTACRTAACRATTAACCAATAATTTTAAACTCTAC
cg01499445_TC21	TTATTTCTACCATTCACTAATTATATAACCTTAATCCATTCACAAACACC		TAAATACCRTCATTATTCTTATTTTATAAATAAAAAAATAAAAACTTAAC
cg01499479_BC21	ATTCTCCCAATTTTCCTACCAATAAAAAAAACTTCTTACAACTAAAAACC		TAACTCACTTAAACCATTTTATCAAAAAAAATCAACCACAAATTCCTACC
cg01506913_BC21	TTTTCTATACTCCAATTCATTTTCTATATTCCACTTTTCACCATTACCAC		AAAAATAATTACAATAATATAAACATAAAAAAATAACAACCCAAATCAAC
cg01511600_BC21	CCAAATATTCAAAATTAACACCTCACTCCCAAAAATATATTTCCCAAATC		AAAAACTATCAAATTTTTTTTATTTATAAACTTAAAAAAAAAATTACTAC
cg01513513_TC21	ATCAAAAAAACRCAATATTCRAATAAAAATAACCCRATTTTCCAAATACC		GCACAAAATCAAAAAATTCCCTTTCCTAATCAAAAAAAAAAATAACAAAC
cg01516954_TC21	CAAACATTAAATCTACATCCCTATAAAATTCATAAACAAATTCTAACCCC		ATATTCATACAATAAAAACAAAAACCCTACTCTATAATACTACAAAAAAC
cg01517423_BC21	ATATTTCTCAAATCTATCATTACTACTCTATAACTTTCATTATCATTCTC		CAATAACAAAATATAACATAAAACAAAATAAAAATAAAAATAACCTAAAC
cg01517728_TC21	TAAAAAACCAAACATTCCTTATTTCAAACCATCCACTTTTCCATTTAATC		AAATTCRACRACACAAACAACTATTCCTTATACAAAACCTCCCTAAAAAC
cg01518295_TC21	TAATAACTTTCTCTTTTTTATTCACTATTTAATCCCCAACACTTAAAATC		TTTTTCCTAAAAATTTTTTTAATACTTATAATATACAATAATAAAAATAC
cg01521436_TC21	ATTATTAATAAATTCCTCTCCAAATCTAACCCCTTAACTTCRAATTTCAC		AAAAAAAAACRCRAAAAACTTATCAAATTTCTAAAAAAAAAAAAAAAATC
cg01524433_BC21	AAAACTAAAATTTCCTTCCTCCTTAACCAATATCCTTCCCATAACACATC		ATACCTCCCAAACTTACAAATTTTTAAAATTTCAAAAAAAAAATAATAAC
cg01524438_TC21	ACRTCCRAATTATTTCACTTATTTACAACAAAAACATATATAAATCACRC		CCAATATTTTATTATTATAACTTTAAACACTTTTTAATTTAAAAATACAC
cg01524979_TC21	TATTTTACAAATTCCRTCACTTACTATAAAAAACACACAACTAACTAAAC		TACCCACCTCAACCTCCCAAAATACTAAAATTACAAATATAAACCACCAC
cg01525346_TC21	ACRTCCRAATTATTTCACTTATTTACAACAAAAACATATATAAATCACRC		CCAATATTTTATTATTATAACTTTAAACACTTTTTAATTTAAAAATACAC
cg01525350_BC21	AAAACTTATTAAAAATACACATTCTCAAACCCCACCAAAATCAAAAACTC		TTTAAAAAACTTATTAAAAACACAACTTAATAAACTCTACTCTACCCTCC
cg01525410_TC21	AAATCATTATTTAACTAAATCTATTCTTCAACAAAATTAAAATCCCTACC		CCCTCCTTATTCAAAATTAAAACTACATTCATAAAACAAAATTAAAATAC
cg01530312_TC21	TTTTCTTCAACTTCCTCCTTCTATTTATTTTAATCTCTCTCTTTTTCTAC		ATATAAACRAACAACCCAAAATCCCAAAATATTTAAAAAAACTCTCCAAC
cg01530482_TC21	CAACTCTAAACTTTACRTCTTTTAAAATACCAAAAAACAATCRTTTACAC		CACCTCCATATAATCAAAATAAATCTCCCATTCTAAACAATCAACCTCAC
cg01530482_TC22	CAACTCTAAACTTTACRTCTTTTAAAATACCAAAAAACAATCRTTTACAC		CACCTCCATATAATCAAAATAAATCTCCCATTCTAAACAATCAACCTCAC
cg01530482_TC23	CAACTCTAAACTTTACRTCTTTTAAAATACCAAAAAACAATCRTTTACAC		CACCTCCATATAATCAAAATAAATCTCCCATTCTAAACAATCAACCTCAC
cg01530633_BC21	CTCCACTTACAATCAATATTTATTTTAACTTAATTTTCTTTATTATTTTC		TTTATTTTAACAACATAAATCAATAATAAAAAATAAAACAAACAATCTAC
cg01532224_BC21	ATATCATTTTAACTTCACCTATCTAATTTTCTCAAAACTCTCCACAAACC		CATTTAAATTCCTCTAAAACCCAAACATAAACCCAAATTCAATAACTAAC
cg01533651_TC21	AAAAAACTCATCTTCTCRCAATACTTCATATACCACAAACTTCCTAAAAC		TTAAAAACTATATATACAATTTCATAATAAAAAAATCTTTATATAATTTC
cg01534828_TC21	ACCTTTTTAAATTACAAAAATTTTAATATCAAAACATTTCTCCCTACACC		AAAAAAAAAATTATACCAACATAATACACTTACRAAAAATAAATACRTAC
cg01538979_BC21	AAAAATTCTTCRTTTTCTCCATCTTTCACAACTAAAAACATATTCAAATC		CATATACAACTATTATAAAACAAAACAATTCTAACTTATAACTTAATAAC
cg01539474_TC21	CAAAAACTACAAAACCCCAACAACCCTCACCAAAAACCAAAATAATAACC		TAAAAACTAACRAATTTCRACTCCCCCAACCACCCCRCTATAAATCCRTC
cg01540129_TC21	ATAACTTTCACTTCAACCTTACTCTTCACATATTTACTTTCATTATTCCC		TATAATTACAAAAATCATTACTAATAACCCTAATTCATACCAACACTTAC
cg01541187_BC21	TCTTCCCTACTATCTCCACACAATCATACTTATAATAAAACAACTTATAC		ACAAAACAAAATAATACAATAACTTAAATAAAATAAAAAATTACAAATAC
cg01543452_TC21	TATAACCCTTCATAATATTCTACATTATTTCCACAATCTATAAAATAACC		TACACTTAATTAATAATTTAATAAAATCATTTTTCTTATCATTTAATTAC
cg01544405_TC21	AAAACTAAACTATCAAACAAATTAATCATATATTAATATCCCTCTAAACC		AAACCAAAATTAAAAAATATTTTACCTTTTCAAAATAATTCCAAATTTCC
cg01545454_TC21	CCACTCCAAACTTTAAAATCACCCCTTAACTTTTCCTTTATTTTCCTAAC		AAACTATTCRTCCRAAATAACCTTCCACCCATAACTACAAAAAAAATAAC
cg01547442_BC21	CATAAAACACCACTAACAAAATAAAAAATTTTAATTCCCACRAAACCTAC		ACTAATTAATAAATAATCTTTAATTAAAATCAAAAAAAAAACTCTCAACC
cg01548502_TC21	AAAAATCTTACCTATCATTTAAAATCTATTTCCAATACCATCTTCTCCAC		TTTAAAAACTAAAATAATAATATTCAATATAAAATATAAAAAAATATCAC
cg01552173_TC21	AATATTATTCCCCCATCTCATATATTCAAACTTAATTTCCATATAATAAC		AATAACRCCCTCATAACTTAAAATTTTCCCACAAAATCCCACCTCTTAAC
cg01552857_BC21	CTTAAAACAAATATACTTAAACRTTAAAACAACCTAAAAACCTAATCTCC		CTTAAAACRAATATACTTAAACRTTAAAACAACCTAAAAACCTAATCTCC
cg01558186_TC21	ATATCTAACAATTTTCTATAATTTTACAACATAATCATCAACTAATTTAC		CTAAAAACTTAAAAAATACATCTATATTACCTAATTTATACCTAAATCAC
cg01563335_BC21	TCATATCATTTAATCTTCCCAACAAATCCATACACATAAAATTTTAATCC		CRACCACTACCCTCCCCRAACCCACRTTACCTCCTTTACCRAATATAAAC
cg01565824_BC21	TACTTAAAAAAATCCTACTATTAAAACAAAAACAAAAACCAATCAATTCC		CTCRACCCRAAAAAAACRCAAACACACACTAAAAACATTTTCTTCCCTCC
cg01566232_BC21	CAACATTTCAAAAAACCACCACATTAAACCTATTTATATCCCTAACATTC		AATCATTTAACAATTTTTCTAAATACTTTCAAAAAAACAAAACTCTATAC
cg01566460_BC21	CAAATCAACACATCACCTATATATTAAACCCAACATCCATTCTTCCTAAC		CATAATAAATAACAACATACACTAAAACCTATAAAAATCTAAAAAAAAAC
cg01569829_TC21	AACAACAACAAAACAACAATAAACATTTACCACTTACCCAACAAATTTCC		AATTCAATAATATAACACTTACAATACTTCATATCACATAAAATACTCAC
cg01570032_BC21	ATCTACACACTCAAATAAACACAACATAATACAACAATAAAACCTAACAC		TATCCATTCAAATCTATTACTAATTTTTTTTTTAATTAAATTTCATAATC
cg01570055_TC21	TCTCTTTTTTTCAATTTAATTAAACCTTTTTTTATTACAATTTTCTATTC		CAAAAAAAAATAAAAATCAATTAATATCTATTTTATCTACACAACATTAC
cg01572507_TC21	AATCTTTAATCTTATCAAATTATTCTTATTTTCCATAATATCAAAAACCC		ATAATATAATTAAACRATACACTCTTATACTTATTATATATTTATATACC
cg01573765_TC21	TTAATAATACCAATAACACAACTACCTATCCACTAATCAAACAACTTAAC		CTAAACAACCCCCCACTAAACTATACTAAATACRTAAACATAAAACCTAC
cg01573781_BC21	AAACTTAAATCAAACAAACCCAAACCTAATTTCRAATCTAATTCTTAAAC		TTATACTCAAAAAAAAACAAAAAAACRAAACTAAAAACAAATAACCCRAC
cg01574233_TC21	CAATACCACATTCTCTAACTCCCCACTTTAAATCTCCTACCCCAAAAAAC		AAACACRAACTCCAAAAAAATAAAATATACAAAAAACTCTTTTAAAAAAC
cg01574877_TC21	ATTCTAAACCCCCATTATATTCTAATTCAAATCCTAATATATTTTACACC		TTTAAAATAAAAAACTACACAACAAATAAATAAATTTTAAAAATCCTATC
cg01577070_TC21	AAACTTACATTTAATAACACATCAAAAAATCATAATAATCTTTAACTCTC		TACTCTTTAAAAAAATAAAAAATTTAAAAATAATTTTTTCCTACTTAAAC
cg01578265_TC21	TCTCAAAATTACTAAATATAACCACTAAAAAAACAAACTTCCCAAAAACC		TATATTATAACACRAAAAAATCTCAACCTACAAAACACTTAACATATATC
cg01578664_TC21	TTCCTTTCCTTCAAACACCAAATAATACCAAATACAAATTTCTTTCAACC		ACTCTATAAACTTCATTAAACRACTACTCTCTATCACTAAATTAACTTAC
cg01581465_TC21	CATTCCATTAAATTCCATCTTCAATTCRATTCCATTCTCCATTCCATTCC		AAAAATAAAATAAAAAAAAAAAAAAAATAAAATAAAATAAAAAATCRAAC
cg01583170_BC21	ACCTTCRTTATCCTTCTCTTCTATATATTATTATTTATATTTTACCATTC		ACACACACRCACACACACACACACATACACACACACAAACACACAAACAC
cg01583875_BC21	TTATAACATAACCTTTCTTTCTTCTTATTCTTAAAATTTTAATCATTTTC		ATCATTCATCCCCACTATAATATTAAAAAAAAAAACCTCTAAATAAAAAC
cg01584991_BC21	ATTATCATTTTACCATCAAAACTATAACCATTCCTTACAACACCAACATC		TAAAAACACAATAATATCRATATAAATAACAATAATAAAAATAAAATAAC
cg01589294_BC21	AAAATATCTTATAACTTCATTCATCACCAACTACCTAAACAACTTAAATC		CCCATTTATCAAAACAAAAAAAAATACCTTATTTTCAAAAAAAAACTAAC
cg01589662_BC21	AAACTTAAAAATAAACAAATTTTAAAAATCACATCTTCTAATCCCAAATC		ACTTAAAAATACTAAAATAACTAATTATTTTTACAAAAAATCCAAAAAAC
cg01592012_TC21	AATACAACACACCAACATAACACATATATACATATATAACAAACCTACAC		AATAAATTTTTTTTTATTATACTTTAAATTTTAAAATACATATACACAAC
cg01594647_BC21	TTTCAATATCTCTTCCAACACTTTTTTATCCTTCTTAATTCCCAAATATC		ACATATTTTTTAAAATTTCCAATTATAAAAAATTACAAAAAAAACATAAC
cg01595098_TC21	AACTATTTATTTCAAACTCCAATCCACTTCAACAATTTAAAAATTTTCCC		CACAATAATAATATCTCCTATTAACACCTAAATAAAATTATCCTAAAAAC
cg01597949_TC21	ACAATTTAATCTCAAACTACTATACTAACAATCAACRAAATTCCRTAAAC		AAACRACRCACCACRAAATTATATCCCTCACCTAACTCRAAAAATCCTAC
cg01600127_TC21	CTATCTTAATACTTCTACACATAAAAATACAACTCTATCTCTTCAACATC		ATCAAATAAAATTAAATTTATCTACATACTACAAAAAAACCCAAAATAAC
cg01603340_BC21	AAAACTAACAAACAAAAACATTTAAATCTACTAAAACTACACCCACAACC		TATAAATAAAACTCCTATCTTCCTAAAACAAACCACCTAAAAAAAAAAAC
cg01603517_TC21	AAAAAACACAATATTCAAATAAAAATAACCCRATTTTCCAAATACCRTCC		AAATACAAAAAATCAAAAAATTCCCTTTCCTAATCAAAAAAAAAAATAAC
cg01605075_TC21	CCCTACCCTAAAAAATCATTCAAATAACATTATAATTAAACACCTCAACC		AATAAAAATATAACATACAAATCTCTCCTAAAATTTACCCCTAAAATTCC
cg01605308_BC21	CCTACTTTCACCTTCTCAAAAAAAACATACACACATACACACACATATAC		CCCTACATTTCTTTCTTTCTTTCTTTCAATATATATATATATATATATAC
cg01605484_BC21	ACATACATCTCTAAAAACCAATTTCTTACAAAACCACATAATTTTATTAC		GCCACRATTTCCCCTCCTTCACACTACCCTACTACRTCTCCTTATTAAAC
cg01606276_BC11	AAAAACCAAAAACAAAAAACCACAAAACACAAAAACAAATACTTTCACCA	AAAAACCGAAAACAAAAAACCACAAAACGCAAAAACAAATACTTTCGCCG	AAAAACCAAAAACAAAAAACCACAAAACACAAAAACAAATACTCTCACCA	AAAAACCGAAAACAAAAAACCACAAAACGCAAAAACAAATACTCTCGCCG
cg01606770_TC21	TTCCAAATCTTAATTACAAACTAAAAATAACAATATATATTTAAATACAC		TTTATAACTAAATATTTTTCRTAAATATTTTTAAAATTAACATAACTTAC
cg01606770_TC22	TTCCAAATCTTAATTACAAACTAAAAATAACAATATATATTTAAATACAC		TTTATAACTAAATATTTTTCRTAAATATTTTTAAAATTAACATAACTTAC
cg01609214_BC21	TAAATCCTCTACCAAAAAAACCCACTCTATTCATTATCAACTAAATTAAC		CTACTACCCTAACRTTATTATTAAAAATAACTCCTTTTATTTAAAAAAAC
cg01610502_TC21	CACACTCRTTACACTAACTTTTAAACCCATATCCAACTTATTAAAAAATC		AATATAATACTACTAAAATACAACTACTTTAAAAAATATTTAAAAAATAC
cg01610762_TC21	ACATAAAACCCAAAAAATTAATTTAACCAAACRTATCATTCACATAACCC		ACCTACATTTACATATTAAAAAAATAAAATAAAAATACCAAATTTTTCAC
cg01612660_BC21	CCAAAATCCCACTAACCTACCCACCCTAATATTTATTCAACACACATATC		AAAAAAAAAAAAAATAACCAACTCATCACCCTTACCCCAATAAAATACCC
cg01613249_BC21	CTCAAACATAAATTTTATAATTATTTAAAATAAACCATCACCTAACAAAC		ATATTTTAAACRATTTTTCATTCTTTAAAAAAAAAATAACAAATAATCAC
cg01613557_TC21	TACTTAACATATAAACACACAATTCTAAATACATACAAATACATACACAC		ATCACTAAAATAAAAACCTTAAAATTCCTAACAACCTTAAAAATATATAC
cg01615333_TC21	TATTTCCTCTCTCCATCCCCATATCCAATTAAATCAATAAAAACTCTCCC		AAATCCTACCACRCCCTACTAAATTCTACRTACTTACRCRCTTCTTCCTC
cg01620830_TC21	ACTATACTTCTACATACAAATATTATATTAAAAAATTACTTCATCCCCAC		TAAATTAATAAAAAATTTAAAATTATTTAATTATAAAATAAAATAATCAC
cg01622668_BC21	TCATTCCAAATTTAAAAATCTAATAACATTCAAATAAAATTTTATCTTTC		AATTTAATTACTAAAAATACTATTAAATTATATAAATATATATTTACCTC
cg01623330_TC21	AACATTAAATTCTAAATAAAACCAAAAACATATAAAATTAACCACACCCC		AATAACACACAAAAATACAAATAAAAACTAACTTTTTCCAACATAACTAC
cg01624054_TC21	CCATTTTCTAACTAAACAAACTAAATCTCCACAAAATTTAATTCTCCAAC		TAATAATAAAAAAACRAATAACCTATATTAAAACTCTATAAACTCTAAAC
cg01625392_TC21	ATTCTTATTATTACCTCAAAAATAAACCTTCCATAAATCRCCTTCCTTTC		AACTTTCCTATAACTCATAATACAATAAATCTACAAACAAATTAACATTC
cg01626278_BC21	CTCAATACATAAACRCTATCCAACCTCTAATACTAAAACAACCAAAAAAC		AAACCAATAACTATACTATCATATCCTAAAAAACAACCACRCAAACTTAC
cg01629269_TC21	AAAATCAAAAAACAAACAACCCCRAAAATAAAATTCACAAATAATCCAAC		TAAAACACATACCTAAAATTTTCTCACRATATAAACCTAAAAAAAAAACC
cg01631770_TC21	CTATAATCTTCRTAACACTAAACAACCAATCATAATATTCAAAAAACACC		AAAAACAATTTCCTCACCACTCACAAACTTTACATAAAAAACTACTTTAC
cg01633604_TC21	TTTTTAAATTTTAAAAACCTTTACCTTCCTTTACCTCCTTAAATACRCAC		ATATTTATTTAAAAATAAAATATAAAAATACTCATAACTTAATAAACTAC
cg01634138_TC21	AACRTACTATTTTCACATTTTCTCATACATATTCATAAACATACATCACC		TATTTTCATAAATATTTATTTTTCTTAACTTACTAACAACCTAAAAAAAC
cg01634958_BC21	TTACTCTCTACCAAAATCCCATAAAATATTAATAACTTCTAAAAATCCAC		TAATAACTTTTTCTAAAACCTTTTCTATATTTTAAAACRATTCCCTCAAC
cg01635707_TC21	ATCTCCCACAATAATAACATTTCACAAAACAACAATACAATATCACAACC		TAAATAAAAAATCRCRATAAACTAATAAATAATATTAATATAAACATATC
cg01640691_BC21	CAACATCCCTATACTCTCCCCAAATCAAAACCACTACAAAAAAATTCTTC		AAAAAAATATAAAAATACAAAATAACATAAAACTAAATAATTCTAATACC
cg01640785_TC21	TTTCCCAATTCTAAAACTCRAATAAATAACACTAATTCTACTAACTAAAC		TTAATAATATAACCRTACTTAAAAATAAACCTCTTCCCCCAAACACTAAC
cg01640809_BC21	CTAATAAATTCTTAATCTCACTAACTTCAAAAATAAAACCACRAACCCTC		AAAAAACAAACTCCRAACATACCATCTTTAAAAACTATAACACTCACCRC
cg01641432_TC21	TATACATTTATTATTCTATACCTCTCTCCATCTATACTTCTTTAAACCCC		TTAACCTCTAAATAACTCCTAACTAAAAAATAACTACCTACCCAACAAAC
cg01649509_TC21	TTACCTTTATCCTTCCTAAAAAATACTATAACTTCTCAAATCTAACTTCC		AACAATAAACTTTACTACAATCACATTCACCAACAAACAACAAATCAAAC
cg01649737_TC21	TAAAATCAAATCTTAAATTCTTACAAACCACCCCAATAAACTCAAAACTC		AAATATCTCCAAATAACAACATATTTACTAATAAAAAAATTTCATAACAC
cg01650536_TC21	TTAAAATATCTCCTCATAAAATACTTAAAAATAACTCAATAAAAATACCC		AAATATAACTCTCATCATACTCAATATATTTAATAAAAATAATATCTCAC
cg01651715_BC21	TTATCCAAAAAAACCCRTAAAAAAACCAAATTAAAAAATTAAAAAACCCC		AACACTCCRAACCTCRATCCRCCCTCCRTATAACAAATAAAATACTCRAC
cg01654968_TC21	TCATCATCATCATCATCATCATCATCAATACAACAAAACTAACTAAATAC		ACAACAACACCTACCTCACAAAACAATTAAATAAACTACTTAACACATAC
cg01657005_BC21	TTACATTTTATCCTACTCACATTTCTCCACCTTATCCAAAAAACRAAAAC		ATACTATAAATAATATAATATCTTAATTTTAAAAAACCATTTAACAATAC
cg01659072_BC21	TCTAAACTCAATATTCCAAAACCTAAAATCTAATTATTTCTACCACTCAC		AAAAAAAATAAAAACACAAACAAAATAAAAAACTTACCCAAAACCACACC
cg01662748_TC21	AATTCAATTTCTTTTTATCCCAAAACAAAAATATACCCCCAACCTACCTC		TAAAATTACAAACRTAAACCACCACRCCTAACCTCACTCAAACAATAAAC
cg01668012_TC21	TTTAAATCTACAAAAATTTCTACTACCTTTTATTTAACTATACCCTACCC		CCCACCRCAACTCAAAAAAACCTACCTACCTCTATAAACTCCACCTCTAC
cg01668126_TC21	AATCTATACCTTCTAAAACATACATTAATTCTCATAATCTCCTCTTTCAC		AACCACCACACCTAACCAAACATAAAATCTTTACTCAACATTATAATAAC
cg01671212_BC21	CCCCAACCCCCAATCCCCAATCATTAATTAACTACTAAATTAATTAAATC		ACACCCCCAACCTAACAACCTACCCTATAAAAATATTAATTAACATCCAC
cg01673786_BC21	ACATCCCTACCTCTTAAATAAAATCATTCACATCTTAATTTTAATCTCTC		CAAAATAAAATACTATTTTAAAAATAAAAATCAAAACAATATAAAAACCC
cg01675341_TC21	ATTCAATAATCTCRAAAAATCTCTCTTCCCATTCTTTCTTCAAATACATC		AATAAAAACCCACTAAAAACAAAAAAAATCTTTTTATCTAAAAAAAACAC
cg01677638_TC21	TTCCTACAATATAATATAAATTCCACAACAATATAATATCTAACTATCTC		CCTATTCTAAACCAAACACTAACTAAAATACTAAAAATAAAACAATAAAC
cg01683582_BC21	AAATAATAAAATTCTTAAACCCTTACRACAACCTTATCCAAATATATTAC		AAATAATAACATTCTTAAACCCTTACRACAACCTTATCCAAATATATTAC
cg01690989_TC21	ACAAATTATATCATTCTACTATATCTTCTTTTTTTACTCCACTCAAATTC		CACTTCATCTCCCTCACAAAACCCAAACCCAAAAACTTTACTCTAATTTC
[truncated: 13,809 more rows]

## Sheet: Table S5
Table S5: Summary of number of probes per a) exact-replicate, b) location-replicate and c) sequence-only-replicate probe set
[truncated: 27 more rows]

[truncated: 12 more sheets: Table S6, Table S7, Table S8, Table S9, Table S10, Table S11, Table S12, Table S13, Table S14, Table S15, Table S16, Table S17]
