# Supplementary material for: Characterisation and reproducibility of the HumanMethylationEPIC v2.0 BeadChip for DNA methylation profiling
Source: BMC Genomics. 2024 Mar 6;25:251. doi: 10.1186/s12864-024-10027-5 (PMC10916044; doi:10.1186/s12864-024-10027-5)
Supplement: Supplementary file 3 — Additional file 3. A .R file containing the script for recomputing probe sequences from 'Forward sequence' and 'IlmnID' information in the Illumina manifest. [file 12864_2024_10027_MOESM3_ESM.r]

#R script saved as .txt to meet journal formatting requirements


library(Biostrings)
library(stringi)

load("../Manifest_FINAL.RData")

new_manifest$type <- paste0("cg", new_manifest$Infinium_Design, new_manifest$Strand_FR,
                            new_manifest$Strand_TB, new_manifest$Strand_CO)

#Bisulfite convert a DNA sequence, methylated or unmethylated
#arg design: a character string representing a DNA sequence
#arg type: whether the cytosines are methylated or unmethylated

bs.convert <- function(design, type=c("meth", "unmeth")){
  if (type == "meth"){
  final <- DNAString(gsub("Z", "C", gsub("C", "T", gsub("CG", "ZG", design))))
  } else {
  final <- DNAString(gsub("C", "T", design))  
  }
  final
}

#Function to test if AlleleSeqA (and, if probe is Type I, AlleleSeqB)
#can be generated from Forward_Sequence in manifest

testalleleSeq <- function(probe){
  print(which(new_manifest$IlmnID==probe))
  fwdseq <- new_manifest[probe, "Forward_Sequence"]
  fwdseq <- DNAString(gsub("[", "", gsub("]", "", fwdseq, fixed=T), fixed = T))
  
  #Step 1 - obtain design sequence
  if(new_manifest[probe, "Strand_FR"] == "R"){
    designseq <- reverseComplement(fwdseq)
  } else {
    designseq <- fwdseq
  }
  
  #Step 2 - reverse complement 
  revcomp <- reverseComplement(designseq)
  
  #Step 3 - bisulfite convert
  methconv <- bs.convert(revcomp, "meth")
  unmethconv <- bs.convert(revcomp, "unmeth")
  
  #Step 4 - Check for opposite/converted
  
  if(new_manifest[probe, "Strand_CO"]=="O"){
    if(new_manifest[probe, "Strand_FR"] == "F"){
      methconv <- reverseComplement(bs.convert(fwdseq, "meth"))
      unmethconv <- reverseComplement(bs.convert(fwdseq, "unmeth"))
    } else {
      methconv <- reverseComplement(bs.convert(reverseComplement(fwdseq), "meth"))
      unmethconv <- reverseComplement(bs.convert(reverseComplement(fwdseq), "unmeth"))
    }
  }
  
  #Step 5 - Generate allele sequences based on probe type
  
  if(new_manifest[probe, "Infinium_Design"]==1){
    if(new_manifest[probe, "Strand_CO"]=="O"){
      threepext_meth <- reverseComplement(substr(methconv, 62, 111))
      threepext_unmeth <- reverseComplement(substr(unmethconv, 62, 111))
      alleleseqs <- c(as.character(threepext_unmeth), as.character(threepext_meth))
      all(new_manifest[probe, c("AlleleA_ProbeSeq", "AlleleB_ProbeSeq")]==alleleseqs)
    } else {
      threepext_meth <- reverseComplement(substr(methconv, 61, 110))
      threepext_unmeth <- reverseComplement(substr(unmethconv, 61, 110))
      alleleseqs <- c(as.character(threepext_unmeth), as.character(threepext_meth))
      all(new_manifest[probe, c("AlleleA_ProbeSeq", "AlleleB_ProbeSeq")]==alleleseqs)
    }
  } else {
    if(new_manifest[probe, "Strand_CO"]=="O"){
      threepext <- reverseComplement(substr(methconv, 61, 111))
      alleleseq <- substr(as.character(gsub("C", "T", threepext)), 1, 50)
      alleleseq==new_manifest[probe, "AlleleA_ProbeSeq"]
    } else {
    threepext <- reverseComplement(substr(methconv, 61, 111))
    alleleseq <- substr(as.character(gsub("CG", "CR", threepext)), 1, 50)
    alleleseq==new_manifest[probe, "AlleleA_ProbeSeq"]
    }
  }
}


testalleleseqs <- mclapply(new_manifest$IlmnID, testalleleSeq, mc.cores=32)
testalleleseqs <- unlist(testalleleseqs)
new_manifest$AlleleSeqs_Matched <- testalleleseqs

#How do these stack up against probe type and strandedness?
table(new_manifest$type, testalleleseqs)

#        FALSE   TRUE
#cg10BC    196    194
#cg10BO      8      2
#cg10TC    185    203
#cg10TO     10      5
#cg1FBC     20  29221
#cg1FBO      0    134
#cg1FTC     20  33969
#cg1FTO      0    131
#cg1RBC     21  29278
#cg1RBO      0    150
#cg1RTC     19  33641
#cg1RTO      0    106
#cg20BC   1553   1327
#cg20BO     40      0
#cg20TC   1659   1465
#cg20TO     28      0
#cg2FBC   8039 219727
#cg2FBO     16     27
#cg2FTC   7373 166074
#cg2FTO      4    140
#cg2RBC   8341 219688
#cg2RBO     15      0
#cg2RTC   7063 166071
#cg2RTO      3      0

#Grab alternative sequences

inferalleleSeq <- function(probe){
  print(which(new_manifest$IlmnID==probe))
  fwdseq <- new_manifest[probe, "Forward_Sequence"]
  fwdseq <- DNAString(gsub("[", "", gsub("]", "", fwdseq, fixed=T), fixed = T))
  
  #Step 1 - obtain design sequence
  if(new_manifest[probe, "Strand_FR"] == "R"){
    designseq <- reverseComplement(fwdseq)
  } else {
    designseq <- fwdseq
  }
  
  #Step 2 - reverse complement 
  revcomp <- reverseComplement(designseq)
  
  #Step 3 - bisulfite convert
  methconv <- bs.convert(revcomp, "meth")
  unmethconv <- bs.convert(revcomp, "unmeth")
  
  #Step 4 - Check for opposite/converted
  
  if(new_manifest[probe, "Strand_CO"]=="O"){
    if(new_manifest[probe, "Strand_FR"] == "F"){
      methconv <- reverseComplement(bs.convert(fwdseq, "meth"))
      unmethconv <- reverseComplement(bs.convert(fwdseq, "unmeth"))
    } else {
      methconv <- reverseComplement(bs.convert(reverseComplement(fwdseq), "meth"))
      unmethconv <- reverseComplement(bs.convert(reverseComplement(fwdseq), "unmeth"))
    }
  }
  
  #Step 5 - Generate allele sequences based on probe type
  
  if(new_manifest[probe, "Infinium_Design"]==1){
    if(new_manifest[probe, "Strand_CO"]=="O"){
      threepext_meth <- reverseComplement(substr(methconv, 62, 111))
      threepext_unmeth <- reverseComplement(substr(unmethconv, 62, 111))
      alleleseqs <- c(as.character(threepext_unmeth), as.character(threepext_meth))
      return(alleleseqs)
    } else {
      threepext_meth <- reverseComplement(substr(methconv, 61, 110))
      threepext_unmeth <- reverseComplement(substr(unmethconv, 61, 110))
      alleleseqs <- c(as.character(threepext_unmeth), as.character(threepext_meth))
      return(alleleseqs)
    }
  } else {
    if(new_manifest[probe, "Strand_CO"]=="O"){
      threepext <- reverseComplement(substr(methconv, 61, 111))
      alleleseq <- substr(as.character(gsub("C", "T", threepext)), 1, 50)
      return(alleleseq)
    } else {
      threepext <- reverseComplement(substr(methconv, 61, 111))
      alleleseq <- substr(as.character(gsub("CG", "CR", threepext)), 1, 50)
      return(alleleseq)
      }
  }
}

anomalies <- new_manifest[!new_manifest$AlleleSeqs_Matched,]
wrongseqs <- mclapply(anomalies$IlmnID, inferalleleSeq, mc.cores=32)
anomalies <- anomalies[,c("IlmnID", "AlleleA_ProbeSeq", "AlleleB_ProbeSeq")]
anomalies$AlleleA_inferred <- unlist(lapply(wrongseqs, function (x) x[1]))
anomalies$AlleleB_inferred <- ""
anomalies$AlleleB_inferred[anomalies$AlleleB_ProbeSeq!=""] <- unlist(lapply(wrongseqs[anomalies$AlleleB_ProbeSeq!=""], function (x) x[2]))
rownames(anomalies) <- anomalies$IlmnID

#Some sequences *begin* with an R, filter these out

beginwithR <- gsub("^R", "G", anomalies$AlleleA_ProbeSeq)==anomalies$AlleleA_inferred
anomalies <- anomalies[!beginwithR,]

#ch*F - D to T
dtot <- gsub("D", "T", anomalies$AlleleA_inferred)==anomalies$AlleleA_ProbeSeq
#ch*R - shifted by one
rshift <- substr(anomalies$AlleleA_ProbeSeq, 2, 50)==substr(anomalies$AlleleA_inferred, 1, 49)

anomalies <- anomalies[!dtot & !rshift,]

write.csv(anomalies, file="~/hippo/Gagri_Cancer-Epigenetics/Projects/EPIC_V2/Tim_Analysis/Sequence_discrepant_probes.csv")
